# Supplementary material for: Effects of Twisting and Surface Finish on the Mechanical Properties of Natural Gut Harp Strings
Source: Materials (Basel). 2023 Aug 3;16(15):5444. doi: 10.3390/ma16155444 (PMC10419811; doi:10.3390/ma16155444)
Supplement: Supplementary file 1 [file materials-16-05444-s001.zip]

Archive with 9 entries (9 files):
- Figures for twist angle and surface finish studies.html
- Figures for twist angle and surface finish studies.ipynb
- stretching summary.xls
- string_test_data_2022.03.26.17.34.csv
- string_test_data_2022.10.24.17.53.csv
- Surface finish humidity tests plots for paper.html
- Surface finish humidity tests plots for paper.ipynb
- twist ratio summary.xls
- unground summary.xls
