# Supplementary material for: Effects of Twisting and Surface Finish on the Mechanical Properties of Natural Gut Harp Strings
Source: Materials (Basel). 2023 Aug 3;16(15):5444. doi: 10.3390/ma16155444 (PMC10419811; doi:10.3390/ma16155444)
Supplement: Supplementary file 1 [file materials-16-05444-s001.zip › Figures for twist angle and surface finish studies.ipynb]

# %% [markdown]
# Figures for Twist Angle and Surface Finish Studies of Natural Gut Harp Strings

# %% [code]
import xlrd
import numpy as np
import numpy.polynomial.polynomial as poly
from scipy.optimize import curve_fit
import matplotlib.pyplot as plt
import matplotlib.lines as mlines
import matplotlib.ticker as ticker
from matplotlib.gridspec import GridSpec
from mpl_toolkits.mplot3d import Axes3D
#
# enable plots to be shown in cells
%matplotlib inline

K_scaler = 600.0 / np.log(2.0)    # K
d_range = 0.005                   # mm - diameter measurement accuracy limit
psi_weight = 0                    # weighting to give to psi term in calculating CLTE

def r_squared(y_act, y_est):
    y_mean = np.mean(y_act)
    sumsq_tot = np.sum((y_act - y_mean)**2)
    sumsq_res = np.sum((y_act - y_est)**2)
    return (1.0 - sumsq_res/sumsq_tot)

# %% [markdown]
## Read summary data for twist angle study

# %% [code]
global_excl_old_lc2 = True # global setting to exclude results dependent on original limited characterisation of loadcell 2

# plot colours
T1_pen = 'black'
T1A_pen = 'brown'
T1B_pen = 'purple'
T2_pen = 'red'
T2A_pen = 'red'
T2B_pen = 'orange'
T3_pen = 'purple'
T3A_pen = 'magenta'
T3B_pen = 'purple'
T4_pen = 'blue'
T4A_pen = 'cyan'
T4B_pen = 'blue'
gut_pen = 'green'

# markers
lo_twist_mkr = 'o'
hi_twist_mkr = 'o'
T1A_mkr = hi_twist_mkr
T1B_mkr = lo_twist_mkr
T2A_mkr = hi_twist_mkr
T2B_mkr = lo_twist_mkr
T3A_mkr = lo_twist_mkr
T3B_mkr = hi_twist_mkr
T4A_mkr = lo_twist_mkr
T4B_mkr = hi_twist_mkr

# legends
T1_leg = 'T1'
T2_leg = 'T2'
T3_leg = 'T3'
T4_leg = 'T4'
gut_leg = 'G2, G3, G5'

T1A_leg = 'T1A (36.2)'
T1B_leg = 'T1B (35.2)'
T2A_leg = 'T2A (36.2)'
T2B_leg = 'T2B (29.3)'
T3A_leg = 'T3A (23.5)'
T3B_leg = 'T3B (28.7)'
T4A_leg = 'T4A (24.0)'
T4B_leg = 'T4B (33.9)'

string_list_A = ['T4Ba','T2Ba','T4Bb','T4Ac','T2Bb','T2Ab','T3Ba','T3Bb','T3Aa','T1Ba','T1Aa']
dfdT_F_list_A =                             ['T2Bb','T2Ab','T3Ba','T3Bb','T3Aa','T1Ba','T1Aa']
plot_list_A =   ['T1Aa','T2Ab','T1Ba','T4Ba','T4Bb','T2Ba','T2Bb','T3Ba','T3Bb','T4Ac','T3Aa']

T4Ba = {'rig':1,'lc':1,'start_row':10,'stop_row':16,'pen':T4B_pen,'ppen':T4_pen,'mkr':T4B_mkr,'leg':'T4Ba','sleg':T4B_leg,'pleg':T4_leg}
T2Ba = {'rig':1,'lc':1,'start_row':20,'stop_row':23,'pen':T2B_pen,'ppen':T2_pen,'mkr':T2B_mkr,'leg':'T2Ba','sleg':T2B_leg,'pleg':T2_leg}
T4Bb = {'rig':1,'lc':1,'start_row':30,'stop_row':34,'pen':T4B_pen,'ppen':T4_pen,'mkr':T4B_mkr,'leg':'T4Bb','sleg':T4B_leg,'pleg':T4_leg}
T4Ac = {'rig':2,'lc':1,'start_row':40,'stop_row':45,'pen':T4A_pen,'ppen':T4_pen,'mkr':T4A_mkr,'leg':'T4Ac','sleg':T4A_leg,'pleg':T4_leg}
T2Bb = {'rig':2,'lc':1,'start_row':50,'stop_row':54,'pen':T2B_pen,'ppen':T2_pen,'mkr':T2B_mkr,'leg':'T2Bb','sleg':T2B_leg,'pleg':T2_leg}
T2Ab = {'rig':2,'lc':1,'start_row':60,'stop_row':63,'pen':T2A_pen,'ppen':T2_pen,'mkr':T2A_mkr,'leg':'T2Ab','sleg':T2A_leg,'pleg':T2_leg}
T3Ba = {'rig':2,'lc':1,'start_row':70,'stop_row':75,'pen':T3B_pen,'ppen':T3_pen,'mkr':T3B_mkr,'leg':'T3Ba','sleg':T3B_leg,'pleg':T3_leg}
T3Bb = {'rig':2,'lc':2,'start_row':80,'stop_row':85,'pen':T3B_pen,'ppen':T3_pen,'mkr':T3B_mkr,'leg':'T3Bb','sleg':T3B_leg,'pleg':T3_leg}
T3Aa = {'rig':1,'lc':1,'start_row':90,'stop_row':95,'pen':T3A_pen,'ppen':T3_pen,'mkr':T3A_mkr,'leg':'T3Aa','sleg':T3A_leg,'pleg':T3_leg}
T1Ba = {'rig':2,'lc':2,'start_row':100,'stop_row':105,'pen':T1B_pen,'ppen':T1_pen,'mkr':T1B_mkr,'leg':'T1Ba','sleg':T1B_leg,'pleg':T1_leg}
T1Aa = {'rig':1,'lc':1,'start_row':110,'stop_row':115,'pen':T1A_pen,'ppen':T1_pen,'mkr':T1A_mkr,'leg':'T1Aa','sleg':T1A_leg,'pleg':T1_leg}


# READ SUMMARY DATA FOR TWIST RATIO STUDY
# Note: use zero-indexing for row and column numbers
# connect to data source
file_location = "./twist ratio summary.xls"
workbook1 = xlrd.open_workbook(file_location)
data_sheet = workbook1.sheet_by_index(0)
older_gut = workbook1.sheet_by_index(1)
bell_firth = workbook1.sheet_by_index(2)
#
# List sheet names
sheet_names = workbook1.sheet_names()
print('Sheet Names:', sheet_names)

# read in E versus twist angle data for previous gut strings
# string order in arrays is G2 G3 G5
gut_start_row = 4
gut_stop_row = 7
gut_angle_col = 2
gut_Es_col = 3
gut_Et_col = 4
gut_Eb_col = 5
gut_angle = [older_gut.cell_value(i, gut_angle_col) for i in range(gut_start_row, gut_stop_row)]
gut_Es = [older_gut.cell_value(i, gut_Es_col) for i in range(gut_start_row, gut_stop_row)]
gut_Et = [older_gut.cell_value(i, gut_Et_col) for i in range(gut_start_row, gut_stop_row)]
gut_Eb = [older_gut.cell_value(i, gut_Eb_col) for i in range(gut_start_row, gut_stop_row)]

# read in E versus twist angle data for strings from Bell-Firth study
bf_angle = [bell_firth.cell_value(i, 8) for i in range(3,8)]
bf_Et = [bell_firth.cell_value(i, 6) for i in range(3,8)]
bf_Et_SD = [bell_firth.cell_value(i, 7) for i in range(3,8)]
bf_br_strength = [bell_firth.cell_value(i, 4) for i in range(3,8)]
bf_br_strength_SD = [bell_firth.cell_value(i, 5) for i in range(3,8)]
bf_weights = [bell_firth.cell_value(i, 1) for i in range(3,8)]


# read main data set for tested strings
# columns
param_col = 2                # individual parameters
length_adj_col = 5           # m          measured length adjustment at start of Young's modulus Et test
d_col = 6                    # mm         string diameter
Fw_col = 7                   # N          measured tension at start of Young's modulus Et test
Et_col = 8                   # GPa        Young's modulus from tension modulation 
dEtdT_col = 9                # GPa/°C     thermal variation in Young's modulus
Eb_col = 12                  # GPa        Young's modulus from bending stiffness (manual processing)
Eb_script_col = 13           # GPa        Young's modulus from bending stiffness (script processing)
F0_col = 15                  # N          measured tension during constant length test
dFdT_col = 16                # N/°C       thermal variation in tension during constant length test
mu_col = 22                  # kg/m       linear density (20°C) during constant length test         
psi_col = 23                 #            thermal relative sensitivity of linear density during constant length test
dfdT_L_col = 24              # cent/°C    thermal frequency sensitivity during constant length test
dfdT_F_col = 27              # cent/°C    thermal frequency sensitivity during constant tension test
dfdT_E_col = 30              # cent/°C    thermal frequency sensitivity during Young's modulus test

offset_diff_value_A = []
offset_diff_angle_A = []
offset_diff_diameter_A = []

for string in string_list_A:
    sdict = globals()[string]
    # read data
    start_row = sdict['start_row']
    stop_row = sdict['stop_row']
    sdict['points'] = stop_row - start_row - 1
    print('STRING %s on test rig %d and loadcell %d with %d points' % (string, sdict['rig'], sdict['lc'], sdict['points']))
    #
    L_v = data_sheet.cell_value(start_row, param_col)
    L_total = data_sheet.cell_value(start_row+1, param_col)
    #
    sdict['twist_angle'] = data_sheet.cell_value(start_row+2, param_col)
    length_adj_offset = data_sheet.cell_value(start_row+3, param_col)
    if(sdict['points'] >= 3):
        alternate_offset = data_sheet.cell_value(start_row+4, param_col)
        offset_diff_value_A.append(alternate_offset - length_adj_offset)
        offset_diff_angle_A.append(sdict['twist_angle'])
        offset_diff_diameter_A.append(data_sheet.cell_value(start_row, d_col))
    else:
        alternate_offset = np.nan
    #
    diameter0 = np.array([data_sheet.cell_value(i, d_col) for i in range(start_row, stop_row)])
    sdict['mu0'] = np.array([data_sheet.cell_value(i, mu_col) for i in range(start_row, stop_row)])
    #
    start_row1 = start_row + 1
    sdict['length_adj'] = np.array([data_sheet.cell_value(i, length_adj_col) for i in range(start_row1, stop_row)])
    sdict['Fw'] = np.array([data_sheet.cell_value(i, Fw_col) for i in range(start_row1, stop_row)])
    sdict['Et'] = np.array([data_sheet.cell_value(i, Et_col) for i in range(start_row1, stop_row)])
    sdict['dEtdT'] = np.array([data_sheet.cell_value(i, dEtdT_col) for i in range(start_row1, stop_row)])
    sdict['Eb'] = np.array([data_sheet.cell_value(i, Eb_col) if(data_sheet.cell(i, Eb_col).ctype not in [0,6]) 
                            else np.nan for i in range(start_row1, stop_row)])
    sdict['Eb_script'] = np.array([data_sheet.cell_value(i, Eb_script_col) if(data_sheet.cell(i, Eb_script_col).ctype not in [0,6]) 
                                   else np.nan for i in range(start_row1, stop_row)])
    sdict['F0'] = np.array([data_sheet.cell_value(i, F0_col) for i in range(start_row1, stop_row)])
    sdict['dFdT'] = np.array([data_sheet.cell_value(i, dFdT_col) for i in range(start_row1, stop_row)])
    sdict['psi'] = np.array([data_sheet.cell_value(i, psi_col) for i in range(start_row1, stop_row)])
    sdict['dfdT_L'] = np.array([data_sheet.cell_value(i, dfdT_L_col) for i in range(start_row1, stop_row)])
    if(string in dfdT_F_list_A):
        sdict['dfdT_F'] = np.array([data_sheet.cell_value(i, dfdT_F_col) for i in range(start_row1, stop_row)])
    else:
        sdict['dfdT_F'] = np.array([np.nan for i in range(start_row1, stop_row)])
    sdict['dfdT_E'] = np.array([data_sheet.cell_value(i, dfdT_E_col) for i in range(start_row1, stop_row)])

    # calculate derived values
    # density values
    sdict['area0'] = np.pi * diameter0**2 / 4.0  # mm^2
    sdict['rho0'] = rho0 = 1000000 * sdict['mu0'] / sdict['area0']        # kg/m^3
    # density ratio components    
    sdict['den_ratio'] = rho0 / rho0[0]
    sdict['den_err_plus'] = (4000000 * sdict['mu0'] / (np.pi * (diameter0 - d_range)**2) - rho0) / rho0[0]
    sdict['den_err_minus'] = (rho0 - 4000000 * sdict['mu0'] / (np.pi * (diameter0 + d_range)**2)) / rho0[0]
    sdict['den_err_plus'][0] = 0.0
    sdict['den_err_minus'][0] = 0.0
    # stress and strain  -  area (mm^2) and stress (MPa)
    sdict['stress'] = sdict['Fw'] / sdict['area0'][1:] # MPa
    sdict['stress0'] = np.insert(sdict['stress'], 0, 0.0, axis=0)
    sdict['inv_stress'] = 1.0 / sdict['stress']    # inverse stress values
    sdict['strain'] = np.exp((sdict['length_adj'] + length_adj_offset) / L_total) - 1
    sdict['strain0'] = np.insert(sdict['strain'], 0, 0.0, axis=0)
    sdict['alt_strain'] = np.exp((sdict['length_adj'] + alternate_offset) / L_total) - 1
    sdict['alt_strain0'] = np.insert(sdict['alt_strain'], 0, 0.0, axis=0)
    # Es (GPa) and corresponding stress values (MPa)
    sdict['Es'] = []
    sdict['Es_stress'] = []
    for i in range(0, len(sdict['stress']), 1):
        sdict['Es'].append((sdict['stress0'][i+1]-sdict['stress0'][i])/(1000.0*(sdict['strain0'][i+1]-sdict['strain0'][i])))
        sdict['Es_stress'].append((sdict['stress0'][i]+sdict['stress0'][i+1])/2.0)
    # frequency deviation components
    sdict['lambda'] = sdict['dFdT'] / sdict['F0']    # lambda = (1/F).dF/dT
    sdict['Klambda'] = K_scaler * sdict['lambda']    # K.lambda
    sdict['Kpsi'] = K_scaler * sdict['psi']          # K.psi
    # CLTE and components
    sdict['dstressdT'] = sdict['dFdT'] / sdict['area0'][1:]
    AEterm = 1000.0 * sdict['area0'][1:] * sdict['Et']  # correct for mm^2 and GPa
    FbyAE = sdict['F0'] / AEterm
    # (F/AE^2) dE/dT
    sdict['Eterm'] = FbyAE * sdict['dEtdT'] / sdict['Et']
    # -(1/AE) dF/dT
    sdict['Fterm'] = - sdict['dFdT'] / AEterm
    # -(F/AE) psi
    sdict['Pterm'] = - FbyAE * sdict['psi']
    # CLTE
    sdict['CLTE'] = sdict['Eterm'] + sdict['Fterm'] + (psi_weight * sdict['Pterm'])

loaded_twist_set = True


# %% [markdown]
## Read summary data for surface finish study

# %% [code]
# plot colours
S1U_pen = 'black'
S11U_pen = 'black'
S1P_pen = 'red'
S11P_pen = 'magenta'
S12U_pen = 'purple'
S2P_pen = 'blue'
S12P_pen = 'black'
S3U_pen = 'green'
S3P_pen = 'lime'
S5U_pen = 'orange'
S5P_pen = 'cyan'
ST1_pen = 'brown'

# markers
unground_mkr = 'd'
ground_mkr = 's'
S1U_mkr = unground_mkr
S11U_mkr = unground_mkr
S12U_mkr = unground_mkr
S3U_mkr = unground_mkr
S5U_mkr = unground_mkr
ST1_mkr = unground_mkr
S1P_mkr = ground_mkr
S11P_mkr = ground_mkr
S2P_mkr = ground_mkr
S12P_mkr = ground_mkr
S3P_mkr = ground_mkr
S5P_mkr = ground_mkr

#string labels
S1U_leg = 'S1U'
S11U_leg = 'S11U'
S1P_leg = 'S1P'
S11P_leg = 'S11P'
S12U_leg = 'S12U'
S2P_leg = 'S2P'
S12P_leg = 'S12P'
S3U_leg = 'S3U'
S3P_leg = 'S3P'
S5U_leg = 'S5U'
S5P_leg = 'S5P'
ST1_leg = 'ST1'
 
string_list_S = ['S1Pa','S12Ua','S11Ua','ST1a','S3Ua','S2Pa','S11Pa','ST1b','S12Pa','S3Pa','S2Pb','S5Pa','S12Ub','S5Ua']
plot_list_S =   ['S11Ua','S1Pa','S11Pa','S12Ua','S12Ub','S12Pa','S2Pa','S2Pb','S3Ua','S3Pa','S5Ua','S5Pa','ST1a','ST1b']
plot_list_SV =  ['S11Ua','S1Pa','S11Pa','S12Ua','S12Ub','S12Pa','S2Pa','S2Pb','S3Ua','S3Pa']

S1Pa =  {'rig':1,'start_row':10, 'stop_row':15, 'pen':S1P_pen, 'mkr':S1P_mkr, 'leg':'S1Pa', 'sleg':S1P_leg}
S12Ua = {'rig':2,'start_row':20, 'stop_row':25, 'pen':S12U_pen,'mkr':S12U_mkr,'leg':'S12Ua','sleg':S12U_leg}
S11Ua = {'rig':1,'start_row':30, 'stop_row':32, 'pen':S11U_pen,'mkr':S11U_mkr,'leg':'S11Ua','sleg':S11U_leg}
ST1a =  {'rig':2,'start_row':40, 'stop_row':42, 'pen':ST1_pen, 'mkr':ST1_mkr, 'leg':'ST1a', 'sleg':ST1_leg}
S3Ua =  {'rig':1,'start_row':50, 'stop_row':55, 'pen':S3U_pen, 'mkr':S3U_mkr, 'leg':'S3Ua', 'sleg':S3U_leg}
S2Pa =  {'rig':2,'start_row':60, 'stop_row':65, 'pen':S2P_pen, 'mkr':S2P_mkr, 'leg':'S2Pa', 'sleg':S2P_leg}
S11Pa = {'rig':1,'start_row':70, 'stop_row':74, 'pen':S11P_pen,'mkr':S11P_mkr,'leg':'S11Pa','sleg':S11P_leg}
ST1b =  {'rig':2,'start_row':80, 'stop_row':84, 'pen':ST1_pen, 'mkr':ST1_mkr, 'leg':'ST1b', 'sleg':ST1_leg}
S12Pa = {'rig':2,'start_row':90, 'stop_row':95, 'pen':S12P_pen,'mkr':S12P_mkr,'leg':'S12Pa','sleg':S12P_leg}
S3Pa =  {'rig':1,'start_row':100,'stop_row':105,'pen':S3P_pen, 'mkr':S3P_mkr, 'leg':'S3Pa', 'sleg':S3P_leg}
S2Pb =  {'rig':1,'start_row':110,'stop_row':115,'pen':S2P_pen, 'mkr':S2P_mkr, 'leg':'S2Pb', 'sleg':S2P_leg}
S5Pa =  {'rig':2,'start_row':120,'stop_row':125,'pen':S5P_pen, 'mkr':S5P_mkr, 'leg':'S5Pa', 'sleg':S5P_leg}
S12Ub = {'rig':1,'start_row':130,'stop_row':135,'pen':S12U_pen,'mkr':S12U_mkr,'leg':'S12Ub','sleg':S12U_leg}
S5Ua =  {'rig':2,'start_row':140,'stop_row':145,'pen':S5U_pen, 'mkr':S5U_mkr, 'leg':'S5Ua', 'sleg':S5U_leg}


# READ SUMMARY DATA FOR SURFACE FINISH STUDY
# Note: use zero-indexing for row and column numbers
# connect to data source
file_location = "./unground summary.xls"
workbook1 = xlrd.open_workbook(file_location)
data_sheet = workbook1.sheet_by_index(0)
#
# columns
param_col = 2                # individual parameters
length_adj_col = 5           # m          measured length adjustment at start of Young's modulus Et test
d_col = 6                    # mm         string diameter
Fw_col = 7                   # N          measured tension at start of Young's modulus Et test
Et_col = 8                   # GPa        Young's modulus from tension modulation 
dEtdT_col = 9                # GPa/°C     thermal variation in Young's modulus
Eb_col = 12                  # GPa        Young's modulus from bending stiffness (manual processing)
Eb_script_col = 13           # GPa        Young's modulus from bending stiffness (script processing)
F0_col = 15                  # N          measured tension during constant length test
dFdT_col = 16                # N/°C       thermal variation in tension during constant length test
mu_col = 22                  # kg/m       linear density (20°C) during constant length test         
psi_col = 23                 #            thermal relative sensitivity of linear density during constant length test
dfdT_L_col = 24              # cent/°C    thermal frequency sensitivity during constant length test
dfdT_E_col = 27              # cent/°C    thermal frequency sensitivity during Young's modulus test

offset_diff_value_S = []
offset_diff_angle_S = []
offset_diff_diameter_S = []

for string in string_list_S:
    sdict = globals()[string]
    # read data
    start_row = sdict['start_row']
    stop_row = sdict['stop_row']
    sdict['points'] = stop_row - start_row - 1
    print('STRING %s on test rig %d with %d points' % (string, sdict['rig'], sdict['points']))
    #
    L_v = data_sheet.cell_value(start_row, param_col)
    L_total = data_sheet.cell_value(start_row+1, param_col)
    #
    sdict['twist_angle'] = data_sheet.cell_value(start_row+2, param_col)
    length_adj_offset = data_sheet.cell_value(start_row+3, param_col)
    if(sdict['points'] >= 3):
        alternate_offset = data_sheet.cell_value(start_row+4, param_col)
        offset_diff_value_S.append(alternate_offset - length_adj_offset)
        offset_diff_angle_S.append(sdict['twist_angle'])
        offset_diff_diameter_S.append(data_sheet.cell_value(start_row, d_col))
    else:
        alternate_offset = np.nan
    #
    diameter0 = np.array([data_sheet.cell_value(i, d_col) for i in range(start_row, stop_row)])
    sdict['mu0'] = np.array([data_sheet.cell_value(i, mu_col) for i in range(start_row, stop_row)])
    #
    start_row1 = start_row + 1
    sdict['length_adj'] = np.array([data_sheet.cell_value(i, length_adj_col) for i in range(start_row1, stop_row)])
    sdict['Fw'] = np.array([data_sheet.cell_value(i, Fw_col) for i in range(start_row1, stop_row)])
    sdict['Et'] = np.array([data_sheet.cell_value(i, Et_col) for i in range(start_row1, stop_row)])
    sdict['dEtdT'] = np.array([data_sheet.cell_value(i, dEtdT_col) for i in range(start_row1, stop_row)])
    sdict['Eb'] = np.array([data_sheet.cell_value(i, Eb_col) if(data_sheet.cell(i, Eb_col).ctype not in [0,6]) 
                            else np.nan for i in range(start_row1, stop_row)])
    sdict['Eb_script'] = np.array([data_sheet.cell_value(i, Eb_script_col) if(data_sheet.cell(i, Eb_script_col).ctype not in [0,6]) 
                                   else np.nan for i in range(start_row1, stop_row)])
    sdict['F0'] = np.array([data_sheet.cell_value(i, F0_col) for i in range(start_row1, stop_row)])
    sdict['dFdT'] = np.array([data_sheet.cell_value(i, dFdT_col) for i in range(start_row1, stop_row)])
    sdict['psi'] = np.array([data_sheet.cell_value(i, psi_col) for i in range(start_row1, stop_row)])
    sdict['dfdT_L'] = np.array([data_sheet.cell_value(i, dfdT_L_col) for i in range(start_row1, stop_row)])
    sdict['dfdT_E'] = np.array([data_sheet.cell_value(i, dfdT_E_col) for i in range(start_row1, stop_row)])
    
    # calculate derived values
    # density values
    sdict['area0'] = np.pi * diameter0**2 / 4.0  # mm^2
    sdict['rho0'] = rho0 = 1000000 * sdict['mu0'] / sdict['area0']        # kg/m^3
    # density ratio components    
    sdict['den_ratio'] = rho0 / rho0[0]
    sdict['den_err_plus'] = (4000000 * sdict['mu0'] / (np.pi * (diameter0 - d_range)**2) - rho0) / rho0[0]
    sdict['den_err_minus'] = (rho0 - 4000000 * sdict['mu0'] / (np.pi * (diameter0 + d_range)**2)) / rho0[0]
    sdict['den_err_plus'][0] = 0.0
    sdict['den_err_minus'][0] = 0.0
    # stress and strain  -  area (mm^2) and stress (MPa)
    sdict['stress'] = sdict['Fw'] / sdict['area0'][1:] # MPa
    sdict['stress0'] = np.insert(sdict['stress'], 0, 0.0, axis=0)
    sdict['inv_stress'] = 1.0 / sdict['stress']    # inverse stress values
    sdict['strain'] = np.exp((sdict['length_adj'] + length_adj_offset) / L_total) - 1
    sdict['strain0'] = np.insert(sdict['strain'], 0, 0.0, axis=0)
    sdict['alt_strain'] = np.exp((sdict['length_adj'] + alternate_offset) / L_total) - 1
    sdict['alt_strain0'] = np.insert(sdict['alt_strain'], 0, 0.0, axis=0)
    # Es (GPa) and corresponding stress values (MPa)
    sdict['Es'] = []
    sdict['Es_stress'] = []
    for i in range(0, len(sdict['stress']), 1):
        sdict['Es'].append((sdict['stress0'][i+1]-sdict['stress0'][i])/(1000.0*(sdict['strain0'][i+1]-sdict['strain0'][i])))
        sdict['Es_stress'].append((sdict['stress0'][i]+sdict['stress0'][i+1])/2.0)
    # frequency deviation components
    sdict['lambda'] = sdict['dFdT'] / sdict['F0']    # lambda = (1/F).dF/dT
    sdict['Klambda'] = K_scaler * sdict['lambda']    # K.lambda
    sdict['Kpsi'] = K_scaler * sdict['psi']          # K.psi
    # CLTE and components
    sdict['dstressdT'] = sdict['dFdT'] / sdict['area0'][1:]
    AEterm = 1000.0 * sdict['area0'][1:] * sdict['Et']  # correct for mm^2 and GPa
    FbyAE = sdict['F0'] / AEterm
    # (F/AE^2) dE/dT
    sdict['Eterm'] = FbyAE * sdict['dEtdT'] / sdict['Et']
    # -(1/AE) dF/dT
    sdict['Fterm'] = - sdict['dFdT'] / AEterm
    # -(F/AE) psi
    sdict['Pterm'] = - FbyAE * sdict['psi']
    # CLTE
    sdict['CLTE'] = sdict['Eterm'] + sdict['Fterm'] + (psi_weight * sdict['Pterm'])

loaded_surface_set = True
    

# %% [markdown]
## Arrays of average values

# %% [code]
# array sequence is T1A T1B T2A T2B T3A T3B T4A T4B S11U S1P S11P S12U S12P S2P S3U S3P S5U S5P ST1
def assemble_avg_arrays():
    array_list = ['T1A','T1B','T2A','T2B','T3A','T3B','T4A','T4B',
                  'S11U','S1P','S11P','S12U','S12P','S2P','S3U','S3P','S5U','S5P','ST1']
    string_list = string_list_A + string_list_S
    #
    for variable in ['pen','leg','angle','Es','Et','Eb','dfdT_L','Klambda','Kpsi','dEtdT','dstressdT',
                     'CLTE', 'Eterm','Fterm','Pterm']:
        var_array = globals()['avg_'+variable] = []
        for entry in array_list:
            if(variable in ['pen','leg']):
                root = entry[:-1] if(entry[0]=='T') else entry
                root += '_'
                var_array.append(globals()[root+variable])
            elif(variable == 'angle'):
                done = False
                for string in string_list:
                    if((entry in string) and (not done)):
                        var_array.append(globals()[string]['twist_angle'])
                        done = True
            elif(variable in ['Es','Et','Eb','dstressdT','Fterm','Pterm']):
                values = np.array([])
                for string in string_list:
                    if(entry in string):
                        values = np.append(values, globals()[string][variable])
                var_array.append(np.average(values))
            else: # variable in ['dfdT_L','Klambda','Kpsi','dEtdT','CLTE','Eterm']
                values = np.zeros(4)
                for index in range(len(values)):
                    count = 0
                    for string in string_list:
                        if((entry in string) and (len(globals()[string][variable]) > index)):
                            if((string == 'T4Ba') and (index == 3)):
                                values[index] += globals()[string][variable][index+1]
                            else:
                                values[index] += globals()[string][variable][index]
                            count += 1
                    values[index] = values[index] / count if(count > 0) else np.nan
                var_array.append(values)
    
# array sequence is T1A T1B T2A T2B T3A T3B T4A T4B S11U S1P S11P S12U S12P S2P S3U S3P S5U S5P ST1
if(loaded_twist_set and loaded_surface_set):
    assemble_avg_arrays()


# %% [markdown]
## Load breaking test data

# %% [code]
G1 = {'pen':gut_pen,'mkr':'s','leg':'G1','sleg':'G1'}
G2 = {'pen':gut_pen,'mkr':'d','leg':'G2','sleg':'G2'}
T1A = {'pen':T1A_pen,'ppen':T1_pen,'mkr':T1A_mkr,'leg':T1A_leg,'sleg':T1A_leg,'pleg':T1_leg}
T1B = {'pen':T1B_pen,'ppen':T1_pen,'mkr':T1B_mkr,'leg':T1B_leg,'sleg':T1B_leg,'pleg':T1_leg}
T2A = {'pen':T2A_pen,'ppen':T2_pen,'mkr':T2A_mkr,'leg':T2A_leg,'sleg':T2A_leg,'pleg':T2_leg}
T2B = {'pen':T2B_pen,'ppen':T2_pen,'mkr':T2B_mkr,'leg':T2B_leg,'sleg':T2B_leg,'pleg':T2_leg}
T3A = {'pen':T3A_pen,'ppen':T3_pen,'mkr':T3A_mkr,'leg':T3A_leg,'sleg':T3A_leg,'pleg':T3_leg}
T3B = {'pen':T3B_pen,'ppen':T3_pen,'mkr':T3B_mkr,'leg':T3B_leg,'sleg':T3B_leg,'pleg':T3_leg}
T4A = {'pen':T4A_pen,'ppen':T4_pen,'mkr':T4A_mkr,'leg':T4A_leg,'sleg':T4A_leg,'pleg':T4_leg}
T4B = {'pen':T4B_pen,'ppen':T4_pen,'mkr':T4B_mkr,'leg':T4B_leg,'sleg':T4B_leg,'pleg':T4_leg}
S1U  =  {'pen':S1U_pen, 'mkr':S1U_mkr, 'leg':S1U_leg, 'sleg':S1U_leg}
S1P  =  {'pen':S1P_pen, 'mkr':S1P_mkr, 'leg':S1P_leg, 'sleg':S1P_leg}
S11U =  {'pen':S11U_pen,'mkr':S11U_mkr,'leg':S11U_leg,'sleg':S11U_leg}
S11P =  {'pen':S11P_pen,'mkr':S11P_mkr,'leg':S11P_leg,'sleg':S11P_leg}
S12U =  {'pen':S12U_pen,'mkr':S12U_mkr,'leg':S12U_leg,'sleg':S12U_leg}
S12P =  {'pen':S12P_pen,'mkr':S12P_mkr,'leg':S12P_leg,'sleg':S12P_leg}
S2P  =  {'pen':S2P_pen, 'mkr':S2P_mkr, 'leg':S2P_leg, 'sleg':S2P_leg}
S3U  =  {'pen':S3U_pen, 'mkr':S3U_mkr, 'leg':S3U_leg, 'sleg':S3U_leg}
S3P  =  {'pen':S3P_pen, 'mkr':S3P_mkr, 'leg':S3P_leg, 'sleg':S3P_leg}
S5U  =  {'pen':S5U_pen, 'mkr':S5U_mkr, 'leg':S5U_leg, 'sleg':S5U_leg}
S5P  =  {'pen':S5P_pen, 'mkr':S5P_mkr, 'leg':S5P_leg, 'sleg':S5P_leg}
ST1  =  {'pen':ST1_pen, 'mkr':ST1_mkr, 'leg':ST1_leg, 'sleg':ST1_leg}
ST1R =  {'pen':ST1_pen, 'mkr':ST1_mkr, 'leg':ST1_leg, 'sleg':ST1_leg}


# columns
string_col =       0
twist_angle_col =  1
test_type_col =    2
stretch_rate_col = 3
strain_rate_col =  4
br_stress_col =    5
br_strain_col =    6
br_E_col =         7

start_row = 10
br_string_list = []
string_list_C = []
angle_list_C = []
stress_list_C = []
strain_list_C = []
E_list_C = []

if(loaded_twist_set and loaded_surface_set):
    # connect to data source
    file_location = "./stretching summary.xls"
    workbook1 = xlrd.open_workbook(file_location)
    data_sheet = workbook1.sheet_by_index(0)
    row_count = data_sheet.nrows
    row = start_row
    while(row < row_count):
        if(data_sheet.cell(row,string_col).ctype in [0,6]):
            row += 1  # skip this row
        else:
            # next string
            string = data_sheet.cell_value(row,string_col)
            br_string_list.append(string)
            sdict = globals()[string]
            sdict['twist_angle'] = data_sheet.cell_value(row, twist_angle_col) \
                                   if(data_sheet.cell(row, twist_angle_col).ctype not in [0,6]) else np.nan
            # count number of records for this string
            count = 0
            while(((row + count) < row_count) and (data_sheet.cell(row+count,test_type_col).ctype not in [0,6])):
                count += 1
            # load full arrays
            sdict['test_type'] = [data_sheet.cell_value(i, test_type_col) for i in range(row, row + count)]
            sdict['stretch_rate'] = np.array([data_sheet.cell_value(i, stretch_rate_col) 
                                              if(data_sheet.cell(i, stretch_rate_col).ctype not in [0,6]) 
                                              else np.nan for i in range(row, row + count)])
            sdict['strain_rate'] = np.array([data_sheet.cell_value(i, strain_rate_col) for i in range(row, row + count)])
            sdict['br_stress'] = np.array([data_sheet.cell_value(i, br_stress_col) for i in range(row, row + count)])
            sdict['br_strain'] = np.array([data_sheet.cell_value(i, br_strain_col) 
                                           if(data_sheet.cell(i, br_strain_col).ctype not in [0,6]) 
                                           else np.nan for i in range(row, row + count)])
            sdict['br_E'] = np.array([data_sheet.cell_value(i, br_E_col) 
                                      if(data_sheet.cell(i, br_E_col).ctype not in [0,6]) 
                                      else np.nan for i in range(row, row + count)])
            # separate out results from Bowbrand tests and Instron tests at 3 mm/min
            found_B = False
            found_C3 = False
            for i in range(count):
                # Bowbrand test results
                if(sdict['test_type'][i] == 'B'):
                    sdict['br_stress_B'] = sdict['br_stress'][i]
                    found_B = True
                # Instron test results at 3 mm/min
                if((sdict['test_type'][i] == 'C') and (sdict['stretch_rate'][i] == 3)):
                    sdict['br_stress_C'] = sdict['br_stress'][i]
                    sdict['br_strain_C'] = sdict['br_strain'][i]
                    sdict['br_E_C'] = sdict['br_E'][i]
                    string_list_C.append(string)
                    angle_list_C.append(sdict['twist_angle'])
                    stress_list_C.append(sdict['br_stress_C'])
                    strain_list_C.append(sdict['br_strain_C'])
                    E_list_C.append(sdict['br_E_C'])
                    found_C3 = True
            if(not found_B):
                sdict['br_stress_B'] = np.nan
            if(not found_C3):
                sdict['br_stress_C'] = np.nan
                sdict['br_strain_C'] = np.nan
                sdict['br_E_C'] = np.nan
            print(string, count)
            row += count
else:
    print('\n**** Load other summary data sets first\n')

print('\n',br_string_list,'\n')

for i in range(len(string_list_C)):
     print(string_list_C[i], angle_list_C[i], stress_list_C[i])
print('\n',string_list_C,'\n')


# %% [markdown]
## Length adjustment offset comparison

# %% [code]
fig=plt.figure(figsize=(12,3))
ax1=fig.add_subplot(131)
ax2=fig.add_subplot(132)
ax3=fig.add_subplot(133)
#
ax1.plot(offset_diff_value_A, 'bo', ms=4, label='Twist angle study')
ax1.plot(offset_diff_value_S, 'co', ms=4, label='Surface finish study')
ax1.set_xlabel('index')
ax1.set_ylabel('Offset difference (m)')
#
ax2.plot(offset_diff_angle_A, offset_diff_value_A, 'bo', ms=4)
ax2.plot(offset_diff_angle_S, offset_diff_value_S, 'co', ms=4)
ax2.set_xlabel('Twist angle (degrees)')
ax2.set_ylabel('Offset difference (m)')
#
ax3.plot(offset_diff_diameter_A, offset_diff_value_A, 'bo', ms=4, label='Twist angle study')
ax3.plot(offset_diff_diameter_S, offset_diff_value_S, 'co', ms=4, label='Surface finish study')
ax3.set_xlabel('Diameter (mm)')
ax3.set_ylabel('Offset difference (m)')
ax3.legend()
#
plt.tight_layout()
plt.show()


# %% [markdown]
## Density ratio vs. strain

# %% [code]
fig=plt.figure(figsize=(10,3.7))
ax1=fig.add_subplot(121)
ax2=fig.add_subplot(122)
axis_limits = [0, 0.14, 0.9, 1.02]

# ground strings
for string in (plot_list_A + ['S1Pa','S11Pa','S12Pa','S2Pa','S2Pb','S3Pa','S5Pa']):
    sdict = globals()[string]
    ax1.errorbar(x=sdict['strain0'], y=sdict['den_ratio'], yerr=[sdict['den_err_minus'], sdict['den_err_plus']], 
                 color=sdict['pen'], ls='-', lw=1, marker=sdict['mkr'], ms=4, elinewidth=1, capsize=3, label=sdict['sleg'])
handles, labels = ax1.get_legend_handles_labels()  # for avoiding duplicate labels
by_label = dict(zip(labels, handles))              # for avoiding duplicate labels
ax1.legend(by_label.values(), by_label.keys(), loc='lower right', ncol = 3, prop={'size':8}, framealpha=0)
ax1.axis(axis_limits)
ax1.set_xlabel('Strain')
ax1.set_ylabel('Density ratio')
ax1.set_title('Ground strings')
#
# unound strings
for string in (['S11Ua','S12Ua','S12Ub','S3Ua','S5Ua'] + ['ST1a','ST1b']):
    sdict = globals()[string]
    ax2.errorbar(x=sdict['strain0'], y=sdict['den_ratio'], yerr=[sdict['den_err_minus'], sdict['den_err_plus']], 
                 color=sdict['pen'], ls='-', lw=1, marker=sdict['mkr'], ms=4, elinewidth=1, capsize=3, label=sdict['sleg'])
handles, labels = ax2.get_legend_handles_labels()  # for avoiding duplicate labels
by_label = dict(zip(labels, handles))              # for avoiding duplicate labels
ax2.legend(by_label.values(), by_label.keys(), loc='lower right', ncol = 2, prop={'size':8}, framealpha=0)
ax2.axis(axis_limits)
ax2.set_xlabel('Strain')
ax2.set_ylabel('Density ratio')
ax2.set_title('Unground strings')

#
plt.tight_layout()
ax1.text(0.9, 0.9,'(a)', transform=ax1.transAxes)
ax2.text(0.9, 0.9,'(b)', transform=ax2.transAxes)
#plt.savefig('./density_ratio.eps', format='eps', dpi=1000)
plt.show()

# %% [code]
fig=plt.figure(figsize=(8,7.1))
ax1=fig.add_subplot(221)
ax2=fig.add_subplot(222)
ax3=fig.add_subplot(223)
ax4=fig.add_subplot(224)
axis_limits = [0, 0.09, 0.87, 1.0]
#
# linear density ratio - ground strings
for string in ['S1Pa','S11Pa','S12Pa','S2Pa','S2Pb','S3Pa','S5Pa']:
    sdict = globals()[string]
    ax1.plot(sdict['strain0'], sdict['mu0']/sdict['mu0'][0], color=sdict['pen'], ls='-', lw=1, 
             marker=sdict['mkr'], ms=4, label=sdict['sleg'])
handles, labels = ax1.get_legend_handles_labels()  # for avoiding duplicate labels
by_label = dict(zip(labels, handles))              # for avoiding duplicate labels
ax1.legend(by_label.values(), by_label.keys(), loc='lower left', ncol = 2, prop={'size':8}, framealpha=0)
ax1.axis(axis_limits)
ax1.set_xlabel('Strain')
ax1.set_ylabel('Linear density ratio')
ax1.set_title('Surface finish study - ground strings')
#
# linear density ratio - unground strings
for string in ['S11Ua','S12Ua','S12Ub','S3Ua','S5Ua']:
    sdict = globals()[string]
    ax2.plot(sdict['strain0'], sdict['mu0']/sdict['mu0'][0], color=sdict['pen'], ls='-', lw=1, 
             marker=sdict['mkr'], ms=4, label=sdict['sleg'])
handles, labels = ax2.get_legend_handles_labels()  # for avoiding duplicate labels
by_label = dict(zip(labels, handles))              # for avoiding duplicate labels
ax2.legend(by_label.values(), by_label.keys(), loc='lower left', ncol = 2, prop={'size':8}, framealpha=0)
ax2.axis(axis_limits)
ax2.set_xlabel('Strain')
ax2.set_ylabel('Linear density ratio')
ax2.set_title('Surface finish study - unground strings')
#
# cross-sectional area ratio - ground strings
for string in ['S1Pa','S11Pa','S12Pa','S2Pa','S2Pb','S3Pa','S5Pa']:
    sdict = globals()[string]
    ax3.plot(sdict['strain0'], sdict['area0']/sdict['area0'][0], color=sdict['pen'], ls='-', lw=1, 
             marker=sdict['mkr'], ms=4, label=sdict['sleg'])
handles, labels = ax3.get_legend_handles_labels()  # for avoiding duplicate labels
by_label = dict(zip(labels, handles))              # for avoiding duplicate labels
ax3.legend(by_label.values(), by_label.keys(), loc='lower left', ncol = 2, prop={'size':8}, framealpha=0)
ax3.axis(axis_limits)
ax3.set_xlabel('Strain')
ax3.set_ylabel('Cross-sectional area ratio')
#ax3.set_title('Surface finish study - ground strings')
#
# cross-sectional area ratio - unground strings
for string in ['S11Ua','S12Ua','S12Ub','S3Ua','S5Ua']:
    sdict = globals()[string]
    ax4.plot(sdict['strain0'], sdict['area0']/sdict['area0'][0], color=sdict['pen'], ls='-', lw=1, 
             marker=sdict['mkr'], ms=4, label=sdict['sleg'])
handles, labels = ax4.get_legend_handles_labels()  # for avoiding duplicate labels
by_label = dict(zip(labels, handles))              # for avoiding duplicate labels
ax4.legend(by_label.values(), by_label.keys(), loc='lower left', ncol = 2, prop={'size':8}, framealpha=0)
ax4.axis(axis_limits)
ax4.set_xlabel('Strain')
ax4.set_ylabel('Cross-sectional area ratio')
#ax4.set_title('Surface finish study - unground strings')
#
plt.tight_layout()
ax1.text(0.9, 0.9,'(a)', transform=ax1.transAxes)
ax2.text(0.9, 0.9,'(b)', transform=ax2.transAxes)
ax3.text(0.9, 0.9,'(c)', transform=ax3.transAxes)
ax4.text(0.9, 0.9,'(d)', transform=ax4.transAxes)
#plt.savefig('./mu_and_area_ratios_S.eps', format='eps', dpi=1000)
plt.show()

# %% [markdown]
## Breaking Stress

# %% [code]

# breaking stress vs. strain rate
fig=plt.figure(figsize=(6,3.7))
ax1=fig.add_subplot(111)
for string in br_string_list:
    sdict = globals()[string]
    if(np.count_nonzero(~np.isnan(sdict['br_stress'])) > 1):
        str_label = sdict['sleg'][0:3] if(string[0] == 'T') else sdict['sleg']
        ax1.semilogx(sdict['strain_rate'], sdict['br_stress'], color=sdict['pen'], ls='none', marker=sdict['mkr'], ms=4, 
                     label=str_label)
        for i in range(len(sdict['br_stress'])-1):
            l_style = '-' if(sdict['test_type'][i] == sdict['test_type'][i+1]) else ':'
            ax1.semilogx([sdict['strain_rate'][i],sdict['strain_rate'][i+1]], [sdict['br_stress'][i],sdict['br_stress'][i+1]],
                         color=sdict['pen'], ls=l_style)
handles, labels = ax1.get_legend_handles_labels()  # for avoiding duplicate labels
by_label = dict(zip(labels, handles))              # for avoiding duplicate labels
ax1.legend(by_label.values(), by_label.keys(), loc='upper left', ncol = 2, prop={'size':8}, framealpha=0)
ax1.set_xlabel('Strain rate (/s)')
ax1.set_ylabel('Breaking stress (MPa)')
plt.tight_layout()  
#plt.savefig('./br_stress_strain_rate.eps', format='eps', dpi=1000)
plt.show()
    
# breaking strain vs. strain rate
fig=plt.figure(figsize=(6,3.7))
ax2=fig.add_subplot(111)
for string in br_string_list:
    sdict = globals()[string]
    if(np.count_nonzero(~np.isnan(sdict['br_strain'])) > 1):
        str_label = sdict['sleg'][0:3] if(string[0] == 'T') else sdict['sleg']
        ax2.semilogx(sdict['strain_rate'], sdict['br_strain'], color=sdict['pen'], ls='none', marker=sdict['mkr'], ms=4, 
                     label=str_label)
        for i in range(len(sdict['br_strain'])-1):
            l_style = '-' if(sdict['test_type'][i] == sdict['test_type'][i+1]) else ':'
            ax2.semilogx([sdict['strain_rate'][i],sdict['strain_rate'][i+1]], [sdict['br_strain'][i],sdict['br_strain'][i+1]],
                         color=sdict['pen'], ls=l_style)
handles, labels = ax2.get_legend_handles_labels()  # for avoiding duplicate labels
by_label = dict(zip(labels, handles))              # for avoiding duplicate labels
ax2.legend(by_label.values(), by_label.keys(), loc='upper left', ncol = 2, prop={'size':8}, framealpha=0)
ax2.set_xlabel('Strain rate (/s)')
ax2.set_ylabel('Breaking strain')
plt.tight_layout()  
#plt.savefig('./br_strain_strain_rate.eps', format='eps', dpi=1000)
plt.show()

# Young's modulus vs. strain rate
plt.figure(figsize=(6,3.7))
for string in br_string_list:
    sdict = globals()[string]
    if(np.count_nonzero(~np.isnan(sdict['br_E'])) > 1):
        str_label = sdict['sleg'][0:3] if(string[0] == 'T') else sdict['sleg']
        plt.semilogx(sdict['strain_rate'], sdict['br_E'], color=sdict['pen'], ls='-', marker=sdict['mkr'], ms=4, 
                     label=str_label)
    if(string == 'T3A'):
        plt.semilogx([sdict['strain_rate'][-1],sdict['strain_rate'][-3]], [sdict['br_E'][-1],sdict['br_E'][-3]],
                     color=sdict['pen'], ls='-')
plt.legend(loc='upper left', framealpha=0)
plt.xlabel('Strain rate (/s)')
plt.ylabel("Young's modulus (GPa)")
plt.tight_layout()  
#plt.savefig('./br_E_strain_rate.eps', format='eps', dpi=1000)
plt.show()


# %% [code]
# string order in arrays is T1A T1B T2A T2B T3A T3B T4B S1U S1P S11U S11P S12U S12P S2P S3U S3P S5U S5P ST1 ST1R 
fig, (ax1, ax2) = plt.subplots(1, 2, gridspec_kw={'width_ratios': [2,1]}, figsize=(10,3.7))

# Breaking stress vs. twist angle
# fitted line
x_range = np.array([19,80])
fit_C = poly.polyfit(np.log10(np.array(angle_list_C[2:-2])), stress_list_C[2:-2], 1)  # excluding T1A, T1B, ST1, ST1R
print(fit_C)
print(10**(-fit_C[0]/fit_C[1]))
ax1.plot(x_range, poly.polyval(np.log10(x_range), fit_C), 'k--', lw=0.5)
# data from Bowbrand tests
ax1.plot([T1A['twist_angle'],T1B['twist_angle']], [T1A['br_stress_B'],T1B['br_stress_B']], color=T1_pen, lw=1, 
         marker='o', mec=T1_pen, mfc=T1_pen, mew=1, label=T1_leg)
ax1.plot([T2A['twist_angle'],T2B['twist_angle']], [T2A['br_stress_B'],T2B['br_stress_B']], color=T2_pen, lw=1, 
         marker='o', mec=T2_pen, mfc=T2_pen, mew=1, label=T2_leg)
ax1.plot([T3A['twist_angle'],T3B['twist_angle']], [T3A['br_stress_B'],T3B['br_stress_B']], color=T3_pen, lw=1, 
         marker='o', mec=T3_pen, mfc=T3_pen, mew=1, label=T3_leg)
ax1.plot([T4A['twist_angle'],T4B['twist_angle']], [T4A['br_stress_B'],T4B['br_stress_B']], color=T4_pen, lw=1, 
         marker='o', mec=T4_pen, mfc=T4_pen, mew=1, label=T4_leg)
# data from Cambridge Instron tests
ax1.plot([T1A['twist_angle'],T1B['twist_angle']], [T1A['br_stress_C'],T1B['br_stress_C']], color=T1_pen, lw=1, 
         marker='o', mec=T1_pen, mfc=T1_pen, mew=1)
ax1.plot([T2A['twist_angle'],T2B['twist_angle']], [T2A['br_stress_C'],T2B['br_stress_C']], color=T2_pen, lw=1, 
         marker='o', mec=T2_pen, mfc=T2_pen, mew=1)
ax1.plot([T3A['twist_angle'],T3B['twist_angle']], [T3A['br_stress_C'],T3B['br_stress_C']], color=T3_pen, lw=1, 
         marker='o', mec=T3_pen, mfc=T3_pen, mew=1)
ax1.plot([T4A['twist_angle'],T4B['twist_angle']], [T4A['br_stress_C'],T4B['br_stress_C']], color=T4_pen, lw=1, 
         marker='o', mec=T4_pen, mfc=T4_pen, mew=1)
for string in ['S1U','S1P','S11U','S11P','S12U','S12P','S2P','S3U','S3P','S5U','S5P','ST1','ST1R']:
    sdict = globals()[string]
    ax1.plot(sdict['twist_angle'], sdict['br_stress_C'], color=sdict['pen'], marker=sdict['mkr'], ms=4, 
                     label=sdict['sleg'])
# Bell & Firth
ax1.errorbar(bf_angle, bf_br_strength, yerr=bf_br_strength_SD, ls='none', marker='o', ms=4, mec='magenta', mfc='magenta', 
             ecolor='magenta', capsize=3, elinewidth=1, label='Bell & Firth')
# axes
handles, labels = ax1.get_legend_handles_labels()  # for avoiding duplicate labels
by_label = dict(zip(labels, handles))              # for avoiding duplicate labels
ax1.legend(by_label.values(), by_label.keys(), loc='upper right', bbox_to_anchor=(0, 0, 1, 0.98), ncol=2, prop={'size':8}, 
           framealpha=0)
ax1.axis([19, 90, 0, 680])
ax1.set_xscale("log")
x_axis = np.arange(20,100,10)
x_values = [20,30,40,50,60,70,80,90]
ax1.set_xticks(x_axis, x_values)
ax1.set_xlabel('Twist angle')
ax1.set_ylabel('Breaking stress (MPa)')
ax1.set_title('All strings plus strings from previous studies')
ax1.xaxis.set_major_formatter(ticker.StrMethodFormatter(u"{x:.0f}°"))
#
# ============================================================
# compare breaking stress for ground and unground strings
#ax2.plot([-2,2],[0,0],'k--',lw=1)  # Zero reference
ax2.plot([0,0],[0, 800],'k:',lw=1)
ax2.plot([1,1],[0, 800],'k:',lw=1)
# connecting lines
ax2.plot([0,1], [S11P['br_stress_C'],S11U['br_stress_C']], 'k--', lw=0.5)   
ax2.plot([0,1], [S12P['br_stress_C'],S12U['br_stress_C']], 'k--', lw=0.5)   
ax2.plot([0,1], [S3P['br_stress_C'],S3U['br_stress_C']], 'k--', lw=0.5)   
ax2.plot([0,1], [S5P['br_stress_C'],S5U['br_stress_C']], 'k--', lw=0.5)   
# ground strings
for string in ['S1P','S11P','S12P','S2P','S3P','S5P']:
    sdict = globals()[string]
    ax2.plot(0, sdict['br_stress_C'], color=sdict['pen'], marker=sdict['mkr'], ms=4)
for string in ['S11U','S12U','S3U','S5U']:
    sdict = globals()[string]
    ax2.plot(1, sdict['br_stress_C'], color=sdict['pen'], marker=sdict['mkr'], ms=4)
ax2.axis([-0.2, 1.2, 0, 680])
x_axis = np.arange(2)
x_values = ['ground', 'unground']
ax2.set_xticks(x_axis, x_values)
ax2.set_xlabel('Surface finish')
ax2.set_ylabel('Breaking stress (MPa)')
ax2.set_title('Ground vs. unground')
#
plt.tight_layout()
plt.subplots_adjust(wspace=0.2)
ax1.text(0.47, 0.92,'(a)', transform=ax1.transAxes)
ax2.text(0.45, 0.92,'(b)', transform=ax2.transAxes)
#plt.savefig('./breaking_stress.eps', format='eps', dpi=1000)
plt.show()

# %% [code]
# string order in arrays is T1A T1B T2A T2B T3A T3B T4B S1U S1P S11U S11P S12U S12P S2P S3U S3P S5U S5P ST1 ST1R 
fig, (ax1, ax2) = plt.subplots(1, 2, gridspec_kw={'width_ratios': [2,1]}, figsize=(10,3.7))

# Breaking strain vs. twist angle
# data from Cambridge Instron tests
ax1.plot([T1A['twist_angle'],T1B['twist_angle']], [T1A['br_strain_C'],T1B['br_strain_C']], color=T1_pen, lw=1, 
         marker='o', mec=T1_pen, mfc=T1_pen, mew=1, label=T1_leg)
ax1.plot([T2A['twist_angle'],T2B['twist_angle']], [T2A['br_strain_C'],T2B['br_strain_C']], color=T2_pen, lw=1, 
         marker='o', mec=T2_pen, mfc=T2_pen, mew=1, label=T2_leg)
ax1.plot([T3A['twist_angle'],T3B['twist_angle']], [T3A['br_strain_C'],T3B['br_strain_C']], color=T3_pen, lw=1, 
         marker='o', mec=T3_pen, mfc=T3_pen, mew=1, label=T3_leg)
ax1.plot([T4A['twist_angle'],T4B['twist_angle']], [T4A['br_strain_C'],T4B['br_strain_C']], color=T4_pen, lw=1, 
         marker='o', mec=T4_pen, mfc=T4_pen, mew=1, label=T4_leg)
for string in ['S1U','S1P','S11U','S11P','S12U','S12P','S2P','S3U','S3P','S5U','S5P','ST1','ST1R']:
    sdict = globals()[string]
    ax1.plot(sdict['twist_angle'], sdict['br_strain_C'], color=sdict['pen'], marker=sdict['mkr'], ms=4, 
                     label=sdict['sleg'])
# axes
handles, labels = ax1.get_legend_handles_labels()  # for avoiding duplicate labels
by_label = dict(zip(labels, handles))              # for avoiding duplicate labels
ax1.legend(by_label.values(), by_label.keys(), loc='upper right', bbox_to_anchor=(0, 0, 1, 0.98), ncol=2, prop={'size':8}, 
           framealpha=0)
ax1.axis([19, 90, 0.1, 0.33])
ax1.set_xscale("log")
x_axis = np.arange(20,100,10)
x_values = [20,30,40,50,60,70,80,90]
ax1.set_xticks(x_axis, x_values)
ax1.set_xlabel('Twist angle')
ax1.set_ylabel('Breaking strain')
ax1.set_title('All strings plus strings from previous studies')
ax1.xaxis.set_major_formatter(ticker.StrMethodFormatter(u"{x:.0f}°"))
#
# ============================================================
# compare breaking stress for ground and unground strings
#ax2.plot([-2,2],[0,0],'k--',lw=1)  # Zero reference
ax2.plot([0,0],[0, 800],'k:',lw=1)
ax2.plot([1,1],[0, 800],'k:',lw=1)
# connecting lines
ax2.plot([0,1], [S11P['br_strain_C'],S11U['br_strain_C']], 'k--', lw=0.5)   
ax2.plot([0,1], [S12P['br_strain_C'],S12U['br_strain_C']], 'k--', lw=0.5)   
ax2.plot([0,1], [S3P['br_strain_C'],S3U['br_strain_C']], 'k--', lw=0.5)   
ax2.plot([0,1], [S5P['br_strain_C'],S5U['br_strain_C']], 'k--', lw=0.5)   
# ground strings
for string in ['S1P','S11P','S12P','S2P','S3P','S5P']:
    sdict = globals()[string]
    ax2.plot(0, sdict['br_strain_C'], color=sdict['pen'], marker=sdict['mkr'], ms=4)
for string in ['S11U','S12U','S3U','S5U']:
    sdict = globals()[string]
    ax2.plot(1, sdict['br_strain_C'], color=sdict['pen'], marker=sdict['mkr'], ms=4)
ax2.axis([-0.2, 1.2, 0.1, 0.33])
x_axis = np.arange(2)
x_values = ['ground', 'unground']
ax2.set_xticks(x_axis, x_values)
ax2.set_xlabel('Surface finish')
ax2.set_ylabel('Breaking strain')
ax2.set_title('Ground vs. unground')
#
plt.tight_layout()
plt.subplots_adjust(wspace=0.2)
ax1.text(0.47, 0.92,'(a)', transform=ax1.transAxes)
ax2.text(0.45, 0.92,'(b)', transform=ax2.transAxes)
#plt.savefig('./breaking_strain.eps', format='eps', dpi=1000)
plt.show()

# %% [markdown]
## Stress vs. strain

# %% [code]
fig=plt.figure(figsize=(8,3.7))
ax1=fig.add_subplot(121)
ax2=fig.add_subplot(122)
axis_limits = [0, 0.15, 0, 145]

for string in plot_list_A:
    sdict = globals()[string]
    ax1.plot(sdict['strain0'], sdict['stress0'], color=sdict['pen'], ls='-', lw=1, marker=sdict['mkr'], ms=4, 
             label=sdict['sleg'])
handles, labels = ax1.get_legend_handles_labels()  # for avoiding duplicate labels
by_label = dict(zip(labels, handles))              # for avoiding duplicate labels
ax1.legend(by_label.values(), by_label.keys(), loc='lower right', ncol = 1, prop={'size':8}, framealpha=0)
ax1.axis(axis_limits)
ax1.set_xlabel('Strain')
ax1.set_ylabel('Stress (MPa)')
ax1.set_title('Twist angle study')
#
for string in plot_list_S:
    sdict = globals()[string]
    ax2.plot(sdict['strain0'], sdict['stress0'], color=sdict['pen'], ls='-', lw=1, marker=sdict['mkr'], ms=4, label=sdict['sleg'])
handles, labels = ax2.get_legend_handles_labels()  # for avoiding duplicate labels
by_label = dict(zip(labels, handles))              # for avoiding duplicate labels
ax2.legend(by_label.values(), by_label.keys(), loc='lower right', ncol = 1, prop={'size':8}, framealpha=0)
ax2.axis(axis_limits)
ax2.set_xlabel('Strain')
ax2.set_ylabel('Stress (MPa)')
ax2.set_title('Surface finish study')
#
plt.tight_layout()
ax1.text(0.05, 0.9,'(a)', transform=ax1.transAxes)
ax2.text(0.05, 0.9,'(b)', transform=ax2.transAxes)
#plt.savefig('./stress_strain.eps', format='eps', dpi=1000)
plt.show()

# %% [markdown]
## Stress vs. strain using alternate length adjustment offset correction

# %% [code]
fig=plt.figure(figsize=(8,3.7))
ax1=fig.add_subplot(121)
ax2=fig.add_subplot(122)
axis_limits = [0, 0.15, 0, 145]

for string in plot_list_A:
    sdict = globals()[string]
    ax1.plot(sdict['alt_strain0'], sdict['stress0'], color=sdict['pen'], ls='-', lw=1, marker=sdict['mkr'], ms=4, label=sdict['sleg'])
handles, labels = ax1.get_legend_handles_labels()  # for avoiding duplicate labels
by_label = dict(zip(labels, handles))              # for avoiding duplicate labels
ax1.legend(by_label.values(), by_label.keys(), loc='lower right', ncol = 1, prop={'size':8}, framealpha=0)
ax1.axis(axis_limits)
ax1.set_facecolor('silver')
ax1.set_xlabel('Strain using alternate length adj. correction')
ax1.set_ylabel('Stress (MPa)')
ax1.set_title('Twist angle study')
#
for string in plot_list_S:
    sdict = globals()[string]
    ax2.plot(sdict['alt_strain0'], sdict['stress0'], color=sdict['pen'], ls='-', lw=1, marker=sdict['mkr'], ms=4, label=sdict['sleg'])
handles, labels = ax2.get_legend_handles_labels()  # for avoiding duplicate labels
by_label = dict(zip(labels, handles))              # for avoiding duplicate labels
ax2.legend(by_label.values(), by_label.keys(), loc='lower right', ncol = 1, prop={'size':8}, framealpha=0)
ax2.axis(axis_limits)
ax2.set_facecolor('silver')
ax2.set_xlabel('Strain using alternate length adj. correction')
ax2.set_ylabel('Stress (MPa)')
ax2.set_title('Surface finish study')
#
plt.tight_layout()
ax1.text(0.05, 0.9,'(a)', transform=ax1.transAxes)
ax2.text(0.05, 0.9,'(b)', transform=ax2.transAxes)
#plt.savefig('./stress_strain_alt.eps', format='eps', dpi=1000)
plt.show()

# %% [markdown]
## Young's modulus vs. stress & twist angle

# %% [code]
# array sequence is T1A T1B T2A T2B T3A T3B T4A T4B S11U S1P S11P S12U S12P S2P S3U S3P S5U S5P ST1
assemble_avg_arrays()

fig=plt.figure(figsize=(10,3.7))
ax1=fig.add_subplot(121)
ax2=fig.add_subplot(122)

# Young's modulus versus stress - data from surface finish study
print('Value ranges:')
for string in plot_list_A:
    sdict = globals()[string]
    ax1.plot(sdict['Es_stress'], sdict['Es'], color=sdict['pen'], ls='-', lw=1, marker='*')
    ax1.plot(sdict['stress'], sdict['Et'], color=sdict['pen'], ls='-', lw=1, marker='+') 
    ax1.plot(sdict['stress'], sdict['Eb'], color=sdict['pen'], lw=1, marker='o', ms=4, mec=sdict['pen'], mfc='none', mew=1)
    print('%5s: Es: %.2f, Et: %.2f, Eb: %.2f' % (string, (max(sdict['Es'])-min(sdict['Es'])), 
                                                 (max(sdict['Et'])-min(sdict['Et'])), (max(sdict['Eb'])-min(sdict['Eb']))))
    # plain lines for legend
    ax1.plot([-2,-1], [-2,-1], color=sdict['pen'], ls='-', lw=1, label=sdict['sleg'])
handles, labels = ax1.get_legend_handles_labels()  # for avoiding duplicate labels
by_label = dict(zip(labels, handles))              # for avoiding duplicate labels
ax1.legend(by_label.values(), by_label.keys(), loc='upper left', ncol = 1, prop={'size':8}, framealpha=0)
ax1.axis([0, 145, 0, 9])
ax1.set_xlabel('Stress (MPa)')
ax1.set_ylabel("Young's modulus (GPa)")
ax1.set_title('Twist angle study')
#
# ============================================================
# Young's modulus versus stress - data from surface finish study
for string in plot_list_S:
    sdict = globals()[string]
    ax2.plot(sdict['Es_stress'], sdict['Es'], color=sdict['pen'], ls='-', lw=1, marker='*')
    ax2.plot(sdict['stress'], sdict['Et'], color=sdict['pen'], ls='-', lw=1, marker='+') 
    ax2.plot(sdict['stress'], sdict['Eb'], color=sdict['pen'], lw=1, marker='o', ms=4, mec=sdict['pen'], mfc='none', mew=1) 
    # plain lines for legend
    ax2.plot([-2,-1], [-2,-1], color=sdict['pen'], ls='-', lw=1, label=sdict['sleg'])
handles, labels = ax2.get_legend_handles_labels()  # for avoiding duplicate labels
by_label = dict(zip(labels, handles))              # for avoiding duplicate labels
ax2.legend(by_label.values(), by_label.keys(), loc='upper left', ncol = 1, prop={'size':8}, framealpha=0)
ax2.axis([0, 145, 0, 9])
ax2.set_xlabel('Stress (MPa)')
ax2.set_ylabel("Young's modulus (GPa)")
ax2.set_title('Surface finish study')
#
plt.tight_layout()
ax1.text(0.9, 0.9,'(a)', transform=ax1.transAxes)
ax2.text(0.9, 0.9,'(b)', transform=ax2.transAxes)
#plt.savefig('./E_vs_stress.eps', format='eps', dpi=1000)
plt.show()

# %% [code]
from sklearn.linear_model import LinearRegression
lm = LinearRegression(fit_intercept = False)

# array sequence is T1A T1B T2A T2B T3A T3B T4A T4B S11U S1P S11P S12U S12P S2P S3U S3P S5U S5P ST1
assemble_avg_arrays()

fig, (ax1, ax2) = plt.subplots(1, 2, gridspec_kw={'width_ratios': [5,2]}, figsize=(10,3.7))

# ============================================================
# Young's modulus vs. twist angle
x_plot_range = np.array([10,90])
x_fit_range = np.log10(x_plot_range) - np.log10(90)
#
# data from Cambridge Instron tests
x_data = np.log10(np.array(angle_list_C[:-2])) - np.log10(90)  # excluding ST1, ST1R
E_data = np.array(E_list_C[:-2])
lm.fit(x_data.reshape(-1, 1), E_data)
E_preds = lm.predict(x_fit_range.reshape(-1,1))
ax1.plot(x_plot_range, E_preds, 'k--', lw=0.5)
#
ax1.plot([T1A['twist_angle'],T1B['twist_angle']], [T1A['br_E_C'],T1B['br_E_C']], color=T1_pen, lw=1, 
         marker='x', mec=T1_pen, mfc=T1_pen, mew=1)
ax1.plot([T2A['twist_angle'],T2B['twist_angle']], [T2A['br_E_C'],T2B['br_E_C']], color=T2_pen, lw=1, 
         marker='x', mec=T2_pen, mfc=T2_pen, mew=1)
ax1.plot([T3A['twist_angle'],T3B['twist_angle']], [T3A['br_E_C'],T3B['br_E_C']], color=T3_pen, lw=1, 
         marker='x', mec=T3_pen, mfc=T3_pen, mew=1)
ax1.plot([T4A['twist_angle'],T4B['twist_angle']], [T4A['br_E_C'],T4B['br_E_C']], color=T4_pen, lw=1, 
         marker='x', mec=T4_pen, mfc=T4_pen, mew=1)
for string in ['S1U','S1P','S11U','S11P','S12U','S12P','S2P','S3U','S3P','S5U','S5P','ST1','ST1R']:
    sdict = globals()[string]
    ax1.plot(sdict['twist_angle'], sdict['br_E_C'], color=sdict['pen'], marker='x', ms=4)
#
# fitted lines
x_data = np.log10(np.array(avg_angle+gut_angle)) - np.log10(90)
Es_data = np.array(avg_Es + gut_Es)
Et_data = np.array(avg_Et + gut_Et)
Eb_data = np.array(avg_Eb + gut_Eb)
# Es
lm.fit(x_data.reshape(-1, 1), Es_data)
Es_preds = lm.predict(x_fit_range.reshape(-1,1))
ax1.plot(x_plot_range, Es_preds, 'k--', lw=0.5)
# Et
lm.fit(x_data.reshape(-1, 1), Et_data)
Et_preds = lm.predict(x_fit_range.reshape(-1,1))
ax1.plot(x_plot_range, Et_preds, 'k--', lw=0.5)
# Eb
lm.fit(x_data.reshape(-1, 1), Eb_data)
Eb_preds = lm.predict(x_fit_range.reshape(-1,1))
ax1.plot(x_plot_range, Eb_preds, 'k--', lw=0.5)
#
# data from twist angle study
for i in range(4):
    j = 2*i
    ax1.plot(avg_angle[j:j+2], avg_Es[j:j+2], color=avg_pen[j], lw=1, marker='*', mec=avg_pen[j], mew=1)
    ax1.plot(avg_angle[j:j+2], avg_Et[j:j+2], color=avg_pen[j], lw=1, marker='+', mec=avg_pen[j], mew=1, label=avg_leg[j])
    ax1.plot(avg_angle[j:j+2], avg_Eb[j:j+2], color=avg_pen[j], lw=1, marker='o', mec=avg_pen[j], mew=1, mfc='none')
# data from surface finish study
for index in range(8,len(avg_angle)):
    ax1.plot(avg_angle[index], avg_Es[index], color=avg_pen[index], marker='*', mec=avg_pen[index], mew=1)
    ax1.plot(avg_angle[index], avg_Et[index], color=avg_pen[index], marker='+', mec=avg_pen[index], mew=1, label=avg_leg[index])
    ax1.plot(avg_angle[index], avg_Eb[index], color=avg_pen[index], marker='o', mec=avg_pen[index], mew=1, mfc='none')
# older gut data
ax1.plot(gut_angle, gut_Es, color=gut_pen, ls='none', marker='*', mec=gut_pen, mew=1)
ax1.plot(gut_angle, gut_Et, color=gut_pen, ls='none', marker='+', mec=gut_pen, mew=1, label=gut_leg)
ax1.plot(gut_angle, gut_Eb, color=gut_pen, ls='none', marker='o', mec=gut_pen, mew=1, mfc='none')
ax1.plot([gut_angle[0],gut_angle[0]],[1,7.3],'g:',lw=0.5)
ax1.plot([gut_angle[1],gut_angle[1]],[1,7.3],'g:',lw=0.5)
ax1.plot([gut_angle[2],gut_angle[2]],[1,7.3],'g:',lw=0.5)
ax1.annotate("G2", xy=(gut_angle[0], 0.9), xytext=(gut_angle[0]-0.4, 0.1), arrowprops=dict(arrowstyle="-|>"), fontsize=8)
ax1.annotate("G3", xy=(gut_angle[1], 0.9), xytext=(gut_angle[1]-0.8, 0.1), arrowprops=dict(arrowstyle="-|>"), fontsize=8)
ax1.annotate("G5", xy=(gut_angle[2], 0.9), xytext=(gut_angle[2]-0.15, 0.1), arrowprops=dict(arrowstyle="-|>"), fontsize=8)
# Bell & Firth
ax1.errorbar(bf_angle, bf_Et, yerr=bf_Et_SD, ls='none', marker='o', ms=4, mec='magenta', mfc='magenta', ecolor='magenta', 
             capsize=3, elinewidth=1, label='Bell & Firth')
# lines for extra labels
ax1.plot([0,0],[0,0],ls='none',label='  ')
ax1.plot([0,0],[0,0],'ko',mew=1,mfc='none',label='$E_B$ values')
ax1.plot([0,0],[0,0],'k+',mew=1,label='$E_T$ values')
ax1.plot([0,0],[0,0],'k*',mew=1,label='$E_S$ values')
ax1.plot([0,0],[0,0],'kx',mew=1,label='Instron tests')
# legend
handles, labels = ax1.get_legend_handles_labels()  # for avoiding duplicate labels
handles.insert(-6, handles[-1])                    # adjust order
labels.insert(-6, labels[-1])                      # adjust order
by_label = dict(zip(labels[:-1], handles[:-1]))    # for avoiding duplicate labels
ax1.legend(by_label.values(), by_label.keys(), loc='upper right', bbox_to_anchor=(0, 0, 1, 0.98), 
           ncol=3, prop={'size':8}, framealpha=0)
# axes
ax1.axis([18, 90, 0, 7.5])
ax1.set_xscale("log")
x_axis = np.arange(20,100,10)
x_values = [20,30,40,50,60,70,80,90]
ax1.set_xticks(x_axis, x_values)
ax1.set_xlabel('Twist angle')
ax1.set_ylabel("Young's modulus (GPa)")
ax1.set_title('All strings plus strings from previous studies')
ax1.xaxis.set_major_formatter(ticker.StrMethodFormatter(u"{x:.0f}°"))
#
# ============================================================
# compare Young's modulus for ground and unground strings
ax2.plot([0,0],[0.5,7],'k:',lw=1)
ax2.plot([1,1],[0.5,7],'k:',lw=1)
#
# data from Cambridge Instron tests
# connecting lines
ax2.plot([0,1], [S11P['br_E_C'],S11U['br_E_C']], 'k--', lw=0.5)   
ax2.plot([0,1], [S12P['br_E_C'],S12U['br_E_C']], 'k--', lw=0.5)   
ax2.plot([0,1], [S3P['br_E_C'],S3U['br_E_C']], 'k--', lw=0.5)   
ax2.plot([0,1], [S5P['br_E_C'],S5U['br_E_C']], 'k--', lw=0.5)   
# ground strings
for string in ['S1P','S11P','S12P','S2P','S3P','S5P']:
    sdict = globals()[string]
    ax2.plot(0, sdict['br_E_C'], color=sdict['pen'], marker='x', ms=4)
for string in ['S11U','S12U','S3U','S5U']:
    sdict = globals()[string]
    ax2.plot(1, sdict['br_E_C'], color=sdict['pen'], marker='x', ms=4)
#
# array sequence is T1A T1B T2A T2B T3A T3B T4A T4B S11U S1P S11P S12U S12P S2P S3U S3P S5U S5P ST1
# indeces:           0   1   2   3   4   5   6   7   8    9   10   11   12   13  14  15  16  17  18
# Es
ax2.plot([1,0], [avg_Es[8],avg_Es[10]], 'k--', lw=0.5)   
ax2.plot([1,0], [avg_Es[11],avg_Es[12]], 'k--', lw=0.5)     
ax2.plot([1,0], [avg_Es[14],avg_Es[15]], 'k--', lw=0.5)     
ax2.plot([1,0], [avg_Es[16],avg_Es[17]], 'k--', lw=0.5)      
# Et
ax2.plot([1,0], [avg_Et[8],avg_Et[10]], 'k--', lw=0.5)       
ax2.plot([1,0], [avg_Et[11],avg_Et[12]], 'k--', lw=0.5)       
ax2.plot([1,0], [avg_Et[14],avg_Et[15]], 'k--', lw=0.5)       
ax2.plot([1,0], [avg_Et[16],avg_Et[17]], 'k--', lw=0.5)       
# Eb
ax2.plot([1,0], [avg_Eb[8],avg_Eb[10]], 'k--', lw=0.5)       
ax2.plot([1,0], [avg_Eb[11],avg_Eb[12]], 'k--', lw=0.5)       
ax2.plot([1,0], [avg_Eb[14],avg_Eb[15]], 'k--', lw=0.5)       
ax2.plot([1,0], [avg_Eb[16],avg_Eb[17]], 'k--', lw=0.5)      
#
for index in [9,10,12,13,15,17]:
    ax2.plot(0, avg_Es[index], color=avg_pen[index], marker='*', mec=avg_pen[index], mew=1.5)
    ax2.plot(0, avg_Et[index], color=avg_pen[index], marker='+', mec=avg_pen[index], mew=1.5)
    ax2.plot(0, avg_Eb[index], color=avg_pen[index], marker='o', mec=avg_pen[index], mew=1.5, mfc='none')
for index in [8,11,14,16]:
    ax2.plot(1, avg_Es[index], color=avg_pen[index], marker='*', mec=avg_pen[index], mew=1.5)
    ax2.plot(1, avg_Et[index], color=avg_pen[index], marker='+', mec=avg_pen[index], mew=1.5)
    ax2.plot(1, avg_Eb[index], color=avg_pen[index], marker='o', mec=avg_pen[index], mew=1.5, mfc='none')
ax2.axis([-0.2, 1.2, 0, 7.5])
x_axis = np.arange(2)
x_values = ['ground', 'unground']
ax2.set_xticks(x_axis, x_values)
ax2.set_xlabel('Surface finish')
ax2.set_ylabel("Young's modulus (GPa)")
ax2.set_title('Ground vs. unground')
#
plt.tight_layout()
ax1.text(0.47, 0.92,'(a)', transform=ax1.transAxes)
ax2.text(0.45, 0.92,'(b)', transform=ax2.transAxes)
#plt.savefig('./E_logx90_I.eps', format='eps', dpi=1000)
plt.show()

# %% [markdown]
## $df/dT|_L$ (constant length) & $df/dT|_F$ (constant tension)

# %% [code]
fig=plt.figure(figsize=(10,3.5))
ax1=fig.add_subplot(131)
ax2=fig.add_subplot(132)
ax3=fig.add_subplot(133)
#
# plots against 1/stress
axis_limits = [0.005, 0.047, -5, 2]
x_plot = np.arange(5.0, 300.0, 5.0)
#
ax1.plot([0,0.1],[0,0],'k--',lw=0.5)  # Zero reference
ax2.plot([0,70], [0,0],'k--',lw=0.5)  # Zero reference
ax3.plot([0,0.1],[0,0],'k--',lw=0.5)  # Zero reference
#
# df/dT at constant length 
for string in (plot_list_A + plot_list_S):
    sdict = globals()[string]
    ax1.plot(sdict['inv_stress'], sdict['dfdT_L'], color=sdict['pen'], ls='none', marker=sdict['mkr'], ms=3, 
             label=sdict['sleg'])
    if(sdict['points'] > 1):
        # fitted expression
        x_data = sdict['inv_stress']
        y_data = sdict['dfdT_L']
        sdict['dfdT_L_fit'] = poly.polyfit(x_data, y_data, 1)  # note coefficients now in increasing order
        ax1.plot(1/x_plot, poly.polyval(1/x_plot, sdict['dfdT_L_fit']), color=sdict['pen'], ls='--', lw=1)
        print("%s fit: offset: %9.6f,  slope: %11.6f,  rsq: %.6f" % 
              (string, sdict['dfdT_L_fit'][0], sdict['dfdT_L_fit'][1], 
               r_squared(y_data, poly.polyval(x_data, sdict['dfdT_L_fit']))))
ax1.axis(axis_limits)
ax1.set_xlabel('1/Stress (MPa$^{-1}$)')
ax1.set_ylabel('$df/dT$ (cent/°C)')
ax1.set_title('Constant length')
#
# df/dT at constant length versus twist angle
# array sequence is T1A T1B T2A T2B T3A T3B T4A T4B S11U S1P S11P S12U S12P S2P S3U S3P S5U S5P ST1
markers = ['s','o']
#
for index in [0,1]:
    # data from twist angle study
    for i in range(4):
        j = 2*i
        ax2.plot([avg_angle[j],avg_angle[j+1]], [avg_dfdT_L[j][index],avg_dfdT_L[j+1][index]], 
                 color=avg_pen[j], lw=1, marker=markers[index], mec=avg_pen[j], mfc=avg_pen[j], ms=3, mew=1)
    # data from surface finish study
    for j in range(8,len(avg_angle)-3):
        ax2.plot(avg_angle[j], avg_dfdT_L[j][index], color=avg_pen[j], marker=markers[index], 
                 mec=avg_pen[j], mfc=avg_pen[j], ms=3, mew=1)
#
# plain lines for legend
ax2.plot([-2,-1], [-2,-1], color=avg_pen[0], ls='-', lw=1, label=avg_leg[0])
ax2.plot([-2,-1], [-2,-1], color=avg_pen[2], ls='-', lw=1, label=avg_leg[2])
ax2.plot([-2,-1], [-2,-1], color='black', ls='none', marker=markers[0], mec='black', 
         mfc='black', ms=3, mew=1, label='174 Hz')
ax2.plot([-2,-1], [-2,-1], color=avg_pen[4], ls='-', lw=1, label=avg_leg[4])
ax2.plot([-2,-1], [-2,-1], color=avg_pen[6], ls='-', lw=1, label=avg_leg[6])
ax2.plot([-2,-1], [-2,-1], color='black', ls='none', marker=markers[1], mec='black',
         mfc='black', ms=3, mew=1, label='235 Hz')
#
handles, labels = ax2.get_legend_handles_labels()  # for avoiding duplicate labels
by_label = dict(zip(labels, handles))              # for avoiding duplicate labels
ax2.legend(by_label.values(), by_label.keys(), loc='upper left', ncol = 2, prop={'size':8}, framealpha=0)
ax2.axis([22, 38, -5, 2])
ax2.set_xlabel('Twist angle')
ax2.set_ylabel('$df/dT$ (cent/°C)')
ax2.set_title('Constant length')
ax2.xaxis.set_major_formatter(ticker.StrMethodFormatter(u"{x:.0f}°"))
#
#df/dT at constant tension
for string in (plot_list_A + plot_list_S):
    sdict = globals()[string]
    str_label = sdict['sleg'][0:3] if(string in plot_list_A) else sdict['sleg']
    if(string in dfdT_F_list_A):
        ax3.plot(sdict['inv_stress'], sdict['dfdT_F'], color=sdict['pen'], ls='-', lw=1, marker=sdict['mkr'], ms=3)
    ax3.plot(sdict['inv_stress'], sdict['dfdT_E'], color=sdict['pen'], ls='-', lw=1, marker=sdict['mkr'], ms=3, 
             label=str_label)
handles, labels = ax3.get_legend_handles_labels()  # for avoiding duplicate labels
by_label = dict(zip(labels, handles))              # for avoiding duplicate labels
ax3.legend(by_label.values(), by_label.keys(), loc='lower center', ncol = 3, prop={'size':8}, framealpha=0)
ax3.axis(axis_limits)
ax3.set_xlabel('1/Stress (MPa$^{-1}$)')
ax3.set_ylabel('$df/dT$ (cent/°C)')
ax3.set_title('Constant tension')
#
plt.tight_layout()
ax1.text(0.88, 0.9,'(a)', transform=ax1.transAxes)
ax2.text(0.88, 0.9,'(b)', transform=ax2.transAxes)
ax3.text(0.88, 0.9,'(c)', transform=ax3.transAxes)
#plt.savefig('./dfdT.eps', format='eps', dpi=1000)
plt.show()


# %% [markdown]
## $K\lambda = (K/F_0)~dF/dT$ & $K\psi = - (K/\mu_0)~d\mu/dT$ vs. 1/stress & twist angle

# %% [code]
# array sequence is T1A T1B T2A T2B T3A T3B T4A T4B S11U S1P S11P S12U S12P S2P S3U S3P S5U S5P ST1
assemble_avg_arrays()
#
# K.lambda and K.psi
fig=plt.figure(figsize=(10,3.55))
ax1=fig.add_subplot(131)
ax2=fig.add_subplot(132)
ax3=fig.add_subplot(133)
#
#==================================================
# plots against 1/stress
axis_limits = [0.005, 0.047, -5, 2]
x_plot = np.arange(5.0, 300.0, 5.0)
#
ax1.plot([0,0.1],[0,0],'k--',lw=0.5)  # Zero reference
ax2.plot([0,70], [0,0],'k--',lw=0.5)  # Zero reference
ax3.plot([0,0.1],[0,0],'k--',lw=0.5)  # Zero reference
#
for string in (plot_list_A + plot_list_S):
    sdict = globals()[string]
    str_label = sdict['sleg'][0:3] if(string in plot_list_A) else sdict['sleg']
    # K.lambda = (K/F).dF/dT
    ax1.plot(sdict['inv_stress'], sdict['Klambda'], color=sdict['pen'], ls='-', lw=1, marker=sdict['mkr'], ms=3)
    # K.psi
    ax3.plot(sdict['inv_stress'], sdict['Kpsi'], color=sdict['pen'], ls='-', lw=1, marker=sdict['mkr'], ms=3, 
             label=str_label)
#
ax1.axis(axis_limits)
ax1.set_xlabel('1/Stress (MPa$^{-1}$)')
ax1.set_ylabel('$K\lambda$ (cent/°C)')
ax1.set_title('$K\lambda = K/F_0$ $dF/dT$')
#
handles, labels = ax3.get_legend_handles_labels()  # for avoiding duplicate labels
by_label = dict(zip(labels, handles))              # for avoiding duplicate labels
ax3.legend(by_label.values(), by_label.keys(), loc='lower center', ncol = 3, prop={'size':8}, framealpha=0)
ax3.axis(axis_limits)
ax3.set_xlabel('1/Stress (MPa$^{-1}$)')
ax3.set_ylabel('$K\psi$ (cent/°C)')
ax3.set_title('$K\psi = -K/ \mu_0$ $d \mu / dT$')
#
#==================================================
# plots against twist angle
axis_limits = [22, 38, -5, 2]
markers = ['s','o']
#
for index in [0,1]:
    # data from twist angle study
    for i in range(4):
        j = 2*i
        ax2.plot([avg_angle[j],avg_angle[j+1]], [avg_Klambda[j][index],avg_Klambda[j+1][index]], 
                 color=avg_pen[j], lw=1, marker=markers[index], mec=avg_pen[j], mfc=avg_pen[j], ms=3, mew=1)
    # data from surface finish study
    for j in range(8,len(avg_angle)-3):
        ax2.plot(avg_angle[j], avg_Klambda[j][index], color=avg_pen[j], marker=markers[index], 
                 mec=avg_pen[j], mfc=avg_pen[j], ms=3, mew=1)
#
# plain lines for legend
ax2.plot([-2,-1], [-2,-1], color=avg_pen[0], ls='-', lw=1, label=avg_leg[0])
ax2.plot([-2,-1], [-2,-1], color=avg_pen[2], ls='-', lw=1, label=avg_leg[2])
ax2.plot([-2,-1], [-2,-1], color='black', ls='none', marker=markers[0], mec='black', 
         mfc='black', ms=3, mew=1, label='174 Hz')
ax2.plot([-2,-1], [-2,-1], color=avg_pen[4], ls='-', lw=1, label=avg_leg[4])
ax2.plot([-2,-1], [-2,-1], color=avg_pen[6], ls='-', lw=1, label=avg_leg[6])
ax2.plot([-2,-1], [-2,-1], color='black', ls='none', marker=markers[1], mec='black',
         mfc='black', ms=3, mew=1, label='235 Hz')
#
handles, labels = ax2.get_legend_handles_labels()  # for avoiding duplicate labels
by_label = dict(zip(labels, handles))              # for avoiding duplicate labels
ax2.legend(by_label.values(), by_label.keys(), loc='upper left', ncol = 2, prop={'size':8}, framealpha=0)
ax2.axis(axis_limits)
ax2.set_xlabel('Twist angle')
ax2.set_ylabel('$K\lambda$ (cent/°C)')
ax2.set_title('$K\lambda = K/F_0$ $dF/dT$')
ax2.xaxis.set_major_formatter(ticker.StrMethodFormatter(u"{x:.0f}°"))
#
plt.tight_layout()
plt.subplots_adjust(wspace=0.26)
ax1.text(0.87, 0.9,'(a)', transform=ax1.transAxes)
ax2.text(0.87, 0.9,'(b)', transform=ax2.transAxes)
ax3.text(0.87, 0.9,'(c)', transform=ax3.transAxes)
#plt.savefig('./lambda_psi.eps', format='eps', dpi=1000)
plt.show()


# %% [markdown]
## $(1/A_0)\ d(AE_T)/dT$ vs. stress & twist angle

# %% [code]
# array sequence is T1A T1B T2A T2B T3A T3B T4A T4B S11U S1P S11P S12U S12P S2P S3U S3P S5U S5P ST1
assemble_avg_arrays()

Tpnts = len(plot_list_A)

fig, (ax1,ax2,ax3) = plt.subplots(1, 3, gridspec_kw={'width_ratios': [3,3,2]}, figsize=(10,3.4))

# dE/dT versus stress
for string in (plot_list_A + plot_list_S):
    sdict = globals()[string]
    str_label = sdict['sleg'][0:3] if(string in plot_list_A) else sdict['sleg']
    ax1.plot(sdict['stress'], sdict['dEtdT'], color=sdict['pen'], ls='-', lw=1, marker=sdict['mkr'], ms=4, 
             label=str_label)
handles, labels = ax1.get_legend_handles_labels()  # for avoiding duplicate labels
handles_T = handles[:Tpnts]                        # labels for twist angle study strings
handles_S = handles[Tpnts:]                        # labels for surface finish study strings
labels_T = labels[:Tpnts]
labels_S = labels[Tpnts:]
by_label_T = dict(zip(labels_T, handles_T))
by_label_S = dict(zip(labels_S, handles_S))
ax1.legend(by_label_T.values(), by_label_T.keys(), loc='lower right', ncol = 3, prop={'size':8}, framealpha=0)
ax1.axis([20, 150, -0.045, 0.0])
ax1.set_xlabel('Stress (MPa)')
ax1.set_ylabel('$1/A_0\ d(AE_T)/dT$ (GPa/°C)')
ax1.set_title('All strings')
#
# ============================================================
# dE/dT vs. twist angle
# data from twist angle study
for i in range(4):
    j = 2*i
    ax2.plot([avg_angle[j],avg_angle[j+1]], [avg_dEtdT[j][2],avg_dEtdT[j+1][2]], color=avg_pen[j], lw=1, marker='^', 
             mec=avg_pen[j], mfc=avg_pen[j], ms=3, mew=1)
    if(j == 0): # exclude T1B data point for 300 Hz
        ax2.plot([avg_angle[j]], [avg_dEtdT[j][3]], color=avg_pen[j], ls='none', marker='v', 
                 mec=avg_pen[j], mfc=avg_pen[j], ms=3, mew=1)
    else:
        ax2.plot([avg_angle[j],avg_angle[j+1]], [avg_dEtdT[j][3],avg_dEtdT[j+1][3]], color=avg_pen[j], lw=1, marker='v', 
                 mec=avg_pen[j], mfc=avg_pen[j], ms=3, mew=1)
# data from surface finish study
for j in range(8,len(avg_angle)-3):
    ax2.plot(avg_angle[j], avg_dEtdT[j][2], color=avg_pen[j], marker='^', mec=avg_pen[j], mfc=avg_pen[j], ms=3, mew=1)
    ax2.plot(avg_angle[j], avg_dEtdT[j][3], color=avg_pen[j], marker='v', mec=avg_pen[j], mfc=avg_pen[j], ms=3, mew=1)
# plain lines for legend
ax2.plot([-2,-1], [-2,-1], color=avg_pen[0], ls='-', lw=1, label=avg_leg[0])
ax2.plot([-2,-1], [-2,-1], color=avg_pen[2], ls='-', lw=1, label=avg_leg[2])
ax2.plot([-2,-1], [-2,-1], color='black', ls='none', marker='^', mec='black', 
         mfc='black', ms=3, mew=1, label='288 Hz')
ax2.plot([-2,-1], [-2,-1], color=avg_pen[4], ls='-', lw=1, label=avg_leg[4])
ax2.plot([-2,-1], [-2,-1], color=avg_pen[6], ls='-', lw=1, label=avg_leg[6])
ax2.plot([-2,-1], [-2,-1], color='black', ls='none', marker='v', mec='black',
         mfc='black', ms=3, mew=1, label='324 Hz')
# axes
legend_S = ax2.legend(by_label_S.values(), by_label_S.keys(), loc='lower center', ncol = 3, prop={'size':8}, framealpha=0)
ax2.add_artist(legend_S)
ax2.legend(loc='upper left', bbox_to_anchor=(0.08, 0, 1, 1), ncol=2, prop={'size':8}, framealpha=0)
ax2.axis([23, 37, -0.045, 0.0])
ax2.set_xlabel('Twist angle')
#ax2.set_ylabel('$1/A_0\ d(AE_T)/dT$ (GPa/°C)')
ax2.set_title('Varnished strings')
ax2.xaxis.set_major_formatter(ticker.StrMethodFormatter(u"{x:.0f}°"))
#
# ============================================================
# compare dE/dT for ground and unground strings
ax3.plot([0,0],[-0.045, 0.0],'k:',lw=1)
ax3.plot([1,1],[-0.045, 0.0],'k:',lw=1)
# array sequence is T1A T1B T2A T2B T3A T3B T4A T4B S11U S1P S11P S12U S12P S2P S3U S3P S5U S5P ST1
# indeces:           0   1   2   3   4   5   6   7   8    9   10   11   12   13  14  15  16  17  18
# 3rd point
ax3.plot([1,0], [avg_dEtdT[8][2],avg_dEtdT[10][2]], 'k--', lw=0.5)   
ax3.plot([1,0], [avg_dEtdT[11][2],avg_dEtdT[12][2]], 'k--', lw=0.5)     
ax3.plot([1,0], [avg_dEtdT[14][2],avg_dEtdT[15][2]], 'k--', lw=0.5)     
ax3.plot([1,0], [avg_dEtdT[16][2],avg_dEtdT[17][2]], 'k--', lw=0.5)      
# 4th point
ax3.plot([1,0], [avg_dEtdT[8][3],avg_dEtdT[10][3]], 'k--', lw=0.5)       
ax3.plot([1,0], [avg_dEtdT[11][3],avg_dEtdT[12][3]], 'k--', lw=0.5)       
ax3.plot([1,0], [avg_dEtdT[14][3],avg_dEtdT[15][3]], 'k--', lw=0.5)       
ax3.plot([1,0], [avg_dEtdT[16][3],avg_dEtdT[17][3]], 'k--', lw=0.5)       
#
for index in [9,10,12,13,15,17]:
    ax3.plot(0, avg_dEtdT[index][2], color=avg_pen[index], marker='^', mec=avg_pen[index], mfc=avg_pen[index], mew=1, ms=5)
    ax3.plot(0, avg_dEtdT[index][3], color=avg_pen[index], marker='v', mec=avg_pen[index], mfc=avg_pen[index], mew=1, ms=5)
for index in [8,11,14,16]:
    ax3.plot(1, avg_dEtdT[index][2], color=avg_pen[index], marker='^', mec=avg_pen[index], mfc=avg_pen[index], mew=1, ms=5)
    ax3.plot(1, avg_dEtdT[index][3], color=avg_pen[index], marker='v', mec=avg_pen[index], mfc=avg_pen[index], mew=1, ms=5)
ax3.axis([-0.2, 1.2, -0.045, 0.0])
x_axis = np.arange(2)
x_values = ['ground', 'unground']
ax3.set_xticks(x_axis, x_values)
ax3.set_xlabel('Surface finish')
#ax3.set_ylabel('$1/A_0\ d(AE_T)/dT$ (GPa/°C)')
ax3.set_title('Ground vs. unground')
#
plt.tight_layout()
plt.subplots_adjust(wspace=0.25)
ax1.text(0.88, 0.9,'(a)', transform=ax1.transAxes)
ax2.text(0.88, 0.9,'(b)', transform=ax2.transAxes)
ax3.text(0.45, 0.9,'(c)', transform=ax3.transAxes)
#plt.savefig('./dEdT.eps', format='eps', dpi=1000)
plt.show()

# %% [markdown]
## $(1/A_0)\ dF/dT$ vs. stress and twist angle

# %% [code]
# array sequence is T1A T1B T2A T2B T3A T3B T4A T4B S11U S1P S11P S12U S12P S2P S3U S3P S5U S5P ST1
assemble_avg_arrays()

Tpnts = len(plot_list_A)

fig, (ax1,ax2,ax3) = plt.subplots(1, 3, gridspec_kw={'width_ratios': [3,3,2]}, figsize=(10,3.4))

# (1/A_0) dF/dT versus stress
for string in (plot_list_A + plot_list_S):
    sdict = globals()[string]
    str_label = sdict['sleg'][0:3] if(string in plot_list_A) else sdict['sleg']
    ax1.plot(sdict['stress'], sdict['dstressdT'], color=sdict['pen'], ls='-', lw=1, marker=sdict['mkr'], ms=4, 
             label=str_label)
handles, labels = ax1.get_legend_handles_labels()  # for avoiding duplicate labels
handles_T = handles[:Tpnts]                        # labels for twist angle study strings
handles_S = handles[Tpnts:]                        # labels for surface finish study strings
labels_T = labels[:Tpnts]
labels_S = labels[Tpnts:]
by_label_T = dict(zip(labels_T, handles_T))
by_label_S = dict(zip(labels_S, handles_S))
ax1.legend(by_label_T.values(), by_label_T.keys(), loc='lower center', ncol = 3, prop={'size':8}, framealpha=0)
ax1.axis([20, 150, -0.4, 0.0])
ax1.set_xlabel('Stress (MPa)')
ax1.set_ylabel('$1/A_0\ dF/dT$ (MPa/°C)')
ax1.set_title('All strings')
#
# ============================================================
# (1/A_0) dF/dT vs. twist angle
# data from twist angle study
for i in range(4):
    j = 2*i
    ax2.plot(avg_angle[j:j+2], avg_dstressdT[j:j+2], color=avg_pen[j], lw=1, marker='+', mec=avg_pen[j], mew=1, 
             label=avg_leg[j])
# data from surface finish study
for index in range(8,len(avg_angle)-3):
    ax2.plot(avg_angle[index], avg_dstressdT[index], color=avg_pen[index], marker='+', mec=avg_pen[index], mew=1)
# axes
legend_S = ax2.legend(by_label_S.values(), by_label_S.keys(), loc='lower center', ncol = 3, prop={'size':8}, framealpha=0)
ax2.add_artist(legend_S)
ax2.legend(loc='upper left', bbox_to_anchor=(0.08, 0, 1, 1), ncol=2, prop={'size':8}, framealpha=0)
ax2.axis([23, 37, -0.4, 0])
ax2.set_xlabel('Twist angle')
#ax2.set_ylabel('$1/A_0\ dF/dT$ (MPa/°C)')
ax2.set_title('Varnished strings')
ax2.xaxis.set_major_formatter(ticker.StrMethodFormatter(u"{x:.0f}°"))
#
# ============================================================
# compare (1/A_0) dF/dT for ground and unground strings
ax3.plot([0,0],[-0.4,0],'k:',lw=1)
ax3.plot([1,1],[-0.4,0],'k:',lw=1)
# array sequence is T1A T1B T2A T2B T3A T3B T4A T4B S11U S1P S11P S12U S12P S2P S3U S3P S5U S5P ST1
# indeces:           0   1   2   3   4   5   6   7   8    9   10   11   12   13  14  15  16  17  18
ax3.plot([1,0], [avg_dstressdT[8],avg_dstressdT[10]], 'k--', lw=0.5)       
ax3.plot([1,0], [avg_dstressdT[11],avg_dstressdT[12]], 'k--', lw=0.5)       
ax3.plot([1,0], [avg_dstressdT[14],avg_dstressdT[15]], 'k--', lw=0.5)       
ax3.plot([1,0], [avg_dstressdT[16],avg_dstressdT[17]], 'k--', lw=0.5)       
#
for index in [9,10,12,13,15,17]:
    ax3.plot(0, avg_dstressdT[index], color=avg_pen[index], marker='+', mec=avg_pen[index], mew=1.5)
for index in [8,11,14,16]:
    ax3.plot(1, avg_dstressdT[index], color=avg_pen[index], marker='+', mec=avg_pen[index], mew=1.5)
ax3.axis([-0.2, 1.2, -0.4, 0])
x_axis = np.arange(2)
x_values = ['ground', 'unground']
ax3.set_xticks(x_axis, x_values)
ax3.set_xlabel('Surface finish')
#ax3.set_ylabel('$1/A_0\ dF/dT$ (MPa/°C)')
ax3.set_title('Ground vs. unground')
#
plt.tight_layout()
plt.subplots_adjust(wspace=0.25)
ax1.text(0.88, 0.9,'(a)', transform=ax1.transAxes)
ax2.text(0.88, 0.9,'(b)', transform=ax2.transAxes)
ax3.text(0.45, 0.9,'(c)', transform=ax3.transAxes)
#plt.savefig('./dstressdT.eps', format='eps', dpi=1000)
plt.show()

# %% [markdown]
## CLTE components

# %% [code]
# array sequence is T1A T1B T2A T2B T3A T3B T4A T4B S11U S1P S11P S12U S12P S2P S3U S3P S5U S5P ST1
assemble_avg_arrays()
#
fig=plt.figure(figsize=(10,3.45))
ax1=fig.add_subplot(131)
ax2=fig.add_subplot(132)
ax3=fig.add_subplot(133)
#
#==================================================
# plots against stress
scaler = 1e6  # to give nice numbers on y axis
axis_limits = [20, 150, -300, 100]
ax1.plot([0,200],[0,0],'k--',lw=0.5)  # Zero reference
ax2.plot([0,200],[0,0],'k--',lw=0.5)  # Zero reference
ax3.plot([0,200],[0,0],'k--',lw=0.5)  # Zero reference

for string in (plot_list_A + plot_list_S):
    sdict = globals()[string]
    str_label = sdict['sleg'][0:3] if(string in plot_list_A) else sdict['sleg']
    # (F/AE^2) dE/dT
    ax1.plot(sdict['stress'], scaler*sdict['Eterm'], color=sdict['pen'], lw=1, marker=sdict['mkr'], ms=4)
    # -(1/AE) dF/dT
    ax2.plot(sdict['stress'], scaler*sdict['Fterm'], color=sdict['pen'], lw=1, marker=sdict['mkr'], ms=4,
             label=str_label)
    # -(F/AE) psi
    ax3.plot(sdict['stress'], scaler*sdict['Pterm'], color=sdict['pen'], lw=1, marker=sdict['mkr'], ms=4) 
#
ax1.axis(axis_limits)
ax1.set_xlabel('Stress (MPa)')
#ax1.set_ylabel(r'$(F_0/A_0^2 E_0^2)\ d(AE_T)/dT$ ($10^{-6}$/°C)')
ax1.set_ylabel(r'($10^{-6}$/°C)')
ax1.set_title(r'$(F_0/A_0^2 E_0^2)\ d(AE_T)/dT$')
#
handles, labels = ax2.get_legend_handles_labels()  # for avoiding duplicate labels
by_label = dict(zip(labels, handles))              # for avoiding duplicate labels
ax2.legend(by_label.values(), by_label.keys(), loc='lower center', ncol = 3, prop={'size':8}, framealpha=0)
ax2.axis(axis_limits)
ax2.set_xlabel('Stress (MPa)')
#ax2.set_ylabel(r'$-(1/A_0E_0)\ dF/dT$ ($10^{-6}$/°C)')
ax2.set_title(r'$-(1/A_0E_0)\ dF/dT$')
#
ax3.axis(axis_limits)
ax3.set_xlabel('Stress (MPa)')
#ax3.set_ylabel(r'$-(F_0/A_0 E_0)\ \psi$ ($10^{-6}$/°C)')
ax3.set_title(r'$-(F_0/A_0 E_0)\ \psi$')
#
plt.tight_layout()
plt.subplots_adjust(wspace=0.25)
ax1.text(0.86, 0.9,'(a)', transform=ax1.transAxes)
ax2.text(0.86, 0.9,'(b)', transform=ax2.transAxes)
ax3.text(0.86, 0.9,'(c)', transform=ax3.transAxes)
#plt.savefig('./CLTE_components.eps', format='eps', dpi=1000)
plt.show()


# %% [markdown]
## CLTE vs. stress & twist angle

# %% [code]
# array sequence is T1A T1B T2A T2B T3A T3B T4A T4B S11U S1P S11P S12U S12P S2P S3U S3P S5U S5P ST1
assemble_avg_arrays()

Tpnts = len(plot_list_A)

fig, (ax1,ax2,ax3) = plt.subplots(1, 3, gridspec_kw={'width_ratios': [3,3,2]}, figsize=(10,3.4))

scaler = 1e6  # to give nice numbers on y axis
sc_avg_CLTE = scaler * np.array(avg_CLTE)

# CLTE versus stress - varnished strings only
ax1.plot([0,300],[0,0],'k--',lw=0.5)  # Zero reference
for string in (plot_list_A + plot_list_SV):
    sdict = globals()[string]
    str_label = sdict['sleg'][0:3] if(string in plot_list_A) else sdict['sleg']
    ax1.plot(sdict['stress'], scaler*sdict['CLTE'], color=sdict['pen'], ls='-', lw=1, marker=sdict['mkr'], ms=4, 
             label=str_label)
handles, labels = ax1.get_legend_handles_labels()  # for avoiding duplicate labels
handles_T = handles[:Tpnts]                        # labels for twist angle study strings
handles_S = handles[Tpnts:]                        # labels for surface finish study strings
labels_T = labels[:Tpnts]
labels_S = labels[Tpnts:]
by_label_T = dict(zip(labels_T, handles_T))
by_label_S = dict(zip(labels_S, handles_S))
ax1.legend(by_label_T.values(), by_label_T.keys(), loc='lower left', ncol = 3, prop={'size':8}, framealpha=0)
ax1.axis([20, 150, -300, 50])
ax1.set_xlabel('Stress (MPa)')
ax1.set_ylabel(r'CLTE $\alpha$ ($10^{-6}$/°C)')
ax1.set_title('Varnished strings')
#
# ============================================================
# CLTE vs. twist angle - varnished strings only
markers = ['s','o','^','v']
ax2.plot([0,70],[0,0],'k--',lw=0.5)  # Zero reference
# array sequence is T1A T1B T2A T2B T3A T3B T4A T4B S11U S1P S11P S12U S12P S2P S3U S3P S5U S5P ST1
# indeces:           0   1   2   3   4   5   6   7   8    9   10   11   12   13  14  15  16  17  18
for index in [1,2]:
    # data from twist angle study
    for i in range(4):
        j = 2*i
        ax2.plot([avg_angle[j],avg_angle[j+1]], [sc_avg_CLTE[j][index],sc_avg_CLTE[j+1][index]], 
                 color=avg_pen[j], lw=1, marker=markers[index], mec=avg_pen[j], mfc=avg_pen[j], ms=3, mew=1)
        # plain lines for legend
        ax2.plot([-2,-1], [-2,-1], color=avg_pen[j], ls='-', lw=1, label=avg_leg[j])
    # data from surface finish study
    for j in range(8,len(avg_angle)-3):
        ax2.plot(avg_angle[j], sc_avg_CLTE[j][index], 
                 color=avg_pen[j], marker=markers[index], mec=avg_pen[j], mfc=avg_pen[j], ms=3, mew=1)
# axes
legend_S = ax2.legend(by_label_S.values(), by_label_S.keys(), loc='lower left', ncol = 3, prop={'size':8}, framealpha=0)
ax2.add_artist(legend_S)
handles, labels = ax2.get_legend_handles_labels()  # for avoiding duplicate labels
by_label = dict(zip(labels, handles))              # for avoiding duplicate labels
leg = ax2.legend(by_label.values(), by_label.keys(), loc='upper left', bbox_to_anchor=(0, 0, 1, 0.99), 
                 ncol=2, prop={'size':8}, framealpha=1)
leg.get_frame().set_linewidth(0.0)
ax2.axis([23, 37, -300, 50])
ax2.set_xlabel('Twist angle')
#ax2.set_ylabel(r'CLTE $\alpha$ ($10^{-6}$/°C)')
ax2.set_title('Varnished strings')
ax2.xaxis.set_major_formatter(ticker.StrMethodFormatter(u"{x:.0f}°"))
#
# ============================================================
# compare CLTE for ground and unground strings - varnished strings only
ax3.plot([-2,2],[0,0],'k--',lw=0.5)  # Zero reference
ax3.plot([0,0],[-300, 50],'k:',lw=1)
ax3.plot([1,1],[-300, 50],'k:',lw=1)
# array sequence is T1A T1B T2A T2B T3A T3B T4A T4B S11U S1P S11P S12U S12P S2P S3U S3P S5U S5P ST1
# indeces:           0   1   2   3   4   5   6   7   8    9   10   11   12   13  14  15  16  17  18
for index in [1,2]:
    ax3.plot([1,0], [sc_avg_CLTE[8][index],sc_avg_CLTE[10][index]], 'k--', lw=0.5)   
    ax3.plot([1,0], [sc_avg_CLTE[11][index],sc_avg_CLTE[12][index]], 'k--', lw=0.5)     
    ax3.plot([1,0], [sc_avg_CLTE[14][index],sc_avg_CLTE[15][index]], 'k--', lw=0.5)     
    for j in [9,10,12,13,15]:
        ax3.plot(0, sc_avg_CLTE[j][index], color=avg_pen[j], marker=markers[index], 
                 mec=avg_pen[j], mfc=avg_pen[j], mew=1, ms=5)
    for j in [8,11,14]:
        ax3.plot(1, sc_avg_CLTE[j][index], color=avg_pen[j], marker=markers[index], 
                 mec=avg_pen[j], mfc=avg_pen[j], mew=1, ms=5)
# plain lines for legend
ax3.plot([-2,-1], [-2,-1], color='black', ls='none', marker=markers[1], mec='black',
         mfc='black', ms=5, mew=1, label='235 Hz')
ax3.plot([-2,-1], [-2,-1], color='black', ls='none', marker=markers[2], mec='black',
         mfc='black', ms=5, mew=1, label='288 Hz')
ax3.legend(loc='lower center', ncol=1, prop={'size':8}, bbox_to_anchor=(0, 0.1, 1, 1), framealpha=0)
ax3.axis([-0.2, 1.2, -300, 50])
x_axis = np.arange(2)
x_values = ['ground', 'unground']
ax3.set_xticks(x_axis, x_values)
ax3.set_xlabel('Surface finish')
#ax3.set_ylabel(r'CLTE $\alpha$ ($10^{-6}$/°C)')
ax3.set_title('Ground vs. unground')
#
plt.tight_layout()
plt.subplots_adjust(wspace=0.25)
ax1.text(0.88, 0.9,'(a)', transform=ax1.transAxes)
ax2.text(0.88, 0.9,'(b)', transform=ax2.transAxes)
ax3.text(0.45, 0.9,'(c)', transform=ax3.transAxes)
#plt.savefig('./CLTE.eps', format='eps', dpi=1000)
plt.show()

# %% [code]
