# Supplementary material for: Effects of Twisting and Surface Finish on the Mechanical Properties of Natural Gut Harp Strings
Source: Materials (Basel). 2023 Aug 3;16(15):5444. doi: 10.3390/ma16155444 (PMC10419811; doi:10.3390/ma16155444)
Supplement: Supplementary file 1 [file materials-16-05444-s001.zip › stretching summary.xls]

## Sheet: summary data
test types
B : Bowbrand
C : Cambridge
L : Long-term estimate
R : Test Rig 2
0	1	2	3	4	5	6	7
	twist				breaking	breaking	Young's
string	angle	test type	stretch rate	strain rate	stress	strain	modulus
	(degrees)		(mm/min)	(/s)	(Mpa)		(GPa)
G1		L		1e-07	240	0.05
		R		1.9e-06	267	0.159	1.4
		R		1.9e-05	293	0.163	1.54
G2		L		9e-09	223	0.1
		R		1.9e-05	340	0.156	1.97
		R		0.00019	381	0.17	2
		R		0.0011	374	0.162	2.05
T1A	36.1928	C	3	0.000416667	277	0.276	0.92
		B		0.007	272.125
T1B	35.1864	C	3	0.000416667	276	0.262	0.91
		B		0.007	290.195
T2A	36.2476	L		4e-08	107	0.089
		C	3	0.000416667	209	0.258	0.7
		B		0.007	230.448
T2B	29.2616	L		2e-08	141	0.086
		C	3	0.000416667	268	0.241	0.92
		B		0.007	260.696
T3A	23.5319	C	0.1	1.38889e-05	292	0.247	1.04
		C	1	0.000138889	266	0.216	1.04
		C	3	0.000416667	331	0.271	1.05
		C	10	0.00138889	305	0.237	1.07
		C	30	0.00416667	346	0.279	1.07
		B		0.007	351.649
T3B	28.6729	C	3	0.000416667	279	0.27	0.88
		B		0.007	258.868
T4A	23.9704	B		0.007	382.453
T4B	33.9279	L		3e-08	135	0.108
		C	3	0.000416667	211	0.254	0.7
		B		0.007	255.785
S1U	30.6584	C	3	0.000416667	260	0.205	1.09
S1P	30.6584	C	1	0.000138889	318	0.239	1.16
		C	3	0.000416667	341	0.247	1.22
		C	10	0.00138889	327	0.245	1.13
S11U	31.1521	C	3	0.000416667	279	0.213	1.15
S11P	31.1521	L		2e-08	125	0.088
		C	3	0.000416667	218	0.21	0.82
S12U	29.2429	C	3	0.000416667	283	0.24	1.01
S12P	29.2429	C	3	0.000416667	272	0.201	1.14
S2P	28.3107	C	3	0.000416667	321	0.245	1.12
S3U	25.692	C	3	0.000416667	355	0.277	1.12
S3P	25.692	C	3	0.000416667	299	0.2	1.3
S5U	28.3925	C	3	0.000416667	265	0.209	1.07
S5P	28.3925	C	3	0.000416667	325	0.24	1.18
ST1	58.2636	C	3	0.000416667	61	0.13	0.37
ST1R	58.2636	C	3	0.000416667	70	0.198	0.33

## Sheet: data file list
#	string	diameter (mm)	rate (mm/min)	filename	comments
1	S1U	1.84	3	Catgut_1_1.csv	diameter originally entered incorrectly as 1.86 mm, file reprocessed with correct diameter
2	S1P	1.64	3	Catgut_2_1.csv
3	S11U	1.86	3	Catgut_3_1.csv
4	S11P	1.67	3	Catgut_4_1.csv
5	S12U	1.64	3	Catgut_5_1.csv
6	S12P	1.55	3	Catgut_6_1.csv
7	S3U	1.49	3	Catgut_7_1.csv
8	S3P	1.33	3	Catgut_8_1.csv
9	S5U	1.61	3	Catgut_9_1.csv
10	S5P	1.49	3	Catgut_10_1.csv
11	S2P	1.49	3	Catgut_11_1.csv
12	S1P	1.64	1	Catgut_12_1.csv
13	S1P	1.64	10	Catgut_13_1.csv
14	T1A	1.62	3	Catgut_14_1.csv
15	T1B	1.76	3	Catgut_15_1.csv
16	T2A	1.62	3	Catgut_16_1.csv
17	T2B	1.63	3	Catgut_17_1.csv
18	T3A	1.54	3	Catgut_18_1.csv
19	T3B	1.59	3	Catgut_19_1.csv
20	T4B	1.68	3	Catgut_20_1.csv
21	ST1	1.99	3	Catgut_21_1.csv	short untested string section, positioned directly between the mount clamps
22	ST1R	1.99	3	Catgut_22_1.csv	previously tested string section ST1a/b
23	T3A	1.54	10	Catgut_23_1.csv
24	T3A	1.54	1	Catgut_24_1.csv
25	T3A	1.54	30	Catgut_25_1.csv
26	T3A	1.54	0.1	slow string_1_2.csv
