# Supplementary material for: Effects of Twisting and Surface Finish on the Mechanical Properties of Natural Gut Harp Strings
Source: Materials (Basel). 2023 Aug 3;16(15):5444. doi: 10.3390/ma16155444 (PMC10419811; doi:10.3390/ma16155444)
Supplement: Supplementary file 1 [file materials-16-05444-s001.zip › string_test_data_2022.03.26.17.34.csv]

Date	Time	+-	f0	Frequency	Tension	LengthAdj	Temp	Rel.Hm	Abs.Hm	Pk.Magnitude	Harmonics	Fitted.f0	Bend.Stiff	Fit.Error
>>>>>_Pre-tuning_in_Constant_Frequency_mode_<<<<<
2022/03/26	17:34:56	ok	ok	324.0660	214.112	0.000000	33.98	56.117	20.996	246847688.242755	9	324.1310	1.23776e-03	1.56471e-03
2022/03/26	17:39:53	ok	ok	324.1680	214.319	0.000000	33.40	56.854	20.630	221048493.813652	8	324.3202	1.01536e-03	1.62397e-03
2022/03/26	17:44:53	--	ok	324.2580	214.453	0.000000	33.05	57.105	20.350	234618385.107725	3	324.7940	1.17932e-03	6.39241e-05
2022/03/26	17:45:00	--	ok	324.2520	214.412	-0.000032	33.04	57.092	20.331	279931735.088412	8	324.2283	1.35101e-03	1.31131e-03
2022/03/26	17:45:06	ok	ok	323.8860	214.094	-0.000063	33.05	57.060	20.334	288586210.546155	7	324.7992	8.98074e-04	5.20004e-04
2022/03/26	17:50:06	ok	ok	323.9980	214.223	-0.000063	32.73	57.214	20.040	277493160.460040	8	324.1112	1.23741e-03	1.32265e-03
2022/03/26	17:55:06	ok	ok	324.0260	214.299	-0.000063	32.50	57.301	19.827	276614742.517120	5	324.5199	1.26825e-03	4.32339e-04
2022/03/26	18:00:06	ok	ok	324.0960	214.364	-0.000063	32.30	57.371	19.644	270501235.368352	8	323.9180	1.59493e-03	1.20519e-03
2022/03/26	18:05:06	ok	ok	324.1460	214.433	-0.000063	32.06	57.603	19.470	259538862.432275	8	323.9511	1.60325e-03	1.26387e-03
2022/03/26	18:10:06	--	ok	324.3260	214.709	-0.000063	31.11	59.046	18.968	247381890.992708	8	324.3705	1.36244e-03	1.05385e-03
2022/03/26	18:10:13	ok	ok	323.8600	214.265	-0.000104	31.12	58.994	18.965	284074131.596781	6	324.8795	9.23100e-04	2.76075e-04
2022/03/26	18:15:12	ok	ok	324.0280	214.444	-0.000104	30.64	59.394	18.607	270003202.396104	8	323.9412	1.35902e-03	1.31022e-03
2022/03/26	18:20:12	ok	ok	324.0940	214.564	-0.000104	30.27	59.525	18.278	269992235.613188	9	324.0703	1.22614e-03	1.34957e-03
2022/03/26	18:25:12	ok	ok	324.1880	214.654	-0.000104	29.96	59.585	17.990	262915650.218977	9	324.0039	1.29630e-03	1.20165e-03
2022/03/26	18:30:12	--	ok	324.2040	214.727	-0.000104	29.69	59.640	17.745	273900116.571631	10	324.1603	1.28195e-03	8.62106e-04
2022/03/26	18:30:18	ok	ok	323.9420	214.455	-0.000129	29.67	59.594	17.719	281701314.753671	10	323.8083	1.29466e-03	1.00260e-03
2022/03/26	18:35:18	ok	ok	324.0700	214.612	-0.000129	29.29	59.866	17.431	260500481.051530	10	323.8973	1.31772e-03	1.14258e-03
2022/03/26	18:40:18	--	ok	324.4780	215.140	-0.000129	27.67	62.470	16.650	279001358.482488	8	324.2588	1.28638e-03	1.20523e-03
2022/03/26	18:40:25	ok	ok	323.8140	214.479	-0.000187	27.70	62.464	16.673	278601075.244270	8	323.6395	1.29177e-03	1.00376e-03
2022/03/26	18:45:24	ok	ok	324.0860	214.835	-0.000187	26.79	63.146	16.030	283976861.145509	8	323.8085	1.52639e-03	1.16232e-03
2022/03/26	18:50:24	--	ok	324.2280	215.067	-0.000187	26.08	63.494	15.494	289595095.665850	10	324.0767	1.25570e-03	1.03011e-03
2022/03/26	18:50:31	ok	ok	323.9140	214.751	-0.000214	26.10	63.510	15.511	307080518.217367	8	323.7206	1.11092e-03	1.27185e-03
2022/03/26	18:55:30	ok	ok	324.0780	214.972	-0.000214	25.51	63.629	15.041	278531976.992019	10	323.9290	1.26936e-03	1.07571e-03
2022/03/26	19:00:30	ok	ok	324.1640	215.120	-0.000214	24.99	63.709	14.622	269377873.991884	9	324.2382	1.26482e-03	1.20493e-03
>>>>>_No_Adjustment_mode_<<<<<
2022/03/26	19:00:36	ok	ok	324.1680	215.107	0.000000	25.02	63.725	14.649	279984555.435746	10	323.9761	1.35605e-03	1.09740e-03
2022/03/26	19:05:36	ok	ok	324.2580	215.250	0.000000	24.53	63.780	14.268	270110175.779183	8	324.1993	1.34772e-03	9.24907e-04
2022/03/26	19:10:36	ok	ok	324.3360	215.361	0.000000	24.12	63.746	13.935	274072041.006941	9	324.4416	1.19980e-03	1.27984e-03
2022/03/26	19:15:36	ok	ok	324.4180	215.452	0.000000	23.75	63.748	13.645	285680004.613791	10	324.4791	1.23415e-03	1.47345e-03
2022/03/26	19:20:36	ok	ok	324.4820	215.541	0.000000	23.41	63.766	13.386	272869927.709237	9	324.5078	1.23818e-03	1.54074e-03
2022/03/26	19:25:36	ok	ok	324.5400	215.616	0.000000	23.06	63.691	13.103	290821860.769906	10	324.5411	1.24154e-03	1.22983e-03
2022/03/26	19:30:36	ok	ok	324.5680	215.690	0.000000	22.78	63.659	12.888	256687685.255843	9	324.6792	1.28508e-03	1.15442e-03
2022/03/26	19:35:36	ok	ok	324.5480	215.658	0.000000	22.72	63.146	12.741	268701348.341972	6	325.0821	1.04058e-03	1.07893e-03
2022/03/26	19:40:36	ok	ok	324.2920	215.317	0.000000	23.63	60.803	12.922	258752448.657136	10	324.2954	1.24555e-03	1.11265e-03
2022/03/26	19:45:36	ok	ok	324.1700	215.159	0.000000	23.98	60.232	13.060	246318301.110372	9	324.2796	1.21346e-03	1.23349e-03
2022/03/26	19:50:36	ok	ok	324.1020	215.020	0.000000	24.27	59.722	13.160	253566691.784631	9	324.1156	1.24131e-03	9.12177e-04
2022/03/26	19:55:36	ok	ok	324.0960	214.936	0.000000	24.42	59.443	13.214	230344824.097082	8	323.8739	1.36698e-03	1.24805e-03
2022/03/26	20:00:36	ok	ok	324.0540	214.872	0.000000	24.53	59.219	13.248	246375671.177435	8	323.8534	1.34820e-03	1.17751e-03
2022/03/26	20:05:36	ok	ok	324.0540	214.842	0.000000	24.58	59.150	13.266	244270914.825681	9	323.7714	1.47448e-03	1.17802e-03
2022/03/26	20:10:36	ok	ok	324.0360	214.811	0.000000	24.62	58.968	13.258	246392101.111318	8	323.9354	1.26468e-03	1.27569e-03
2022/03/26	20:15:36	ok	ok	324.0460	214.807	0.000000	24.61	58.903	13.233	257539177.159881	10	323.8145	1.38815e-03	1.14780e-03
2022/03/26	20:20:36	ok	ok	324.0200	214.807	0.000000	24.61	58.836	13.218	250505100.807651	10	323.9780	1.33486e-03	8.37270e-04
2022/03/26	20:25:36	ok	ok	324.0380	214.804	0.000000	24.59	58.756	13.188	253731791.878789	9	323.9163	1.41108e-03	8.62627e-04
2022/03/26	20:30:36	ok	ok	324.0480	214.821	0.000000	24.53	58.726	13.138	277516472.793695	8	323.9836	1.26753e-03	1.16751e-03
2022/03/26	20:35:36	ok	ok	324.0700	214.823	0.000000	24.51	58.653	13.101	270604515.459666	8	323.8632	1.32889e-03	1.18610e-03
2022/03/26	20:40:36	ok	ok	324.0720	214.851	0.000000	24.46	58.625	13.064	254438409.379709	9	323.9619	1.29128e-03	1.24341e-03
2022/03/26	20:45:36	ok	ok	324.0480	214.852	0.000000	24.41	58.605	13.018	263085744.782416	10	323.9875	1.34376e-03	8.81976e-04
2022/03/26	20:50:36	ok	ok	324.0760	214.893	0.000000	24.28	58.706	12.946	267905454.090632	9	324.1022	1.21376e-03	9.04445e-04
2022/03/26	20:55:36	ok	ok	324.0840	214.928	0.000000	24.17	58.653	12.853	237238242.748368	9	324.1689	1.20470e-03	8.75246e-04
2022/03/26	21:00:36	ok	ok	324.1500	214.951	0.000000	24.12	58.624	12.815	245737193.970678	9	324.2796	1.16883e-03	1.49981e-03
2022/03/26	21:05:36	ok	ok	324.1320	214.937	0.000000	24.09	58.422	12.750	240887071.298740	9	324.1472	1.19640e-03	9.46780e-04
2022/03/26	21:10:36	ok	ok	324.1460	214.953	0.000000	24.04	58.355	12.693	239382542.459426	9	324.2228	1.18368e-03	9.72020e-04
2022/03/26	21:15:36	ok	ok	324.1400	214.964	0.000000	24.01	58.264	12.652	242381596.699368	9	324.1355	1.20889e-03	9.30862e-04
2022/03/26	21:20:36	ok	ok	324.1500	214.970	0.000000	23.98	58.291	12.639	257994134.193994	9	324.2222	1.19312e-03	1.24204e-03
2022/03/26	21:25:36	ok	ok	324.1760	214.980	0.000000	23.94	58.143	12.576	265721153.153446	9	324.0445	1.21413e-03	1.09262e-03
2022/03/26	21:30:36	ok	ok	324.1800	215.000	0.000000	23.85	58.204	12.529	242233024.405955	9	324.2395	1.21466e-03	1.26979e-03
2022/03/26	21:35:36	ok	ok	324.1760	215.013	0.000000	23.80	58.140	12.475	264783303.747763	10	324.0016	1.27890e-03	1.06035e-03
2022/03/26	21:40:36	ok	ok	324.2240	215.037	0.000000	23.77	58.103	12.448	248223359.065520	9	324.0489	1.24792e-03	1.09683e-03
2022/03/26	21:45:36	ok	ok	324.2040	215.041	0.000000	23.68	58.035	12.373	245540691.399793	6	324.8916	1.03668e-03	1.26055e-03
2022/03/26	21:50:36	ok	ok	324.2340	215.080	0.000000	23.58	58.083	12.315	262587004.393777	10	324.2382	1.25741e-03	1.52574e-03
2022/03/26	21:55:36	ok	ok	324.2360	215.123	0.000000	23.48	58.189	12.266	261365615.289251	10	324.3997	1.21816e-03	1.19718e-03
2022/03/26	22:00:36	ok	ok	324.2780	215.162	0.000000	23.38	58.170	12.193	252559499.674330	10	324.3282	1.22646e-03	1.35367e-03
2022/03/26	22:05:36	ok	ok	324.3040	215.183	0.000000	23.24	58.170	12.095	253998329.263081	10	324.0277	1.25490e-03	1.80808e-03
2022/03/26	22:10:36	ok	ok	324.2860	215.176	0.000000	23.26	57.929	12.054	240402096.220846	9	324.3312	1.21247e-03	1.43428e-03
2022/03/26	22:15:36	ok	ok	324.2980	215.195	0.000000	23.23	57.884	12.026	240504835.080935	9	324.5837	1.16762e-03	1.34376e-03
2022/03/26	22:20:36	ok	ok	324.3020	215.206	0.000000	23.16	57.884	11.977	261362293.712644	8	324.0600	1.30610e-03	8.89628e-04
2022/03/26	22:25:36	ok	ok	324.2940	215.220	0.000000	23.11	57.906	11.953	247764013.755690	7	324.8863	1.07064e-03	1.19639e-03
2022/03/26	22:30:36	ok	ok	324.3300	215.228	0.000000	23.06	57.855	11.902	239929889.486389	9	324.6413	1.14641e-03	1.28262e-03
2022/03/26	22:35:36	ok	ok	324.2760	215.206	0.000000	23.13	57.549	11.890	265127395.248646	7	324.8552	1.07564e-03	1.17843e-03
2022/03/26	22:40:36	ok	ok	324.1560	214.991	0.000000	23.83	56.239	12.087	273171750.117972	10	324.2934	1.21308e-03	1.21963e-03
2022/03/26	22:45:36	ok	ok	324.0920	214.906	0.000000	24.08	55.973	12.206	311248416.157666	9	324.0179	1.21423e-03	1.15997e-03
2022/03/26	22:50:36	ok	ok	324.0840	214.860	0.000000	24.18	56.020	12.285	269881835.266269	8	324.1295	1.24995e-03	1.44502e-03
2022/03/26	22:55:36	ok	ok	324.0720	214.854	0.000000	24.19	56.089	12.310	277666840.224369	6	324.7471	1.03650e-03	1.24199e-03
2022/03/26	23:00:36	ok	ok	324.0480	214.833	0.000000	24.22	56.172	12.348	293583037.339252	10	324.1957	1.21715e-03	1.21550e-03
2022/03/26	23:05:36	ok	ok	324.0320	214.815	0.000000	24.28	56.181	12.389	294078998.608579	9	324.0681	1.24018e-03	1.24413e-03
2022/03/26	23:10:36	ok	ok	324.0340	214.821	0.000000	24.25	56.240	12.382	303943906.133240	10	323.8826	1.28608e-03	1.20811e-03
2022/03/26	23:15:36	ok	ok	324.0140	214.791	0.000000	24.41	56.057	12.452	274879211.439459	6	323.6584	1.46108e-03	1.16586e-03
2022/03/26	23:20:36	ok	ok	323.9840	214.765	0.000000	24.48	56.002	12.489	305087476.250164	9	323.9507	1.37223e-03	9.67423e-04
2022/03/26	23:25:36	ok	ok	323.9940	214.751	0.000000	24.51	56.019	12.513	324808713.158662	9	323.8753	1.28939e-03	1.08908e-03
2022/03/26	23:30:36	ok	ok	323.9860	214.725	0.000000	24.58	56.030	12.567	312234113.911263	7	323.4471	1.58032e-03	1.23208e-03
2022/03/26	23:35:36	ok	ok	323.9500	214.719	0.000000	24.61	56.011	12.583	307692564.964722	6	324.5229	1.05261e-03	1.09825e-03
2022/03/26	23:40:36	ok	ok	323.9640	214.714	0.000000	24.62	56.080	12.608	327588134.832107	9	323.8240	1.29714e-03	1.21444e-03
2022/03/26	23:45:36	ok	ok	323.9640	214.705	0.000000	24.66	56.107	12.645	313922967.842772	8	323.6979	1.35778e-03	1.13423e-03
2022/03/26	23:50:36	ok	ok	323.9540	214.707	0.000000	24.66	56.130	12.650	312995172.172420	9	323.7228	1.33900e-03	1.07774e-03
2022/03/26	23:55:36	ok	ok	323.9900	214.749	0.000000	24.52	56.417	12.612	298854538.331336	6	323.4751	1.42217e-03	4.61857e-04
2022/03/27	00:00:36	ok	ok	323.9960	214.794	0.000000	24.39	56.559	12.552	261354126.525407	8	324.1017	1.25418e-03	1.25497e-03
2022/03/27	00:05:36	ok	ok	324.0420	214.821	0.000000	24.32	56.692	12.532	282725000.138030	8	323.9170	1.25779e-03	1.33549e-03
2022/03/27	00:10:36	ok	ok	324.0340	214.838	0.000000	24.27	56.716	12.498	269575149.761599	8	324.0814	1.22704e-03	9.85690e-04
2022/03/27	00:15:36	ok	ok	324.0460	214.826	0.000000	24.31	56.513	12.483	257085794.339690	6	324.8047	9.82725e-04	1.25145e-03
2022/03/27	00:20:36	ok	ok	324.0020	214.820	0.000000	24.36	56.445	12.508	267701672.565243	9	323.8879	1.41361e-03	9.40140e-04
2022/03/27	00:25:36	ok	ok	323.9940	214.808	0.000000	24.36	56.413	12.501	255759067.381959	9	323.8487	1.43801e-03	8.61528e-04
2022/03/27	00:30:36	ok	ok	324.0140	214.811	0.000000	24.38	56.446	12.518	260883072.770127	7	324.5721	1.07040e-03	1.09789e-03
2022/03/27	00:35:36	ok	ok	324.0200	214.794	0.000000	24.41	56.451	12.539	297912675.561657	9	323.9100	1.23508e-03	1.21851e-03
2022/03/27	00:40:36	ok	ok	324.0140	214.810	0.000000	24.35	56.487	12.506	258742998.873146	9	324.1619	1.19132e-03	1.21000e-03
2022/03/27	00:45:36	ok	ok	324.0160	214.815	0.000000	24.34	56.474	12.494	285412542.855842	9	324.0725	1.20093e-03	9.22961e-04
2022/03/27	00:50:36	ok	ok	324.0120	214.821	0.000000	24.34	56.463	12.491	275605304.191580	9	324.0800	1.20041e-03	9.72182e-04
2022/03/27	00:55:36	ok	ok	324.0640	214.881	0.000000	24.17	56.799	12.446	269552556.881766	9	323.8848	1.25541e-03	1.14539e-03
2022/03/27	01:00:36	ok	ok	324.0780	214.907	0.000000	24.07	56.870	12.391	257446860.510178	8	324.1262	1.15839e-03	1.29748e-03
2022/03/27	01:05:36	ok	ok	324.1000	214.937	0.000000	23.99	56.870	12.340	268982237.840298	9	324.0331	1.21966e-03	1.14277e-03
2022/03/27	01:10:36	ok	ok	324.0940	214.957	0.000000	23.95	56.971	12.332	258049136.804475	10	324.1650	1.22798e-03	9.92048e-04
2022/03/27	01:15:36	ok	ok	324.0800	214.982	0.000000	23.85	57.032	12.276	270084951.755359	10	324.1598	1.24119e-03	9.36409e-04
2022/03/27	01:20:36	ok	ok	324.0940	214.965	0.000000	23.95	56.730	12.280	262321119.002206	10	324.2440	1.19955e-03	1.20952e-03
2022/03/27	01:25:36	ok	ok	324.0720	214.930	0.000000	23.98	56.692	12.292	277815373.539565	8	324.1961	1.21734e-03	1.30937e-03
2022/03/27	01:30:36	ok	ok	324.0960	214.928	0.000000	23.98	56.692	12.292	267281790.385160	8	323.8418	1.34024e-03	1.20614e-03
2022/03/27	01:35:36	ok	ok	324.0700	214.914	0.000000	23.98	56.692	12.292	268593234.232840	9	324.0019	1.21425e-03	1.13373e-03
2022/03/27	01:40:36	ok	ok	324.0560	214.913	0.000000	23.98	56.637	12.280	248937197.756183	10	324.0621	1.24887e-03	9.40861e-04
2022/03/27	01:45:36	ok	ok	324.0620	214.919	0.000000	23.98	56.692	12.292	265671176.286491	10	324.1478	1.21977e-03	9.84778e-04
2022/03/27	01:50:36	ok	ok	324.0900	214.921	0.000000	23.97	56.689	12.282	274246494.787716	9	323.8953	1.25299e-03	1.12477e-03
2022/03/27	01:55:36	ok	ok	324.0740	214.928	0.000000	23.98	56.715	12.297	273092323.345672	9	324.1148	1.21421e-03	1.00474e-03
2022/03/27	02:00:36	ok	ok	324.0660	214.907	0.000000	23.98	56.715	12.297	271711175.414555	8	324.1761	1.23432e-03	1.26725e-03
2022/03/27	02:05:36	ok	ok	324.0960	214.962	0.000000	23.84	57.021	12.265	261050107.414967	9	324.1552	1.22314e-03	1.18669e-03
2022/03/27	02:10:36	ok	ok	324.1160	214.985	0.000000	23.78	56.986	12.218	275378781.603046	9	324.0426	1.23482e-03	1.23272e-03
2022/03/27	02:15:36	ok	ok	324.1040	215.010	0.000000	23.70	57.063	12.175	245711655.587966	5	325.4464	4.24149e-04	9.07653e-04
2022/03/27	02:20:36	ok	ok	324.1000	214.988	0.000000	23.75	56.863	12.171	272241411.222807	8	323.9931	1.25974e-03	1.29578e-03
2022/03/27	02:25:36	ok	ok	324.0980	214.970	0.000000	23.80	56.803	12.188	256155193.090649	9	324.0479	1.25726e-03	9.72388e-04
2022/03/27	02:30:36	ok	ok	324.0800	214.944	0.000000	23.85	56.770	12.220	256219964.291759	8	324.1194	1.23853e-03	9.87819e-04
2022/03/27	02:35:36	ok	ok	324.0720	214.941	0.000000	23.84	56.811	12.220	278075310.396343	9	324.1363	1.21720e-03	9.55644e-04
2022/03/27	02:40:36	ok	ok	324.0700	214.924	0.000000	23.85	56.802	12.227	265256767.245615	9	324.2137	1.19152e-03	1.27645e-03
2022/03/27	02:45:36	ok	ok	324.0720	214.932	0.000000	23.85	56.825	12.232	257528324.674573	5	325.1238	5.70620e-04	1.00572e-03
2022/03/27	02:50:36	ok	ok	324.0720	214.924	0.000000	23.85	56.770	12.220	259362516.169433	9	323.9752	1.23210e-03	1.13721e-03
2022/03/27	02:55:36	ok	ok	324.0580	214.913	0.000000	23.85	56.715	12.208	270919703.102086	9	324.1361	1.20673e-03	1.00169e-03
2022/03/27	03:00:36	ok	ok	324.0480	214.903	0.000000	23.87	56.803	12.238	276941364.363319	9	324.0055	1.23894e-03	9.20970e-04
2022/03/27	03:05:36	ok	ok	324.0700	214.918	0.000000	23.87	56.803	12.238	266339080.955735	9	323.9734	1.23358e-03	1.20222e-03
2022/03/27	03:10:36	ok	ok	324.0900	214.964	0.000000	23.74	56.950	12.181	272305136.995287	8	324.0986	1.22741e-03	1.33197e-03
2022/03/27	03:15:36	ok	ok	324.1140	214.982	0.000000	23.68	57.127	12.180	279257484.385730	9	324.2059	1.21420e-03	1.34806e-03
2022/03/27	03:20:36	ok	ok	324.1080	215.003	0.000000	23.61	57.169	12.139	259745823.306989	10	324.1583	1.25312e-03	9.05256e-04
2022/03/27	03:25:36	ok	ok	324.0720	214.979	0.000000	23.67	57.003	12.144	267879576.477420	9	324.0357	1.27015e-03	9.46829e-04
2022/03/27	03:30:36	ok	ok	324.0540	214.943	0.000000	23.81	56.817	12.200	254787678.893460	9	324.1188	1.21416e-03	9.81825e-04
2022/03/27	03:35:36	ok	ok	324.0540	214.951	0.000000	23.77	56.854	12.181	265154681.133402	10	324.0334	1.25930e-03	9.74504e-04
2022/03/27	03:40:36	ok	ok	324.0540	214.938	0.000000	23.77	56.834	12.176	261077395.576989	9	324.1499	1.29647e-03	1.18564e-03
2022/03/27	03:45:36	ok	ok	324.0680	214.927	0.000000	23.80	56.815	12.191	266817417.873648	9	324.0928	1.21409e-03	1.59208e-03
2022/03/27	03:50:36	ok	ok	324.0640	214.933	0.000000	23.78	56.867	12.193	269602038.178786	9	323.9727	1.23031e-03	1.23295e-03
2022/03/27	03:55:36	ok	ok	324.0500	214.907	0.000000	23.84	56.834	12.224	266943187.219249	8	323.9626	1.23945e-03	1.26724e-03
2022/03/27	04:00:36	ok	ok	324.0280	214.917	0.000000	23.83	56.907	12.231	265851654.214728	8	323.9150	1.37335e-03	9.39985e-04
2022/03/27	04:05:36	ok	ok	324.0240	214.903	0.000000	23.85	56.835	12.234	263644021.518845	8	324.0899	1.24359e-03	9.81648e-04
2022/03/27	04:10:36	ok	ok	324.0280	214.906	0.000000	23.83	56.886	12.226	262361868.539072	9	324.1258	1.20334e-03	9.59916e-04
2022/03/27	04:15:36	ok	ok	324.0600	214.903	0.000000	23.83	56.921	12.234	259529001.007504	6	324.7147	1.04633e-03	1.27916e-03
2022/03/27	04:20:36	ok	ok	324.0720	214.949	0.000000	23.68	57.069	12.168	275955847.784646	8	324.5795	2.64815e-04	2.20644e-03
2022/03/27	04:25:36	ok	ok	324.0780	214.979	0.000000	23.61	57.224	12.151	249974178.477137	7	324.5914	1.10982e-03	1.13553e-03
2022/03/27	04:30:36	ok	ok	324.0740	214.977	0.000000	23.63	57.137	12.143	242015434.572641	9	324.2107	1.21127e-03	1.27334e-03
2022/03/27	04:35:36	ok	ok	324.0680	214.961	0.000000	23.68	57.049	12.163	260252992.507301	6	324.7220	1.05929e-03	1.28803e-03
2022/03/27	04:40:36	ok	ok	324.0520	214.937	0.000000	23.73	56.904	12.162	249302219.657526	9	323.9581	1.22810e-03	1.20533e-03
2022/03/27	04:45:36	ok	ok	324.0240	214.926	0.000000	23.74	56.980	12.187	252468584.830878	6	324.5613	1.07440e-03	1.20245e-03
2022/03/27	04:50:36	ok	ok	324.0020	214.920	0.000000	23.74	56.936	12.178	249244556.648339	10	324.1136	1.20928e-03	9.55476e-04
2022/03/27	04:55:36	ok	ok	324.0480	214.912	0.000000	23.75	56.939	12.188	267342060.264258	9	324.1666	1.17818e-03	1.52289e-03
2022/03/27	05:00:36	ok	ok	324.0000	214.910	0.000000	23.77	56.941	12.199	247403565.351481	9	324.0969	1.21024e-03	9.13628e-04
2022/03/27	05:05:36	ok	ok	324.0140	214.911	0.000000	23.77	56.954	12.202	267205941.017575	8	324.0721	1.25063e-03	9.97283e-04
2022/03/27	05:10:36	ok	ok	324.0320	214.911	0.000000	23.77	56.963	12.204	271415676.478346	5	325.4163	3.84587e-04	9.01696e-04
2022/03/27	05:15:36	ok	ok	323.9880	214.901	0.000000	23.78	56.922	12.205	245641184.318750	8	324.0581	1.23704e-03	9.91847e-04
2022/03/27	05:20:36	ok	ok	324.0300	214.897	0.000000	23.78	56.977	12.216	272989930.239242	9	323.9550	1.23249e-03	1.23603e-03
2022/03/27	05:25:36	ok	ok	324.0520	214.932	0.000000	23.68	57.224	12.201	256400912.890838	9	324.1405	1.20767e-03	1.00740e-03
2022/03/27	05:30:36	ok	ok	324.0620	214.970	0.000000	23.58	57.252	12.138	264934086.816746	9	323.9506	1.25985e-03	1.22967e-03
2022/03/27	05:35:36	ok	ok	324.0580	214.998	0.000000	23.48	57.334	12.086	235194976.543357	7	324.7649	1.07940e-03	6.96427e-04
2022/03/27	05:40:36	ok	ok	324.0580	214.981	0.000000	23.51	57.316	12.100	259494133.263981	10	324.1241	1.28225e-03	9.13422e-04
2022/03/27	05:45:36	ok	ok	324.0260	214.957	0.000000	23.61	57.104	12.125	251465549.992126	9	324.1031	1.21398e-03	9.67841e-04
2022/03/27	05:50:36	ok	ok	324.0500	214.949	0.000000	23.60	57.133	12.122	238817517.636394	5	325.0444	6.12618e-04	1.05598e-03
2022/03/27	05:55:36	ok	ok	324.0260	214.934	0.000000	23.65	57.064	12.146	255145733.393516	9	324.1004	1.21294e-03	9.79798e-04
2022/03/27	06:00:36	ok	ok	324.0200	214.935	0.000000	23.61	57.136	12.132	257006493.786207	8	324.1015	1.43189e-03	1.13998e-03
2022/03/27	06:05:36	ok	ok	324.0360	214.932	0.000000	23.63	57.128	12.141	251306667.544885	6	323.1600	1.77464e-03	1.38128e-03
2022/03/27	06:10:36	ok	ok	323.9920	214.919	0.000000	23.63	57.128	12.141	220549279.847992	10	323.9849	1.26809e-03	9.24535e-04
2022/03/27	06:15:36	ok	ok	323.9820	214.931	0.000000	23.64	57.140	12.153	245203434.197799	10	324.1969	1.21981e-03	9.14940e-04
2022/03/27	06:20:36	ok	ok	324.0360	214.928	0.000000	23.61	57.147	12.134	241800172.069794	9	324.0061	1.35050e-03	1.30495e-03
2022/03/27	06:25:36	ok	ok	324.0380	214.931	0.000000	23.58	57.197	12.127	255145897.192808	10	324.2162	1.18544e-03	1.25286e-03
2022/03/27	06:30:36	ok	ok	324.0000	214.930	0.000000	23.61	57.169	12.139	235087357.263188	9	324.1078	1.31084e-03	1.25681e-03
2022/03/27	06:35:36	ok	ok	324.0460	214.959	0.000000	23.51	57.339	12.105	268135713.175059	9	323.9287	1.49198e-03	8.03505e-04
2022/03/27	06:40:36	ok	ok	324.0360	214.995	0.000000	23.40	57.494	12.061	260610935.684961	10	324.0391	1.25798e-03	9.42479e-04
2022/03/27	06:45:36	ok	ok	324.0720	215.010	0.000000	23.36	57.499	12.032	235897993.179389	10	324.0840	1.17987e-03	2.15456e-03
2022/03/27	06:50:36	ok	ok	324.0200	214.980	0.000000	23.43	57.282	12.036	234557137.800720	9	324.0875	1.24350e-03	9.76744e-04
2022/03/27	06:55:36	ok	ok	324.0080	214.966	0.000000	23.48	57.224	12.063	251576930.964314	9	324.1762	1.36415e-03	1.12985e-03
2022/03/27	07:00:36	ok	ok	324.0420	214.950	0.000000	23.53	57.165	12.079	244085497.647666	9	324.2276	9.50129e-04	2.18540e-03
2022/03/27	07:05:36	ok	ok	323.9680	214.936	0.000000	23.57	57.151	12.108	247985701.660427	6	324.4572	1.09969e-03	1.14773e-03
2022/03/27	07:10:36	ok	ok	324.0040	214.927	0.000000	23.57	57.163	12.110	246320794.701446	9	324.0250	1.30242e-03	9.72432e-04
2022/03/27	07:15:36	ok	ok	324.0100	214.936	0.000000	23.54	57.234	12.103	251182957.084604	6	324.6997	1.04117e-03	1.27609e-03
2022/03/27	07:20:36	ok	ok	323.9940	214.918	0.000000	23.58	57.151	12.117	234767984.926557	9	324.1136	1.38770e-03	1.07019e-03
2022/03/27	07:25:36	ok	ok	323.9920	214.915	0.000000	23.61	57.169	12.139	250780879.138757	10	324.0696	1.24258e-03	1.25832e-03
2022/03/27	07:30:36	ok	ok	324.0120	214.916	0.000000	23.58	57.220	12.131	240850109.717356	9	323.8375	1.46977e-03	1.24311e-03
2022/03/27	07:35:36	ok	ok	323.9700	214.914	0.000000	23.61	57.179	12.141	233365585.651590	9	323.9769	1.33450e-03	9.52651e-04
2022/03/27	07:40:36	ok	ok	323.9940	214.900	0.000000	23.61	57.201	12.146	240398646.368132	8	324.0128	1.24419e-03	1.02131e-03
2022/03/27	07:45:36	ok	ok	323.9840	214.897	0.000000	23.63	57.215	12.160	247206360.860825	9	323.9985	1.31311e-03	1.01758e-03
2022/03/27	07:50:36	ok	ok	324.0040	214.888	0.000000	23.65	57.154	12.165	266799454.020791	10	323.9277	1.28866e-03	1.20751e-03
2022/03/27	07:55:36	ok	ok	323.9560	214.884	0.000000	23.67	57.188	12.184	250106842.274843	6	324.9248	8.37623e-04	1.19885e-03
2022/03/27	08:00:36	ok	ok	323.9580	214.876	0.000000	23.71	57.142	12.202	256225079.355232	10	324.0549	1.20653e-03	9.74542e-04
2022/03/27	08:05:36	ok	ok	323.9600	214.888	0.000000	23.65	57.186	12.172	250227858.365032	9	323.9672	1.32515e-03	9.62614e-04
2022/03/27	08:10:36	ok	ok	323.9920	214.885	0.000000	23.63	57.334	12.185	261676326.052662	9	323.8533	1.44918e-03	1.25071e-03
2022/03/27	08:15:36	ok	ok	323.9920	214.897	0.000000	23.60	57.252	12.147	254787275.843589	7	323.7911	1.85007e-03	1.02350e-03
2022/03/27	08:20:36	ok	ok	323.9800	214.868	0.000000	23.67	57.223	12.191	257038861.481108	10	323.9915	1.25616e-03	1.28937e-03
2022/03/27	08:25:36	ok	ok	323.9660	214.874	0.000000	23.67	57.200	12.186	258235082.161596	6	324.3942	1.11305e-03	1.17270e-03
2022/03/27	08:30:36	ok	ok	323.9280	214.845	0.000000	23.73	57.133	12.211	252927042.378486	10	324.0370	1.21304e-03	1.03859e-03
2022/03/27	08:35:36	ok	ok	323.9360	214.834	0.000000	23.75	57.150	12.233	272044020.474328	9	323.9762	1.20824e-03	1.33958e-03
2022/03/27	08:40:36	ok	ok	323.9080	214.829	0.000000	23.77	57.183	12.251	255915570.379731	10	324.0381	1.20098e-03	1.00243e-03
2022/03/27	08:45:36	ok	ok	323.9120	214.827	0.000000	23.80	57.122	12.257	261036958.733249	9	324.0016	1.19622e-03	9.28195e-04
2022/03/27	08:50:36	ok	ok	323.9060	214.812	0.000000	23.81	57.113	12.264	282688427.910650	9	323.9525	1.24542e-03	8.90244e-04
2022/03/27	08:55:36	ok	ok	323.8960	214.799	0.000000	23.85	57.165	12.305	266307965.303975	9	324.0380	1.20345e-03	8.52794e-04
2022/03/27	09:00:36	ok	ok	323.9000	214.801	0.000000	23.84	57.163	12.295	268338898.416216	6	324.8558	8.49026e-04	1.17018e-03
2022/03/27	09:05:36	ok	ok	323.8920	214.790	0.000000	23.89	57.127	12.327	266276177.787117	9	323.8970	1.22786e-03	1.21643e-03
2022/03/27	09:10:36	ok	ok	323.8900	214.778	0.000000	23.89	57.150	12.332	273137752.770500	9	323.9330	1.24160e-03	8.64370e-04
2022/03/27	09:15:36	ok	ok	323.8740	214.772	0.000000	23.89	57.192	12.341	276046620.646349	6	324.1404	1.16599e-03	9.40228e-04
2022/03/27	09:20:36	ok	ok	323.8680	214.764	0.000000	23.92	57.122	12.346	264458079.201585	8	323.8688	1.40409e-03	8.88339e-04
2022/03/27	09:25:36	ok	ok	323.8740	214.754	0.000000	23.98	57.131	12.387	291898784.455570	9	323.8079	1.24538e-03	1.29646e-03
2022/03/27	09:30:36	ok	ok	323.8680	214.754	0.000000	24.02	57.237	12.440	266696292.770163	6	323.4027	1.65026e-03	1.20918e-03
2022/03/27	09:35:36	ok	ok	323.8580	214.750	0.000000	24.01	57.145	12.409	282758542.309956	9	323.8591	1.39032e-03	8.38767e-04
2022/03/27	09:40:36	ok	ok	323.8440	214.730	0.000000	24.05	57.128	12.436	279011567.167499	6	323.3273	1.67872e-03	1.33561e-03
2022/03/27	09:45:36	ok	ok	323.8400	214.722	0.000000	24.04	57.096	12.419	277538021.349568	8	323.7296	1.46750e-03	7.61803e-04
2022/03/27	09:50:36	ok	ok	323.8260	214.719	0.000000	24.11	57.086	12.468	287648612.033520	8	323.7316	1.37904e-03	1.19501e-03
2022/03/27	09:55:36	ok	ok	323.7980	214.711	0.000000	24.12	57.055	12.472	279316097.757602	8	323.8496	1.36739e-03	8.22741e-04
2022/03/27	10:00:36	ok	ok	323.8080	214.694	0.000000	24.18	57.050	12.511	274859926.770043	6	323.3439	1.64284e-03	1.23967e-03
2022/03/27	10:05:36	ok	ok	323.7880	214.677	0.000000	24.17	57.040	12.499	299663409.102234	9	323.8749	1.26803e-03	8.84101e-04
2022/03/27	10:10:36	ok	ok	323.7680	214.651	0.000000	24.24	57.086	12.559	276881800.042413	8	323.6586	1.47874e-03	7.83794e-04
2022/03/27	10:15:36	ok	ok	323.7900	214.657	0.000000	24.25	57.073	12.565	295908100.106415	6	323.3520	1.60963e-03	1.27507e-03
2022/03/27	10:20:36	ok	ok	323.7620	214.634	0.000000	24.32	57.031	12.607	286527853.843154	9	323.7242	1.31050e-03	1.05373e-03
2022/03/27	10:25:36	ok	ok	323.7260	214.620	0.000000	24.34	57.000	12.610	284606102.381477	9	323.8283	1.27058e-03	8.08850e-04
2022/03/27	10:30:36	ok	ok	323.7580	214.589	0.000000	24.39	57.032	12.657	298265555.424014	7	323.3617	1.40329e-03	8.40738e-04
2022/03/27	10:35:36	ok	ok	323.7300	214.584	0.000000	24.45	57.105	12.714	292507829.647054	9	323.9195	1.24856e-03	1.11939e-03
2022/03/27	10:40:36	ok	ok	323.6960	214.565	0.000000	24.49	56.994	12.719	286702890.849296	9	323.8181	1.26586e-03	7.94667e-04
2022/03/27	10:45:36	ok	ok	323.6880	214.546	0.000000	24.55	57.078	12.779	271483474.012559	9	323.6788	1.32712e-03	7.99661e-04
2022/03/27	10:50:36	ok	ok	323.6880	214.528	0.000000	24.59	57.031	12.801	303120124.892880	9	323.7898	1.25604e-03	8.15012e-04
2022/03/27	10:55:36	ok	ok	323.7000	214.520	0.000000	24.63	57.095	12.846	292176469.716185	9	323.6253	1.30151e-03	1.18265e-03
2022/03/27	11:00:36	ok	ok	323.6780	214.501	0.000000	24.69	57.003	12.866	299883833.526793	9	323.5782	1.31253e-03	1.20255e-03
2022/03/27	11:05:36	ok	ok	323.6660	214.494	0.000000	24.71	57.049	12.888	293225062.105717	9	323.5950	1.30147e-03	1.17065e-03
2022/03/27	11:10:36	ok	ok	323.6720	214.471	0.000000	24.78	57.049	12.938	306825162.899700	8	323.4642	1.35290e-03	1.16288e-03
2022/03/27	11:15:36	ok	ok	323.6580	214.449	0.000000	24.86	56.999	12.989	299490483.086897	10	323.6471	1.22195e-03	1.08850e-03
2022/03/27	11:20:36	ok	ok	323.6320	214.442	0.000000	24.86	57.041	12.999	309331898.854445	10	323.6752	1.23240e-03	7.89919e-04
2022/03/27	11:25:36	ok	ok	323.6140	214.423	0.000000	24.90	56.962	13.012	300329299.361739	10	323.6063	1.23088e-03	1.06935e-03
2022/03/27	11:30:36	ok	ok	323.6060	214.403	0.000000	25.00	56.986	13.090	312082254.644122	10	323.5949	1.22725e-03	1.07308e-03
2022/03/27	11:35:36	ok	ok	323.5940	214.382	0.000000	25.03	56.991	13.111	322769114.291432	9	323.5584	1.22128e-03	1.24118e-03
2022/03/27	11:40:36	ok	ok	323.5960	214.371	0.000000	25.10	56.927	13.152	342206732.285008	10	323.4860	1.25686e-03	9.91421e-04
2022/03/27	11:45:36	ok	ok	323.5720	214.340	0.000000	25.14	56.986	13.195	320782638.007447	10	323.5494	1.22386e-03	1.04707e-03
2022/03/27	11:50:36	ok	ok	323.5520	214.313	0.000000	25.27	56.954	13.283	338719794.656574	8	323.3603	1.33022e-03	1.15611e-03
2022/03/27	11:55:36	ok	ok	323.5240	214.289	0.000000	25.33	56.875	13.306	313922373.167833	9	323.4639	1.27919e-03	1.02580e-03
2022/03/27	12:00:36	ok	ok	323.5260	214.259	0.000000	25.41	56.876	13.370	323609548.904529	8	323.3324	1.32113e-03	1.14254e-03
2022/03/27	12:05:36	ok	ok	323.5120	214.226	0.000000	25.47	56.811	13.397	338513388.977627	10	323.4593	1.21282e-03	1.19806e-03
2022/03/27	12:10:36	ok	ok	323.4560	214.193	0.000000	25.58	56.751	13.469	325794272.000669	9	323.6087	1.15144e-03	1.48065e-03
2022/03/27	12:15:36	ok	ok	323.4500	214.167	0.000000	25.67	56.774	13.539	323865028.886772	8	323.2901	1.22557e-03	1.25521e-03
2022/03/27	12:20:36	ok	ok	323.4180	214.131	0.000000	25.80	56.684	13.615	313796198.740445	8	323.4642	1.32144e-03	8.31886e-04
2022/03/27	12:25:36	ok	ok	323.4020	214.103	0.000000	25.90	56.744	13.705	311719041.629737	4	322.3078	2.25507e-03	1.20801e-03
2022/03/27	12:30:36	ok	ok	323.3840	214.069	0.000000	25.98	56.748	13.769	315636934.834624	8	323.3358	1.13901e-03	1.33384e-03
2022/03/27	12:35:36	ok	ok	323.3500	214.034	0.000000	26.10	56.733	13.856	322602595.705361	8	323.4200	8.77097e-04	1.33575e-03
2022/03/27	12:40:36	ok	ok	323.3420	214.008	0.000000	26.20	56.670	13.917	322455573.898822	6	322.7755	1.68131e-03	1.36692e-03
2022/03/27	12:45:36	ok	ok	323.3200	213.963	0.000000	26.32	56.625	14.004	330299204.239556	7	323.2827	1.04304e-03	1.36280e-03
2022/03/27	12:50:36	ok	ok	323.2700	213.933	0.000000	26.42	56.696	14.099	312379494.851928	8	323.2544	1.09483e-03	1.08354e-03
2022/03/27	12:55:36	ok	ok	323.2680	213.902	0.000000	26.52	56.634	14.161	331308634.385291	8	323.2544	9.68510e-04	1.28049e-03
2022/03/27	13:00:36	ok	ok	323.2440	213.858	0.000000	26.69	56.518	14.269	344225048.499470	7	323.1818	1.05040e-03	1.34977e-03
2022/03/27	13:05:36	ok	ok	323.2100	213.822	0.000000	26.79	56.556	14.357	318781069.831613	7	323.1378	1.09973e-03	1.33897e-03
2022/03/27	13:10:36	ok	ok	323.1900	213.786	0.000000	26.92	56.542	14.454	341187778.791804	8	322.9495	1.30074e-03	1.15499e-03
2022/03/27	13:15:36	ok	ok	323.1880	213.760	0.000000	26.99	56.632	14.535	310007933.280844	7	323.0530	1.08006e-03	1.46968e-03
2022/03/27	13:20:36	ok	ok	323.1380	213.710	0.000000	27.16	56.637	14.674	334861940.569489	7	322.9377	1.18064e-03	1.20905e-03
2022/03/27	13:25:36	ok	ok	323.1320	213.697	0.000000	27.25	56.605	14.735	323720994.348896	7	322.9007	1.20760e-03	1.23782e-03
2022/03/27	13:30:36	ok	ok	323.1020	213.650	0.000000	27.40	56.584	14.856	341402078.263304	7	322.8505	1.20175e-03	1.38936e-03
2022/03/27	13:35:36	ok	ok	323.0780	213.655	0.000000	27.36	56.790	14.875	324989923.818123	8	322.7704	1.44704e-03	1.18852e-03
2022/03/27	13:40:36	ok	ok	323.2220	213.831	0.000000	26.72	58.216	14.719	302630681.295983	7	323.1525	1.29749e-03	1.01637e-03
2022/03/27	13:45:36	ok	ok	323.2980	213.911	0.000000	26.48	58.639	14.627	292096686.507413	7	323.0936	1.16642e-03	1.41482e-03
2022/03/27	13:50:36	ok	ok	323.3220	213.960	0.000000	26.34	58.849	14.567	310634586.107162	7	323.0990	1.23424e-03	1.26419e-03
2022/03/27	13:55:36	ok	ok	323.3320	213.988	0.000000	26.27	58.848	14.508	293487572.980102	6	322.7990	1.70668e-03	1.32004e-03
2022/03/27	14:00:36	ok	ok	323.3420	214.013	0.000000	26.20	58.903	14.466	299660316.700763	7	323.2880	1.08948e-03	1.33284e-03
2022/03/27	14:05:36	ok	ok	323.3680	214.014	0.000000	26.21	58.872	14.469	289486189.645477	7	323.2925	1.08662e-03	1.38753e-03
2022/03/27	14:10:36	ok	ok	323.3620	214.022	0.000000	26.15	58.840	14.416	268331869.029352	7	323.2340	1.33060e-03	1.04370e-03
2022/03/27	14:15:36	ok	ok	323.3700	214.020	0.000000	26.18	58.822	14.433	297517921.719641	7	323.3039	1.07951e-03	1.27977e-03
2022/03/27	14:20:36	ok	ok	323.3500	214.013	0.000000	26.17	58.831	14.424	284187558.011066	8	323.0627	1.49968e-03	1.14210e-03
2022/03/27	14:25:36	ok	ok	323.3420	214.006	0.000000	26.20	58.793	14.439	275095280.681095	7	323.3035	1.08534e-03	1.26044e-03
2022/03/27	14:30:36	ok	ok	323.3280	214.004	0.000000	26.20	58.770	14.433	273760812.085534	8	323.2679	1.42238e-03	1.07714e-03
2022/03/27	14:35:36	ok	ok	323.3340	213.995	0.000000	26.17	58.730	14.400	276946446.867066	7	323.2008	1.33359e-03	9.97493e-04
2022/03/27	14:40:36	ok	ok	323.3340	213.994	0.000000	26.20	58.735	14.424	292275309.245340	7	323.1124	1.22678e-03	1.25727e-03
2022/03/27	14:45:36	ok	ok	323.3180	213.991	0.000000	26.18	58.734	14.411	281324706.386878	7	323.1952	1.33899e-03	9.95579e-04
2022/03/27	14:50:36	ok	ok	323.3020	213.966	0.000000	26.21	58.706	14.428	288596380.031135	7	323.2386	1.10139e-03	1.25254e-03
2022/03/27	14:55:36	ok	ok	323.3180	213.969	0.000000	26.20	58.683	14.412	314034487.762782	7	323.1671	1.32424e-03	9.85219e-04
2022/03/27	15:00:36	ok	ok	323.3200	213.962	0.000000	26.21	58.729	14.434	286938533.350019	7	323.2266	1.08636e-03	1.32518e-03
2022/03/27	15:05:36	ok	ok	323.2980	213.953	0.000000	26.25	58.657	14.450	283962950.482572	7	323.1674	1.33801e-03	1.00821e-03
2022/03/27	15:10:36	ok	ok	323.2820	213.953	0.000000	26.27	58.694	14.470	279116672.293348	7	323.1583	1.33989e-03	9.92487e-04
2022/03/27	15:15:36	ok	ok	323.2940	213.950	0.000000	26.22	58.730	14.445	314685477.157530	2	323.3933	2.22101e-04	1.24289e-16
2022/03/27	15:20:36	ok	ok	323.3060	213.938	0.000000	26.25	58.680	14.456	312977753.789000	7	323.0689	1.22846e-03	1.27074e-03
2022/03/27	15:25:36	ok	ok	323.2840	213.940	0.000000	26.27	58.694	14.470	276423838.807431	7	323.3482	1.24363e-03	1.34478e-03
2022/03/27	15:30:36	ok	ok	323.2820	213.939	0.000000	26.28	58.674	14.476	279533587.751523	7	323.1502	1.32511e-03	1.01901e-03
2022/03/27	15:35:36	ok	ok	323.2840	213.945	0.000000	26.25	58.692	14.459	296745206.161670	7	323.2061	1.08378e-03	1.37122e-03
2022/03/27	15:40:36	ok	ok	323.2920	213.940	0.000000	26.28	58.720	14.487	304407066.594082	7	323.2208	1.09048e-03	1.35490e-03
2022/03/27	15:45:36	ok	ok	323.2780	213.938	0.000000	26.28	58.720	14.487	280599808.983201	7	323.2240	1.09282e-03	1.27397e-03
2022/03/27	15:50:36	ok	ok	323.2620	213.942	0.000000	26.27	58.781	14.492	277076951.561997	7	323.3164	1.19266e-03	1.06115e-03
2022/03/27	15:55:36	ok	ok	323.2780	213.937	0.000000	26.27	58.761	14.487	297959357.668787	6	322.7254	1.67634e-03	1.31930e-03
2022/03/27	16:00:36	ok	ok	323.2600	213.927	0.000000	26.28	58.697	14.482	302121107.442582	8	323.1845	1.20394e-03	1.17888e-03
2022/03/27	16:05:36	ok	ok	323.2780	213.940	0.000000	26.27	58.738	14.481	318391539.461603	8	322.9466	1.50132e-03	1.28602e-03
2022/03/27	16:10:36	ok	ok	323.2820	213.934	0.000000	26.28	58.749	14.495	290277159.424092	7	323.2090	1.08794e-03	1.34364e-03
2022/03/27	16:15:36	ok	ok	323.2840	213.939	0.000000	26.24	58.744	14.461	303659557.236209	7	323.2180	1.07609e-03	1.32193e-03
2022/03/27	16:20:36	ok	ok	323.2780	213.939	0.000000	26.24	58.756	14.464	294418920.728231	7	323.2112	1.09287e-03	1.31683e-03
2022/03/27	16:25:36	ok	ok	323.2800	213.936	0.000000	26.24	58.679	14.445	306425642.361178	7	323.2145	1.10519e-03	1.31837e-03
2022/03/27	16:30:36	ok	ok	323.2700	213.951	0.000000	26.21	58.752	14.439	324438872.673606	2	323.2544	4.07361e-04	3.78991e-15
2022/03/27	16:35:36	ok	ok	323.2840	213.953	0.000000	26.21	58.795	14.450	287342620.115170	7	323.1637	1.32447e-03	1.01016e-03
2022/03/27	16:40:36	ok	ok	323.2800	213.959	0.000000	26.20	58.781	14.436	277301241.765725	7	323.1633	1.31638e-03	9.82543e-04
2022/03/27	16:45:36	ok	ok	323.2900	213.959	0.000000	26.15	58.807	14.408	312384183.309243	7	323.2261	1.09952e-03	1.24272e-03
2022/03/27	16:50:36	ok	ok	323.2960	213.973	0.000000	26.12	58.770	14.375	286282521.015839	7	323.2267	1.08335e-03	1.30092e-03
2022/03/27	16:55:36	ok	ok	323.2840	213.970	0.000000	26.11	58.834	14.380	256942139.299161	8	323.1787	1.28779e-03	8.90305e-04
2022/03/27	17:00:36	ok	ok	323.3100	213.982	0.000000	26.08	58.752	14.337	297627705.721647	7	323.2315	1.07866e-03	1.30151e-03
2022/03/27	17:05:36	ok	ok	323.3000	213.989	0.000000	26.07	58.784	14.334	282564596.712673	7	323.2140	1.10041e-03	1.31327e-03
2022/03/27	17:10:36	ok	ok	323.3280	214.004	0.000000	26.02	58.785	14.298	305889430.515282	8	323.0144	1.48480e-03	1.17568e-03
2022/03/27	17:15:36	ok	ok	323.3040	214.014	0.000000	25.95	58.885	14.267	300719815.494313	8	323.1484	1.40603e-03	1.24151e-03
2022/03/27	17:20:36	ok	ok	323.3320	214.030	0.000000	25.97	58.918	14.285	301539854.326716	7	322.8851	1.73209e-03	9.38498e-04
2022/03/27	17:25:36	ok	ok	323.3460	214.047	0.000000	25.88	58.817	14.193	307018622.657570	7	323.1374	1.21633e-03	1.23323e-03
2022/03/27	17:30:36	ok	ok	323.3200	214.058	0.000000	25.85	58.825	14.174	280975418.148779	4	322.3571	2.16943e-03	1.07606e-03
2022/03/27	17:35:36	ok	ok	323.3280	214.076	0.000000	25.78	58.912	14.138	287525037.718086	6	322.9983	1.76367e-03	6.34595e-04
2022/03/27	17:40:36	ok	ok	323.3720	214.096	0.000000	25.76	58.907	14.115	289846055.617568	7	323.0771	1.55415e-03	1.06105e-03
2022/03/27	17:45:36	ok	ok	323.3660	214.112	0.000000	25.70	58.907	14.071	295309375.814677	4	322.3443	2.22718e-03	1.09040e-03
2022/03/27	17:50:36	ok	ok	323.3940	214.125	0.000000	25.61	58.972	14.019	308753811.242108	6	322.9247	1.73322e-03	1.01591e-03
2022/03/27	17:55:36	ok	ok	323.3760	214.156	0.000000	25.60	58.949	14.003	276496878.751440	9	323.3781	1.17711e-03	1.08331e-03
2022/03/27	18:00:36	ok	ok	323.3700	214.169	0.000000	25.48	58.950	13.912	247906748.607985	8	323.3964	1.33712e-03	8.10207e-04
2022/03/27	18:05:36	ok	ok	323.4060	214.194	0.000000	25.44	58.987	13.887	238239811.953990	7	323.2552	1.68464e-03	1.00908e-03
2022/03/27	18:10:36	ok	ok	323.3820	214.213	0.000000	25.40	58.946	13.846	254595278.015313	8	323.4843	1.24291e-03	7.74087e-04
2022/03/27	18:15:36	ok	ok	323.4420	214.232	0.000000	25.32	58.987	13.790	243022532.502609	9	323.5857	1.15056e-03	1.27708e-03
2022/03/27	18:20:36	ok	ok	323.4480	214.248	0.000000	25.27	58.981	13.755	259820708.253004	10	323.2779	1.22822e-03	1.17274e-03
2022/03/27	18:25:36	ok	ok	323.4640	214.280	0.000000	25.17	59.005	13.685	276387592.969050	9	323.2664	1.27470e-03	1.22882e-03
2022/03/27	18:30:36	ok	ok	323.4700	214.299	0.000000	25.12	59.065	13.656	262829079.889477	10	323.2997	1.23567e-03	1.16027e-03
2022/03/27	18:35:36	ok	ok	323.4680	214.315	0.000000	25.02	59.036	13.571	258588407.848677	10	323.5604	1.17122e-03	9.87283e-04
2022/03/27	18:40:36	ok	ok	323.4920	214.339	0.000000	24.94	59.046	13.519	274183088.787282	10	323.3336	1.23799e-03	1.14192e-03
2022/03/27	18:45:36	ok	ok	323.5280	214.366	0.000000	24.89	59.059	13.479	263684814.497465	10	323.5757	1.20054e-03	1.26169e-03
2022/03/27	18:50:36	ok	ok	323.5100	214.382	0.000000	24.78	59.063	13.395	264958614.546170	10	323.5540	1.22785e-03	7.78267e-04
2022/03/27	18:55:36	ok	ok	323.5420	214.406	0.000000	24.73	59.045	13.359	254200694.005178	9	323.6301	1.19718e-03	1.44834e-03
2022/03/27	19:00:36	ok	ok	323.5660	214.438	0.000000	24.62	59.091	13.285	255443148.973910	9	323.3447	1.27967e-03	1.32497e-03
2022/03/27	19:05:36	ok	ok	323.5760	214.455	0.000000	24.56	59.072	13.239	268018254.373774	9	323.3857	1.27744e-03	1.31970e-03
2022/03/27	19:10:36	ok	ok	323.5840	214.488	0.000000	24.48	59.100	13.179	266708466.868863	9	323.3965	1.26233e-03	1.30335e-03
2022/03/27	19:15:36	ok	ok	323.5980	214.520	0.000000	24.36	59.223	13.124	262684713.636900	9	323.4100	1.26140e-03	1.37451e-03
2022/03/27	19:20:36	ok	ok	323.6200	214.579	0.000000	24.19	59.370	13.030	234558251.902129	9	323.6946	1.19434e-03	1.31610e-03
2022/03/27	19:25:36	ok	ok	323.6040	214.617	0.000000	24.07	59.403	12.943	242202287.256350	8	323.6526	1.38055e-03	7.97060e-04
2022/03/27	19:30:36	ok	ok	323.6740	214.618	0.000000	24.02	59.243	12.876	242177737.470809	9	323.7412	1.28949e-03	1.14566e-03
2022/03/27	19:35:36	ok	ok	323.6620	214.627	0.000000	23.97	59.178	12.821	251418025.437485	9	323.7201	1.29085e-03	1.09698e-03
2022/03/27	19:40:36	ok	ok	323.6740	214.638	0.000000	23.94	59.164	12.797	247332526.499532	8	323.6747	1.37818e-03	8.62787e-04
2022/03/27	19:45:36	ok	ok	323.7080	214.662	0.000000	23.85	59.170	12.737	273104373.320611	8	323.7615	1.23231e-03	1.38860e-03
2022/03/27	19:50:36	ok	ok	323.7000	214.688	0.000000	23.78	59.159	12.684	257208082.905793	9	323.6831	1.23220e-03	1.17795e-03
2022/03/27	19:55:36	ok	ok	323.7060	214.699	0.000000	23.73	59.170	12.646	267860610.165528	9	323.7054	1.21993e-03	9.07197e-04
2022/03/27	20:00:36	ok	ok	323.7060	214.719	0.000000	23.61	59.138	12.557	249952479.525190	9	323.7740	1.22856e-03	8.16429e-04
2022/03/27	20:05:36	ok	ok	323.7220	214.743	0.000000	23.55	59.152	12.518	257861041.631451	9	323.8761	1.18104e-03	1.28333e-03
2022/03/27	20:10:36	ok	ok	323.7540	214.759	0.000000	23.50	59.132	12.474	254082517.674294	9	323.8069	1.21128e-03	1.27939e-03
2022/03/27	20:15:36	ok	ok	323.7400	214.781	0.000000	23.44	59.110	12.430	262372264.863743	9	323.7512	1.21357e-03	8.84991e-04
2022/03/27	20:20:36	ok	ok	323.7660	214.797	0.000000	23.36	59.118	12.371	260750518.562927	9	323.6160	1.24590e-03	1.08393e-03
2022/03/27	20:25:36	ok	ok	323.8260	214.847	0.000000	23.20	59.266	12.293	262444379.836873	9	323.8655	1.20156e-03	1.26711e-03
2022/03/27	20:30:36	ok	ok	323.8440	214.889	0.000000	23.10	59.306	12.232	273661682.228957	9	323.6678	1.26462e-03	1.10560e-03
2022/03/27	20:35:36	ok	ok	323.8420	214.904	0.000000	23.04	59.164	12.162	271710075.916414	9	323.9992	1.20348e-03	1.25084e-03
2022/03/27	20:40:36	ok	ok	323.6740	214.674	0.000000	23.80	57.626	12.365	261276298.925420	10	323.8314	1.18720e-03	1.16098e-03
2022/03/27	20:45:36	ok	ok	323.6140	214.575	0.000000	24.11	57.337	12.523	288110719.426717	9	323.6665	1.27844e-03	8.21905e-04
2022/03/27	20:50:36	ok	ok	323.5780	214.490	0.000000	24.29	57.168	12.617	284202788.755260	8	323.4700	1.29733e-03	1.22315e-03
2022/03/27	20:55:36	ok	ok	323.5480	214.448	0.000000	24.42	57.179	12.711	302608683.367771	8	323.4424	1.29747e-03	1.28727e-03
2022/03/27	21:00:36	ok	ok	323.5160	214.408	0.000000	24.53	57.197	12.796	322522949.697918	8	323.5609	1.30065e-03	1.17085e-03
2022/03/27	21:05:36	ok	ok	323.4920	214.378	0.000000	24.58	57.270	12.845	314252209.450621	8	323.2895	1.33579e-03	1.19618e-03
2022/03/27	21:10:36	ok	ok	323.4700	214.366	0.000000	24.63	57.279	12.888	305052457.002758	10	323.4587	1.22340e-03	9.94626e-04
2022/03/27	21:15:36	ok	ok	323.4740	214.351	0.000000	24.69	57.333	12.940	354298150.738543	9	323.3001	1.36120e-03	1.19011e-03
2022/03/27	21:20:36	ok	ok	323.4760	214.353	0.000000	24.71	57.389	12.965	331818795.357094	9	323.3337	1.31355e-03	1.00138e-03
2022/03/27	21:25:36	ok	ok	323.4840	214.379	0.000000	24.59	57.646	12.939	320665637.021160	8	323.3187	1.33008e-03	1.04561e-03
2022/03/27	21:30:36	ok	ok	323.5140	214.404	0.000000	24.55	57.760	12.931	299045435.687769	9	323.3230	1.32891e-03	1.07585e-03
2022/03/27	21:35:36	ok	ok	323.5360	214.433	0.000000	24.48	57.870	12.905	273219556.479156	9	323.6915	1.23702e-03	1.05195e-03
2022/03/27	21:40:36	ok	ok	323.5200	214.429	0.000000	24.51	57.710	12.891	296954179.245934	9	323.4144	1.21788e-03	1.33150e-03
2022/03/27	21:45:36	ok	ok	323.4840	214.388	0.000000	24.62	57.630	12.957	283419991.959768	8	323.5250	1.31195e-03	1.17092e-03
2022/03/27	21:50:36	ok	ok	323.4920	214.392	0.000000	24.63	57.632	12.967	301432894.890917	9	323.2750	1.33840e-03	1.09399e-03
2022/03/27	21:55:36	ok	ok	323.4680	214.382	0.000000	24.66	57.736	13.012	285016145.949161	8	323.4468	1.30842e-03	8.44033e-04
2022/03/27	22:00:36	ok	ok	323.4860	214.383	0.000000	24.68	57.694	13.012	297539263.934649	9	323.3691	1.22790e-03	1.38169e-03
2022/03/27	22:05:36	ok	ok	323.4820	214.384	0.000000	24.63	57.719	12.986	295620525.516892	10	323.4139	1.24433e-03	1.12184e-03
2022/03/27	22:10:36	ok	ok	323.4520	214.376	0.000000	24.66	57.768	13.019	282189910.488850	7	323.6804	1.17011e-03	7.86588e-04
2022/03/27	22:15:36	ok	ok	323.4800	214.390	0.000000	24.65	57.787	13.012	314121726.714015	9	323.4101	1.28948e-03	1.09883e-03
2022/03/27	22:20:36	ok	ok	323.5160	214.437	0.000000	24.49	58.080	12.962	287779042.580846	10	323.4650	1.24005e-03	1.09749e-03
2022/03/27	22:25:36	ok	ok	323.5220	214.468	0.000000	24.43	58.202	12.948	290463446.183128	9	323.4712	1.28797e-03	1.04111e-03
2022/03/27	22:30:36	ok	ok	323.5640	214.503	0.000000	24.31	58.271	12.872	268672292.051275	9	323.3723	1.34279e-03	1.06139e-03
2022/03/27	22:35:36	ok	ok	323.5660	214.496	0.000000	24.31	58.216	12.860	301697540.194176	8	323.3571	1.34495e-03	1.16284e-03
2022/03/27	22:40:36	ok	ok	323.5320	214.487	0.000000	24.36	58.015	12.856	270307825.605052	9	323.4473	1.30413e-03	1.15523e-03
2022/03/27	22:45:36	ok	ok	323.5200	214.477	0.000000	24.38	58.062	12.876	273346464.152026	9	323.4897	1.31418e-03	7.73123e-04
2022/03/27	22:50:36	ok	ok	323.5280	214.478	0.000000	24.38	58.071	12.878	292277629.056478	9	323.4514	1.29302e-03	1.20266e-03
2022/03/27	22:55:36	ok	ok	323.5460	214.467	0.000000	24.39	58.097	12.893	269409477.442679	9	323.6218	1.10872e-03	2.12687e-03
2022/03/27	23:00:36	ok	ok	323.5360	214.476	0.000000	24.35	58.145	12.873	292716316.503084	9	323.4745	1.28335e-03	1.12195e-03
2022/03/27	23:05:36	ok	ok	323.5440	214.479	0.000000	24.35	58.122	12.868	268984956.114660	9	323.7118	1.22641e-03	1.10246e-03
2022/03/27	23:10:36	ok	ok	323.5460	214.490	0.000000	24.32	58.175	12.860	296455494.524728	9	323.3380	1.34356e-03	1.09285e-03
2022/03/27	23:15:36	ok	ok	323.5600	214.523	0.000000	24.19	58.395	12.816	280452716.112048	9	323.7118	1.24692e-03	1.15263e-03
2022/03/27	23:20:36	ok	ok	323.5780	214.566	0.000000	24.08	58.582	12.775	273867091.269540	9	323.5583	1.31236e-03	7.74870e-04
2022/03/27	23:25:36	ok	ok	323.6120	214.608	0.000000	23.95	58.637	12.693	266354817.684637	9	323.5940	1.29998e-03	7.90373e-04
2022/03/27	23:30:36	ok	ok	323.6020	214.634	0.000000	23.89	58.642	12.654	256237967.838615	10	323.7650	1.20799e-03	8.01920e-04
2022/03/27	23:35:36	ok	ok	323.6260	214.641	0.000000	23.87	58.614	12.628	271805836.950532	7	323.6412	1.57595e-03	1.09134e-03
2022/03/27	23:40:36	ok	ok	323.6220	214.636	0.000000	23.88	58.483	12.610	293147900.313811	9	323.4370	1.35167e-03	1.12494e-03
2022/03/27	23:45:36	ok	ok	323.6300	214.626	0.000000	23.89	58.354	12.591	288757192.180217	6	323.0829	1.67019e-03	1.26488e-03
2022/03/27	23:50:36	ok	ok	323.5960	214.611	0.000000	23.95	58.341	12.629	272548881.985365	9	323.5823	1.31942e-03	8.26971e-04
2022/03/27	23:55:36	ok	ok	323.6000	214.610	0.000000	23.92	58.328	12.607	266649278.980628	8	323.6412	1.33667e-03	1.19390e-03
2022/03/28	00:00:36	ok	ok	323.6060	214.604	0.000000	23.92	58.305	12.602	275100638.361057	9	323.7192	1.21429e-03	1.22049e-03
2022/03/28	00:05:36	ok	ok	323.6120	214.616	0.000000	23.85	58.360	12.562	251648251.380679	8	323.7112	1.36002e-03	1.11709e-03
2022/03/28	00:10:36	ok	ok	323.5920	214.621	0.000000	23.88	58.341	12.579	270797893.996706	9	323.6733	1.30546e-03	1.12333e-03
2022/03/28	00:15:36	ok	ok	323.6300	214.655	0.000000	23.75	58.625	12.549	266461647.819088	8	323.6572	1.37280e-03	8.31864e-04
2022/03/28	00:20:36	ok	ok	323.6680	214.692	0.000000	23.63	58.703	12.476	266762995.875609	9	323.7634	1.20814e-03	1.32697e-03
2022/03/28	00:25:36	ok	ok	323.6980	214.730	0.000000	23.55	58.712	12.425	285953066.636678	9	323.7484	1.20181e-03	1.23358e-03
2022/03/28	00:30:36	ok	ok	323.6660	214.747	0.000000	23.48	58.770	12.388	269393388.558461	9	323.7308	1.23269e-03	8.72165e-04
2022/03/28	00:35:36	ok	ok	323.6860	214.747	0.000000	23.48	58.756	12.385	275998013.036219	9	323.9340	1.16864e-03	1.12582e-03
2022/03/28	00:40:36	ok	ok	323.6620	214.718	0.000000	23.55	58.473	12.374	266327639.594509	9	323.5645	1.25074e-03	1.17000e-03
2022/03/28	00:45:36	ok	ok	323.6420	214.719	0.000000	23.54	58.405	12.351	297294592.714221	9	323.8855	1.18660e-03	1.15048e-03
2022/03/28	00:50:36	ok	ok	323.6600	214.721	0.000000	23.55	58.373	12.353	270139600.832489	9	323.8866	1.18231e-03	1.17584e-03
2022/03/28	00:55:36	ok	ok	323.6460	214.713	0.000000	23.54	58.470	12.364	264185685.542413	9	323.8784	1.18091e-03	1.18560e-03
2022/03/28	01:00:36	ok	ok	323.6340	214.702	0.000000	23.57	58.445	12.382	276886872.213503	9	323.8681	1.18788e-03	1.09888e-03
2022/03/28	01:05:36	ok	ok	323.6440	214.706	0.000000	23.55	58.428	12.365	277585993.161046	9	323.7896	1.20402e-03	8.68332e-04
2022/03/28	01:10:36	ok	ok	323.6440	214.702	0.000000	23.57	58.433	12.379	283707588.830463	9	323.6720	1.22007e-03	1.14228e-03
2022/03/28	01:15:36	ok	ok	323.6360	214.721	0.000000	23.47	58.537	12.330	270994185.629524	9	323.7005	1.23166e-03	8.37647e-04
2022/03/28	01:20:36	ok	ok	323.6780	214.758	0.000000	23.36	58.735	12.291	253291155.459989	10	323.8488	1.21475e-03	8.83371e-04
2022/03/28	01:25:36	ok	ok	323.7100	214.795	0.000000	23.26	58.839	12.244	256412553.030432	9	323.7762	1.20551e-03	1.21652e-03
2022/03/28	01:30:36	ok	ok	323.7300	214.816	0.000000	23.19	58.917	12.211	261248800.519932	9	323.8898	1.17807e-03	1.21538e-03
2022/03/28	01:35:36	ok	ok	323.6760	214.785	0.000000	23.29	58.602	12.215	260029969.049945	10	323.9288	1.20632e-03	1.14104e-03
2022/03/28	01:40:36	ok	ok	323.6800	214.779	0.000000	23.30	58.550	12.213	251755881.339447	8	323.9134	1.17887e-03	1.25964e-03
2022/03/28	01:45:36	ok	ok	323.6800	214.765	0.000000	23.31	58.488	12.210	274414368.778981	9	323.9076	1.18390e-03	1.12733e-03
2022/03/28	01:50:36	ok	ok	323.6640	214.747	0.000000	23.34	58.428	12.218	271130941.869787	9	323.8867	1.18673e-03	1.12441e-03
2022/03/28	01:55:36	ok	ok	323.6680	214.747	0.000000	23.36	58.396	12.220	269001662.309782	9	323.8787	1.18513e-03	1.14748e-03
2022/03/28	02:00:36	ok	ok	323.6480	214.733	0.000000	23.36	58.354	12.211	292627050.639156	6	324.1194	1.10846e-03	1.16950e-03
2022/03/28	02:05:36	ok	ok	323.6680	214.738	0.000000	23.34	58.437	12.219	290441622.783320	9	323.6830	1.22679e-03	1.14019e-03
2022/03/28	02:10:36	ok	ok	323.6500	214.742	0.000000	23.31	58.390	12.189	288727099.018310	9	323.6869	1.21259e-03	1.14215e-03
2022/03/28	02:15:36	ok	ok	323.6720	214.754	0.000000	23.30	58.520	12.207	271449202.306244	6	323.9448	1.15747e-03	9.39260e-04
2022/03/28	02:20:36	ok	ok	323.7120	214.795	0.000000	23.17	58.749	12.167	264356079.878199	9	323.9368	1.18032e-03	1.08047e-03
2022/03/28	02:25:36	ok	ok	323.7060	214.808	0.000000	23.10	58.747	12.117	251254399.280500	9	323.9277	1.20528e-03	1.12274e-03
2022/03/28	02:30:36	ok	ok	323.7160	214.827	0.000000	23.03	58.802	12.079	264773000.948510	9	323.7176	1.24269e-03	1.28988e-03
2022/03/28	02:35:36	ok	ok	323.6880	214.808	0.000000	23.13	58.523	12.091	273648591.569688	9	323.8156	1.10368e-03	2.13396e-03
2022/03/28	02:40:36	ok	ok	323.6840	214.788	0.000000	23.16	58.474	12.099	279081066.367204	9	323.9117	1.19375e-03	1.12151e-03
2022/03/28	02:45:36	ok	ok	323.6860	214.779	0.000000	23.17	58.454	12.106	271043424.372404	9	323.6843	1.23627e-03	1.26751e-03
2022/03/28	02:50:36	ok	ok	323.6660	214.770	0.000000	23.19	58.456	12.116	250989473.806631	9	323.8947	1.10170e-03	2.28767e-03
2022/03/28	02:55:36	ok	ok	323.6780	214.767	0.000000	23.24	58.410	12.145	282201392.200980	8	323.6544	1.22784e-03	1.30291e-03
2022/03/28	03:00:36	ok	ok	323.6580	214.738	0.000000	23.24	58.367	12.136	266641154.799791	9	323.6723	1.14284e-03	2.17113e-03
2022/03/28	03:05:36	ok	ok	323.6600	214.754	0.000000	23.21	58.428	12.129	261639108.797541	10	323.8903	1.20495e-03	1.09429e-03
2022/03/28	03:10:36	ok	ok	323.6160	214.741	0.000000	23.26	58.392	12.151	247730080.545466	9	323.7918	1.19809e-03	8.21501e-04
2022/03/28	03:15:36	ok	ok	323.7080	214.795	0.000000	23.10	58.607	12.088	283715473.488082	8	323.7332	1.24847e-03	9.28967e-04
2022/03/28	03:20:36	ok	ok	323.7120	214.807	0.000000	23.04	58.717	12.070	261450606.545217	9	323.5790	1.16224e-03	2.07184e-03
2022/03/28	03:25:36	ok	ok	323.7000	214.829	0.000000	22.99	58.752	12.039	267573216.398845	10	323.9478	1.22398e-03	1.09314e-03
2022/03/28	03:30:36	ok	ok	323.7160	214.836	0.000000	22.97	58.683	12.016	241363667.893398	8	323.6624	1.26677e-03	1.43414e-03
2022/03/28	03:35:36	ok	ok	323.6760	214.802	0.000000	23.10	58.441	12.054	283609515.154781	9	323.5837	1.27001e-03	1.26437e-03
2022/03/28	03:40:36	ok	ok	323.6840	214.797	0.000000	23.09	58.450	12.046	269056451.122592	8	323.5668	1.27184e-03	1.22126e-03
2022/03/28	03:45:36	ok	ok	323.6600	214.784	0.000000	23.11	58.344	12.043	271128819.170933	9	323.8182	1.20163e-03	8.90161e-04
2022/03/28	03:50:36	ok	ok	323.6480	214.774	0.000000	23.14	58.363	12.067	280638386.674231	6	324.0614	1.14475e-03	1.09610e-03
2022/03/28	03:55:36	ok	ok	323.6600	214.765	0.000000	23.11	58.378	12.050	264947975.327266	9	323.8188	1.19631e-03	9.11936e-04
2022/03/28	04:00:36	ok	ok	323.6560	214.769	0.000000	23.14	58.447	12.084	266820953.163273	9	323.8066	1.20276e-03	9.00104e-04
2022/03/28	04:05:36	ok	ok	323.6600	214.767	0.000000	23.11	58.454	12.066	265132464.216603	9	323.8882	1.18023e-03	1.13146e-03
2022/03/28	04:10:36	ok	ok	323.6140	214.757	0.000000	23.14	58.383	12.071	258872359.789136	9	323.7734	1.21529e-03	8.35933e-04
2022/03/28	04:15:36	ok	ok	323.6740	214.815	0.000000	22.96	58.689	12.006	258022693.851667	9	323.9136	1.20075e-03	1.10210e-03
2022/03/28	04:20:36	ok	ok	323.6780	214.837	0.000000	22.90	58.724	11.975	255020239.889578	9	323.9010	1.21926e-03	1.07951e-03
2022/03/28	04:25:36	ok	ok	323.6940	214.862	0.000000	22.83	58.802	11.943	251071203.692426	9	323.6991	1.17141e-03	2.18961e-03
2022/03/28	04:30:36	ok	ok	323.6980	214.851	0.000000	22.86	58.674	11.935	248397672.205870	9	323.7432	1.27300e-03	9.30142e-04
2022/03/28	04:35:36	ok	ok	323.6980	214.817	0.000000	22.97	58.486	11.975	281165781.309645	10	323.7924	1.23450e-03	1.17688e-03
2022/03/28	04:40:36	ok	ok	323.5240	214.590	0.000000	23.55	57.708	12.213	265012507.859592	9	323.6639	1.20453e-03	8.73997e-04
2022/03/28	04:45:36	ok	ok	323.4640	214.460	0.000000	23.87	57.530	12.395	313674619.964078	8	323.4077	1.45984e-03	1.13720e-03
2022/03/28	04:50:36	ok	ok	323.4000	214.364	0.000000	24.11	57.470	12.552	309418612.694059	8	323.2106	1.33829e-03	1.19043e-03
2022/03/28	04:55:36	ok	ok	323.3520	214.291	0.000000	24.32	57.392	12.687	305947075.184083	8	323.2893	1.27875e-03	1.23552e-03
2022/03/28	05:00:36	ok	ok	323.3240	214.245	0.000000	24.45	57.348	12.768	303517738.855087	9	323.2532	1.22844e-03	1.20623e-03
2022/03/28	05:05:36	ok	ok	323.2820	214.194	0.000000	24.56	57.324	12.847	296077839.846982	8	323.4791	1.23703e-03	1.14465e-03
2022/03/28	05:10:36	ok	ok	323.2640	214.177	0.000000	24.63	57.301	12.892	290517131.030320	8	323.3761	1.27854e-03	1.13073e-03
2022/03/28	05:15:36	ok	ok	323.3140	214.217	0.000000	24.56	57.621	12.914	297774336.217220	7	323.0204	1.58017e-03	1.07929e-03
2022/03/28	05:20:36	ok	ok	323.3260	214.229	0.000000	24.52	57.668	12.891	325273752.546648	8	323.1454	1.32204e-03	1.14512e-03
2022/03/28	05:25:36	ok	ok	323.2980	214.241	0.000000	24.51	57.644	12.876	298499935.668209	8	323.2744	1.31071e-03	8.11121e-04
2022/03/28	05:30:36	ok	ok	323.2960	214.194	0.000000	24.68	57.342	12.933	303761517.261135	9	323.2335	1.23217e-03	1.15894e-03
2022/03/28	05:35:36	ok	ok	323.2520	214.162	0.000000	24.78	57.224	12.978	302176582.557155	11	323.2432	1.17848e-03	1.11763e-03
2022/03/28	05:40:36	ok	ok	323.2240	214.148	0.000000	24.86	57.238	13.044	292749971.976662	9	323.3698	1.19829e-03	1.14570e-03
2022/03/28	05:45:36	ok	ok	323.2380	214.131	0.000000	24.89	57.211	13.057	303964080.653069	8	323.4559	1.16043e-03	1.19536e-03
2022/03/28	05:50:36	ok	ok	323.2080	214.107	0.000000	24.97	57.081	13.091	313105063.329790	8	323.0620	1.37709e-03	1.20383e-03
2022/03/28	05:55:36	ok	ok	323.2180	214.097	0.000000	25.04	57.127	13.152	288543387.613722	4	322.1473	2.22701e-03	1.32331e-03
2022/03/28	06:00:36	ok	ok	323.1880	214.096	0.000000	25.04	57.147	13.157	311596498.690067	9	323.4105	1.16547e-03	1.13768e-03
2022/03/28	06:05:36	ok	ok	323.2020	214.081	0.000000	25.09	57.133	13.187	316532889.383020	7	322.8616	1.58799e-03	1.19931e-03
2022/03/28	06:10:36	ok	ok	323.1800	214.081	0.000000	25.13	57.140	13.221	296566488.157323	10	323.1992	1.15155e-03	1.26670e-03
2022/03/28	06:15:36	ok	ok	323.2280	214.130	0.000000	25.00	57.394	13.184	320571810.485952	8	323.1296	1.13739e-03	1.29992e-03
2022/03/28	06:20:36	ok	ok	323.2420	214.158	0.000000	24.92	57.467	13.138	303222201.690947	9	323.2393	1.17786e-03	1.10104e-03
2022/03/28	06:25:36	ok	ok	323.2620	214.190	0.000000	24.83	57.508	13.084	306682296.148983	8	323.4526	1.07404e-03	1.48045e-03
2022/03/28	06:30:36	ok	ok	323.2180	214.148	0.000000	25.00	57.273	13.156	298918311.263478	9	323.2923	1.17993e-03	1.37468e-03
2022/03/28	06:35:36	ok	ok	323.2000	214.123	0.000000	25.07	57.142	13.180	313296594.309596	9	323.2889	1.17521e-03	1.36259e-03
2022/03/28	06:40:36	ok	ok	323.1680	214.107	0.000000	25.13	57.031	13.195	291775309.011752	9	323.1695	1.18885e-03	9.60960e-04
2022/03/28	06:45:36	ok	ok	323.1960	214.081	0.000000	25.20	57.041	13.251	296782328.832086	8	323.0439	1.20158e-03	1.28930e-03
2022/03/28	06:50:36	ok	ok	323.1540	214.069	0.000000	25.23	57.035	13.270	303097069.381145	8	323.1597	1.15367e-03	1.22368e-03
2022/03/28	06:55:36	ok	ok	323.1580	214.063	0.000000	25.29	57.009	13.306	316430506.143040	5	322.8716	1.75522e-03	7.20597e-04
2022/03/28	07:00:36	ok	ok	323.1460	214.055	0.000000	25.32	57.026	13.331	295060096.578379	9	323.2438	1.15569e-03	9.95410e-04
2022/03/28	07:05:36	ok	ok	323.1600	214.051	0.000000	25.32	57.037	13.334	296209682.957732	9	323.1690	1.18479e-03	1.00439e-03
2022/03/28	07:10:36	ok	ok	323.1440	214.046	0.000000	25.34	57.073	13.363	275444401.398392	8	323.1923	1.19158e-03	8.71083e-04
2022/03/28	07:15:36	ok	ok	323.1600	214.042	0.000000	25.38	57.017	13.381	309292762.151447	7	322.8491	1.55705e-03	1.15793e-03
2022/03/28	07:20:36	ok	ok	323.1520	214.036	0.000000	25.37	56.991	13.365	319927410.879168	7	322.8464	1.55972e-03	1.15546e-03
2022/03/28	07:25:36	ok	ok	323.1560	214.034	0.000000	25.43	56.945	13.397	320669787.239572	7	322.8233	1.56440e-03	1.21890e-03
2022/03/28	07:30:36	ok	ok	323.1460	214.041	0.000000	25.40	56.953	13.378	306583732.038815	6	322.8457	1.73708e-03	6.00723e-04
2022/03/28	07:35:36	ok	ok	323.1460	214.038	0.000000	25.41	57.009	13.402	308465113.761930	7	322.8404	1.59858e-03	1.03298e-03
2022/03/28	07:40:36	ok	ok	323.1200	214.040	0.000000	25.43	56.957	13.399	312212691.945329	6	322.7943	1.76984e-03	5.57531e-04
2022/03/28	07:45:36	ok	ok	323.1300	214.021	0.000000	25.46	56.939	13.417	298398033.277470	7	322.8235	1.55242e-03	1.15283e-03
2022/03/28	07:50:36	ok	ok	323.1260	214.016	0.000000	25.48	56.954	13.441	320433522.142252	4	322.1389	2.20617e-03	1.10228e-03
2022/03/28	07:55:36	ok	ok	323.1160	214.010	0.000000	25.51	56.881	13.446	314518705.279221	7	322.9480	1.72130e-03	1.05147e-03
2022/03/28	08:00:36	ok	ok	323.1100	213.999	0.000000	25.56	56.889	13.480	315450567.227765	4	322.1161	2.22868e-03	1.17773e-03
2022/03/28	08:05:36	ok	ok	323.1200	214.007	0.000000	25.54	56.921	13.475	325087700.421046	7	322.7887	1.58434e-03	1.14303e-03
2022/03/28	08:10:36	ok	ok	323.1220	213.998	0.000000	25.57	56.870	13.485	301947634.984910	4	322.0342	2.25644e-03	1.17946e-03
2022/03/28	08:15:36	ok	ok	323.1260	213.998	0.000000	25.53	56.918	13.464	315989802.895842	4	322.0623	2.25514e-03	1.09050e-03
2022/03/28	08:20:36	ok	ok	323.1280	214.000	0.000000	25.56	56.889	13.480	296604085.976673	4	322.0446	2.25556e-03	1.22501e-03
2022/03/28	08:25:36	ok	ok	323.1060	213.989	0.000000	25.61	56.843	13.513	318749969.297648	7	322.7896	1.56470e-03	1.11626e-03
2022/03/28	08:30:36	ok	ok	323.0940	213.986	0.000000	25.64	56.893	13.545	306164329.154246	7	322.8869	1.66670e-03	6.43171e-04
2022/03/28	08:35:36	ok	ok	323.0980	213.967	0.000000	25.67	56.785	13.542	294790274.133306	7	322.7880	1.55183e-03	1.16637e-03
2022/03/28	08:40:36	ok	ok	323.0940	213.969	0.000000	25.67	56.820	13.550	311660236.897210	7	322.8042	1.53126e-03	1.22502e-03
2022/03/28	08:45:36	ok	ok	323.0860	213.953	0.000000	25.71	56.748	13.566	301620287.755070	7	322.9143	1.70169e-03	1.02803e-03
2022/03/28	08:50:36	ok	ok	323.0720	213.939	0.000000	25.77	56.735	13.605	314995026.880039	7	322.7643	1.56663e-03	1.07513e-03
2022/03/28	08:55:36	ok	ok	323.0680	213.921	0.000000	25.83	56.724	13.645	318825990.761886	4	322.0710	2.19220e-03	1.16555e-03
2022/03/28	09:00:36	ok	ok	323.0460	213.914	0.000000	25.84	56.657	13.639	314672077.150718	4	321.9710	2.25571e-03	1.19406e-03
2022/03/28	09:05:36	ok	ok	323.0480	213.905	0.000000	25.92	56.715	13.718	310810969.874317	7	323.0029	1.07576e-03	1.32149e-03
2022/03/28	09:10:36	ok	ok	323.0460	213.898	0.000000	25.90	56.666	13.686	314847830.242544	7	322.7362	1.55865e-03	1.16562e-03
2022/03/28	09:15:36	ok	ok	323.0420	213.897	0.000000	25.91	56.712	13.707	311384988.567763	4	322.0230	2.20437e-03	1.17503e-03
2022/03/28	09:20:36	ok	ok	323.0540	213.901	0.000000	25.94	56.751	13.739	315531313.977577	7	322.8483	1.21651e-03	1.22199e-03
2022/03/28	09:25:36	ok	ok	323.0440	213.893	0.000000	25.98	56.670	13.751	319155092.900863	7	322.8120	1.23421e-03	1.29726e-03
2022/03/28	09:30:36	ok	ok	323.0120	213.864	0.000000	26.05	56.614	13.792	311740921.961317	7	322.9821	1.08186e-03	1.31248e-03
2022/03/28	09:35:36	ok	ok	323.0040	213.850	0.000000	26.08	56.609	13.814	328049770.367407	7	322.7899	1.24875e-03	1.16756e-03
2022/03/28	09:40:36	ok	ok	323.0080	213.838	0.000000	26.15	56.577	13.862	321493587.950514	7	322.8126	1.20591e-03	1.23230e-03
2022/03/28	09:45:36	ok	ok	322.9680	213.810	0.000000	26.20	56.515	13.879	289941575.963012	7	322.8645	1.31032e-03	9.37917e-04
2022/03/28	09:50:36	ok	ok	322.9720	213.800	0.000000	26.25	56.536	13.928	303378257.989428	7	322.9136	1.09426e-03	1.32803e-03
2022/03/28	09:55:36	ok	ok	322.9640	213.794	0.000000	26.27	56.527	13.936	319829912.821612	2	323.0611	1.85140e-04	1.89507e-15
2022/03/28	10:00:36	ok	ok	322.9520	213.774	0.000000	26.36	56.510	14.009	299203554.413779	7	322.7547	1.22892e-03	1.23801e-03
2022/03/28	10:05:36	ok	ok	322.9480	213.750	0.000000	26.42	56.387	14.022	299333919.158111	7	322.8922	1.05970e-03	1.34028e-03
2022/03/28	10:10:36	ok	ok	322.9220	213.738	0.000000	26.46	56.405	14.060	301261915.866521	7	322.7291	1.22421e-03	1.23041e-03
2022/03/28	10:15:36	ok	ok	322.9180	213.717	0.000000	26.52	56.391	14.100	300877021.933056	8	322.6960	1.28784e-03	1.11903e-03
2022/03/28	10:20:36	ok	ok	322.8720	213.692	0.000000	26.61	56.359	14.161	307298343.549519	8	322.7906	1.22442e-03	1.18427e-03
2022/03/28	10:25:36	ok	ok	322.8520	213.666	0.000000	26.71	56.275	14.218	290028648.335381	8	322.8862	1.20596e-03	9.39339e-04
2022/03/28	10:30:36	ok	ok	322.8640	213.652	0.000000	26.74	56.326	14.254	293450008.357510	7	322.8345	1.34018e-03	1.33007e-03
2022/03/28	10:35:36	ok	ok	322.8600	213.648	0.000000	26.76	56.385	14.290	286339859.587367	7	322.8080	1.07868e-03	1.33064e-03
2022/03/28	10:40:36	ok	ok	322.8200	213.639	0.000000	26.83	56.373	14.344	279484625.239966	8	322.7437	1.30758e-03	9.11908e-04
2022/03/28	10:45:36	ok	ok	322.8160	213.607	0.000000	26.92	56.330	14.399	287235391.323288	7	322.6361	1.21899e-03	1.18717e-03
2022/03/28	10:50:36	ok	ok	322.8200	213.582	0.000000	27.00	56.202	14.435	291316843.015850	7	322.7906	1.05418e-03	1.29143e-03
2022/03/28	10:55:36	ok	ok	322.7620	213.540	0.000000	27.13	56.176	14.533	278704754.467035	7	322.8126	1.18543e-03	1.04435e-03
2022/03/28	11:00:36	ok	ok	322.7700	213.521	0.000000	27.19	56.197	14.584	288519942.346175	7	322.7088	1.35773e-03	1.38676e-03
2022/03/28	11:05:36	ok	ok	322.7360	213.507	0.000000	27.22	56.213	14.609	268658107.864384	8	322.7574	1.38897e-03	1.02969e-03
2022/03/28	11:10:36	ok	ok	322.8760	213.670	0.000000	26.79	56.876	14.438	276960180.481984	7	322.6815	1.20416e-03	1.25347e-03
2022/03/28	11:15:36	ok	ok	322.9140	213.764	0.000000	26.59	57.076	14.331	280763080.921772	7	322.7503	1.20023e-03	1.22964e-03
2022/03/28	11:20:36	ok	ok	322.9500	213.808	0.000000	26.45	57.142	14.233	301303925.842777	8	322.8929	1.21335e-03	1.14554e-03
2022/03/28	11:25:36	ok	ok	322.9860	213.852	0.000000	26.35	57.270	14.187	310048233.344765	2	322.9619	3.17566e-04	2.48911e-16
2022/03/28	11:30:36	ok	ok	323.0060	213.870	0.000000	26.31	57.342	14.171	303673241.888505	7	322.7833	1.17842e-03	1.46956e-03
2022/03/28	11:35:36	ok	ok	323.0260	213.894	0.000000	26.24	57.353	14.118	310622029.007108	2	322.9867	4.44645e-04	1.45128e-15
2022/03/28	11:40:36	ok	ok	323.0140	213.911	0.000000	26.17	57.462	14.089	301762433.100178	7	322.9959	1.07257e-03	1.32637e-03
2022/03/28	11:45:36	ok	ok	323.0000	213.900	0.000000	26.20	57.389	14.094	288730582.677238	2	322.9189	4.81814e-04	6.70302e-16
2022/03/28	11:50:36	ok	ok	323.0120	213.883	0.000000	26.24	57.330	14.113	307500631.802413	7	322.8060	1.19281e-03	1.42907e-03
2022/03/28	11:55:36	ok	ok	322.9960	213.866	0.000000	26.25	57.310	14.118	308908002.033077	7	322.7990	1.23677e-03	1.21882e-03
2022/03/28	12:00:36	ok	ok	322.9620	213.852	0.000000	26.28	57.403	14.162	301456206.764143	7	322.8661	1.33326e-03	9.26845e-04
2022/03/28	12:05:36	ok	ok	322.9720	213.833	0.000000	26.35	57.314	14.197	310651148.065132	7	322.9297	1.13110e-03	1.26088e-03
2022/03/28	12:10:36	ok	ok	322.9520	213.805	0.000000	26.41	57.246	14.225	329548857.093477	7	322.9148	1.09866e-03	1.24862e-03
2022/03/28	12:15:36	ok	ok	322.9340	213.784	0.000000	26.48	57.292	14.291	311467130.509758	7	322.7494	1.22559e-03	1.20599e-03
2022/03/28	12:20:36	ok	ok	322.9100	213.760	0.000000	26.54	57.333	14.348	331626939.701425	8	322.7204	1.28809e-03	1.05946e-03
2022/03/28	12:25:36	ok	ok	322.8600	213.732	0.000000	26.62	57.237	14.392	344955982.209517	7	322.9197	1.19819e-03	1.01228e-03
2022/03/28	12:30:36	ok	ok	322.8180	213.717	0.000000	26.64	56.486	14.216	384789860.764845	7	322.8514	1.13080e-03	1.28430e-03
2022/03/28	12:35:36	ok	ok	322.7900	213.693	0.000000	26.76	55.511	14.069	397773671.283508	7	322.7961	1.14456e-03	1.22084e-03
2022/03/28	12:40:36	ok	ok	323.1220	213.976	0.000000	25.98	48.891	11.863	269827137.284158	7	323.0688	1.34586e-03	1.36774e-03
2022/03/28	12:45:36	ok	ok	323.0400	213.927	0.000000	26.15	52.920	12.965	274425794.949526	7	322.9939	1.38728e-03	1.35825e-03
2022/03/28	12:50:36	ok	ok	323.0120	213.876	0.000000	26.27	54.902	13.535	272282327.645119	7	322.9863	1.35158e-03	1.38130e-03
2022/03/28	12:55:36	ok	ok	322.9900	213.826	0.000000	26.39	56.272	13.973	279047004.714726	7	322.8109	1.20601e-03	1.17372e-03
2022/03/28	13:00:36	ok	ok	322.9660	213.779	0.000000	26.49	57.426	14.338	298346836.197588	2	322.9900	3.33300e-04	1.07051e-15
2022/03/28	13:05:36	ok	ok	322.9180	213.751	0.000000	26.56	58.344	14.623	285774418.372529	7	322.8755	1.36132e-03	1.36105e-03
2022/03/28	13:10:36	ok	ok	322.8900	213.706	0.000000	26.64	59.284	14.921	282352408.908622	8	322.8441	1.24553e-03	9.16941e-04
2022/03/28	13:15:36	ok	ok	322.8740	213.680	0.000000	26.71	60.072	15.177	311652997.306861	7	322.6899	1.21011e-03	1.17727e-03
2022/03/28	13:20:36	ok	ok	322.8220	213.626	0.000000	26.86	60.720	15.473	308666325.284676	7	322.8020	1.08143e-03	1.24334e-03
2022/03/28	13:25:36	ok	ok	322.7920	213.583	0.000000	26.96	61.343	15.718	326503656.575646	7	322.6125	1.21232e-03	1.18233e-03
2022/03/28	13:30:36	ok	ok	322.7440	213.536	0.000000	27.06	61.903	15.948	316141491.645437	8	322.5348	1.28401e-03	1.14134e-03
2022/03/28	13:35:36	ok	ok	322.7080	213.488	0.000000	27.19	62.498	16.219	314729768.086246	7	322.7209	1.13401e-03	1.43442e-03
2022/03/28	13:40:36	ok	ok	322.7020	213.494	0.000000	27.13	63.322	16.382	301218723.425313	7	322.5331	1.20949e-03	1.20112e-03
2022/03/28	13:45:36	ok	ok	322.8160	213.645	0.000000	26.56	65.229	16.349	299203708.629205	7	322.7279	1.11867e-03	1.47329e-03
2022/03/28	13:50:36	ok	ok	322.8580	213.697	0.000000	26.39	65.966	16.380	291276377.891188	7	322.6725	1.22041e-03	1.22586e-03
2022/03/28	13:55:36	ok	ok	322.8700	213.731	0.000000	26.27	66.430	16.377	307556756.519617	7	322.8321	1.40010e-03	1.39585e-03
2022/03/28	14:00:36	ok	ok	322.8800	213.749	0.000000	26.21	66.804	16.418	287774235.888594	7	323.0191	1.23143e-03	1.38721e-03
2022/03/28	14:05:36	ok	ok	322.9080	213.762	0.000000	26.12	67.149	16.425	276171546.351064	7	322.8793	1.37186e-03	1.42543e-03
2022/03/28	14:10:36	ok	ok	322.8900	213.759	0.000000	26.08	67.495	16.470	279336997.021170	7	322.8664	1.08652e-03	1.32906e-03
2022/03/28	14:15:36	ok	ok	322.8940	213.763	0.000000	26.07	67.762	16.523	280245760.529520	7	322.6923	1.22397e-03	1.27996e-03
2022/03/28	14:20:36	ok	ok	322.8880	213.762	0.000000	26.05	67.977	16.561	290661811.410932	7	322.8312	1.38712e-03	1.33135e-03
2022/03/28	14:25:36	ok	ok	322.8600	213.755	0.000000	26.01	68.168	16.567	285242408.542105	7	322.7597	1.34588e-03	9.60124e-04
2022/03/28	14:30:36	ok	ok	322.8480	213.751	0.000000	26.02	68.374	16.630	258044549.251212	7	322.8406	1.35735e-03	1.32290e-03
2022/03/28	14:35:36	ok	ok	322.8320	213.750	0.000000	25.98	68.553	16.634	285918638.362681	2	322.5994	1.14831e-03	8.98470e-16
2022/03/28	14:40:36	ok	ok	322.8120	213.740	0.000000	26.04	68.685	16.721	259982971.216433	7	322.7831	1.41471e-03	1.37411e-03
2022/03/28	14:45:36	ok	ok	322.8080	213.741	0.000000	25.98	68.891	16.716	287443359.366706	2	322.9967	1.11078e-04	4.05154e-15
2022/03/28	14:50:36	ok	ok	322.8200	213.732	0.000000	25.97	68.957	16.719	273305924.069234	2	322.8578	2.96323e-04	2.48991e-16
2022/03/28	14:55:36	ok	ok	322.8120	213.725	0.000000	25.98	69.020	16.747	289696098.773068	2	322.8578	2.96314e-04	2.48991e-16
2022/03/28	15:00:36	ok	ok	322.8000	213.727	0.000000	25.95	69.264	16.781	278764678.445204	7	322.7691	1.38149e-03	1.31846e-03
2022/03/28	15:05:36	ok	ok	322.8120	213.721	0.000000	25.94	69.351	16.790	268747267.226704	7	322.7816	1.36618e-03	1.36603e-03
2022/03/28	15:10:36	ok	ok	322.7780	213.715	0.000000	25.92	69.496	16.810	289703923.427553	2	322.7467	4.44603e-04	1.24538e-16
2022/03/28	15:15:36	ok	ok	322.7820	213.706	0.000000	25.90	69.598	16.809	267433346.327672	7	322.7550	1.37108e-03	1.35814e-03
2022/03/28	15:20:36	ok	ok	322.7540	213.718	0.000000	25.87	69.702	16.807	286712394.693753	7	322.8540	1.27171e-03	1.33742e-03
2022/03/28	15:25:36	ok	ok	322.7400	213.706	0.000000	25.85	69.818	16.822	291798601.344089	7	322.7039	1.38785e-03	1.27988e-03
2022/03/28	15:30:36	ok	ok	322.7460	213.707	0.000000	25.85	69.839	16.827	279637582.946796	7	322.5569	1.25130e-03	1.15550e-03
2022/03/28	15:35:36	ok	ok	322.7300	213.706	0.000000	25.85	70.018	16.870	303046015.749966	7	322.6974	1.41140e-03	1.37913e-03
2022/03/28	15:40:36	ok	ok	322.7420	213.705	0.000000	25.85	70.077	16.885	270238486.222375	7	322.7349	1.35098e-03	1.33475e-03
2022/03/28	15:45:36	ok	ok	322.7380	213.707	0.000000	25.78	70.211	16.849	282438763.443087	2	322.7500	4.16795e-04	1.76122e-16
2022/03/28	15:50:36	ok	ok	322.7360	213.697	0.000000	25.83	70.220	16.892	272406018.083369	7	322.5317	1.18375e-03	1.41258e-03
2022/03/28	15:55:36	ok	ok	322.7220	213.690	0.000000	25.83	70.280	16.906	263865927.008198	7	322.6805	1.38106e-03	1.34013e-03
2022/03/28	16:00:36	ok	ok	322.7140	213.683	0.000000	25.80	70.344	16.896	276941363.899617	7	322.5171	1.24807e-03	1.27972e-03
2022/03/28	16:05:36	ok	ok	322.7080	213.673	0.000000	25.83	70.370	16.928	286359287.252829	7	322.6736	1.08827e-03	1.33677e-03
2022/03/28	16:10:36	ok	ok	322.7080	213.675	0.000000	25.78	70.477	16.913	289943050.520489	7	322.6870	1.11193e-03	1.25733e-03
2022/03/28	16:15:36	ok	ok	322.6820	213.670	0.000000	25.78	70.568	16.935	265804194.141855	7	322.6614	1.35136e-03	1.30055e-03
2022/03/28	16:20:36	ok	ok	322.6640	213.669	0.000000	25.78	70.628	16.949	271449746.407456	7	322.6644	1.35386e-03	1.28055e-03
2022/03/28	16:25:36	ok	ok	322.6760	213.663	0.000000	25.77	70.724	16.959	283784545.397516	2	322.6581	3.49343e-04	1.24573e-16
2022/03/28	16:30:36	ok	ok	322.6820	213.662	0.000000	25.77	70.774	16.972	276397969.980060	7	322.6631	1.37381e-03	1.36232e-03
2022/03/28	16:35:36	ok	ok	322.6560	213.663	0.000000	25.74	70.916	16.978	270641253.458215	7	322.6108	1.40178e-03	1.35317e-03
2022/03/28	16:40:36	ok	ok	322.6520	213.661	0.000000	25.74	70.947	16.985	272679365.812593	7	322.7171	1.34224e-03	1.20998e-03
2022/03/28	16:45:36	ok	ok	322.6760	213.674	0.000000	25.67	71.121	16.961	277957581.856570	7	322.4849	1.23439e-03	1.20095e-03
2022/03/28	16:50:36	ok	ok	322.6360	213.678	0.000000	25.64	71.164	16.943	271451621.141607	7	322.5911	1.41584e-03	1.37658e-03
2022/03/28	16:55:36	ok	ok	322.6600	213.673	0.000000	25.66	71.267	16.983	274542874.178542	4	321.9919	1.42941e-03	5.21535e-04
2022/03/28	17:00:36	ok	ok	322.6380	213.686	0.000000	25.61	71.327	16.956	291501200.317734	7	322.4470	1.24220e-03	1.13897e-03
2022/03/28	17:05:36	ok	ok	322.6580	213.686	0.000000	25.58	71.360	16.937	274342399.180379	7	322.6422	1.38046e-03	1.38768e-03
2022/03/28	17:10:36	ok	ok	322.6340	213.695	0.000000	25.54	71.411	16.906	289105638.231047	7	322.5982	1.38171e-03	1.29291e-03
2022/03/28	17:15:36	ok	ok	322.6440	213.695	0.000000	25.53	71.496	16.913	269384522.681873	7	322.4631	1.21763e-03	1.24323e-03
2022/03/28	17:20:36	ok	ok	322.6220	213.698	0.000000	25.51	71.553	16.914	280320208.954153	8	322.6553	1.25346e-03	1.24624e-03
2022/03/28	17:25:36	ok	ok	322.6360	213.712	0.000000	25.44	71.757	16.894	268773345.897227	7	322.5738	1.42630e-03	1.39362e-03
2022/03/28	17:30:36	ok	ok	322.6360	213.707	0.000000	25.44	71.745	16.891	283285286.532674	7	322.5914	1.08189e-03	1.32041e-03
2022/03/28	17:35:36	ok	ok	322.6260	213.713	0.000000	25.38	71.812	16.854	275099808.844500	7	322.4025	1.26979e-03	1.21413e-03
2022/03/28	17:40:36	ok	ok	322.6500	213.724	0.000000	25.36	71.887	16.846	260930697.896387	7	322.4708	1.19151e-03	1.22151e-03
2022/03/28	17:45:36	ok	ok	322.6600	213.733	0.000000	25.32	71.997	16.831	278031486.328548	7	322.5996	1.38214e-03	1.42994e-03
2022/03/28	17:50:36	ok	ok	322.6340	213.743	0.000000	25.24	72.050	16.776	277617429.028937	7	322.5880	1.39511e-03	1.32791e-03
2022/03/28	17:55:36	ok	ok	322.6160	213.754	0.000000	25.19	72.087	16.732	256556400.461742	7	322.5301	1.32036e-03	9.32689e-04
2022/03/28	18:00:36	ok	ok	322.6480	213.756	0.000000	25.12	72.161	16.684	277858739.867030	7	322.6382	1.34350e-03	1.31016e-03
2022/03/28	18:05:36	ok	ok	322.6540	213.776	0.000000	25.07	72.261	16.667	266266858.590952	7	322.6032	1.37731e-03	1.37614e-03
2022/03/28	18:10:36	ok	ok	322.6280	213.778	0.000000	25.03	72.409	16.658	264679470.498135	7	322.5952	1.39377e-03	1.30783e-03
2022/03/28	18:15:36	ok	ok	322.6660	213.785	0.000000	24.97	72.416	16.607	275186732.206884	7	322.4512	1.23159e-03	1.19254e-03
2022/03/28	18:20:36	ok	ok	322.6600	213.801	0.000000	24.93	72.445	16.574	266211491.213720	7	322.6006	1.39020e-03	1.36011e-03
2022/03/28	18:25:36	ok	ok	322.6660	213.809	0.000000	24.90	72.531	16.569	275234202.417173	7	322.4731	1.24690e-03	1.22049e-03
2022/03/28	18:30:36	ok	ok	322.6680	213.823	0.000000	24.85	72.596	16.529	284434697.035086	7	322.4612	1.24465e-03	1.21990e-03
2022/03/28	18:35:36	ok	ok	322.6900	213.828	0.000000	24.78	72.660	16.479	271077527.665784	7	322.6413	1.36108e-03	1.36160e-03
2022/03/28	18:40:36	ok	ok	322.6760	213.840	0.000000	24.75	72.711	16.463	282695126.059326	7	322.4592	1.23968e-03	1.17515e-03
2022/03/28	18:45:36	ok	ok	322.6980	213.882	0.000000	24.61	72.949	16.388	255734772.059868	7	322.6429	1.37702e-03	1.37764e-03
2022/03/28	18:50:36	ok	ok	322.6680	213.885	0.000000	24.58	72.883	16.347	254423722.493420	7	322.6380	1.38602e-03	1.33082e-03
2022/03/28	18:55:36	ok	ok	322.7040	213.879	0.000000	24.58	72.921	16.355	268112157.388549	7	322.6543	1.37136e-03	1.35595e-03
2022/03/28	19:00:36	ok	ok	322.6880	213.897	0.000000	24.51	73.027	16.312	274738632.116670	7	322.5019	1.22867e-03	1.16541e-03
2022/03/28	19:05:36	ok	ok	322.6680	213.917	0.000000	24.41	73.094	16.236	248727858.234697	7	322.6290	1.38101e-03	1.34851e-03
2022/03/28	19:10:36	ok	ok	322.6820	213.954	0.000000	24.29	73.304	16.178	242891949.626056	7	322.6151	1.31537e-03	9.51262e-04
2022/03/28	19:15:36	ok	ok	322.7620	213.998	0.000000	24.18	73.487	16.116	272222064.819569	7	322.6943	1.36946e-03	1.34062e-03
2022/03/28	19:20:36	ok	ok	322.7340	213.985	0.000000	24.15	73.400	16.070	252968050.144107	7	322.7368	1.54359e-03	1.14795e-03
2022/03/28	19:25:36	ok	ok	322.7340	213.985	0.000000	24.15	73.370	16.063	246404488.794065	7	322.4407	1.53975e-03	1.10445e-03
2022/03/28	19:30:36	ok	ok	322.7160	213.988	0.000000	24.11	73.429	16.037	270294279.719924	7	322.4225	1.53645e-03	1.12896e-03
2022/03/28	19:35:36	ok	ok	322.7460	214.000	0.000000	24.07	73.420	15.997	255265677.862358	7	322.5833	1.69233e-03	1.09889e-03
2022/03/28	19:40:36	ok	ok	322.7340	214.005	0.000000	23.99	73.465	15.941	272374878.017121	7	322.4428	1.52920e-03	1.15812e-03
2022/03/28	19:45:36	ok	ok	322.7440	214.015	0.000000	23.95	73.503	15.911	264215600.481652	7	322.4388	1.52760e-03	1.17787e-03
2022/03/28	19:50:36	ok	ok	322.7300	214.016	0.000000	23.94	73.451	15.887	282289384.081246	7	322.4196	1.58826e-03	1.01637e-03
2022/03/28	19:55:36	ok	ok	322.7560	214.028	0.000000	23.85	73.530	15.828	274878395.058901	7	322.4050	1.56893e-03	1.17587e-03
2022/03/28	20:00:36	ok	ok	322.7540	214.037	0.000000	23.81	73.561	15.796	270283851.640729	4	321.7348	2.20422e-03	1.19149e-03
2022/03/28	20:05:36	ok	ok	322.7360	214.045	0.000000	23.78	73.574	15.775	269955141.792028	7	322.4130	1.54796e-03	1.13304e-03
2022/03/28	20:10:36	ok	ok	322.7620	214.067	0.000000	23.71	73.657	15.728	271281387.379461	7	322.5853	1.68388e-03	1.06823e-03
2022/03/28	20:15:36	ok	ok	322.7660	214.066	0.000000	23.71	73.695	15.736	270118502.696204	7	322.5902	1.68605e-03	1.10183e-03
2022/03/28	20:20:36	ok	ok	322.7400	214.082	0.000000	23.63	73.736	15.671	266660937.060059	8	322.6283	1.41842e-03	7.80640e-04
2022/03/28	20:25:36	ok	ok	322.7660	214.102	0.000000	23.57	73.860	15.647	261823646.473112	8	322.6604	1.31131e-03	1.16074e-03
2022/03/28	20:30:36	ok	ok	322.7680	214.142	0.000000	23.41	74.041	15.544	273245355.887331	8	322.5843	1.22546e-03	1.26427e-03
2022/03/28	20:35:36	ok	ok	322.7840	214.168	0.000000	23.31	74.185	15.486	241323799.263282	8	322.7432	1.23949e-03	1.09445e-03
2022/03/28	20:40:36	ok	ok	322.7940	214.159	0.000000	23.33	73.973	15.456	247398196.562490	8	322.8308	1.21599e-03	1.41676e-03
2022/03/28	20:45:36	ok	ok	322.7440	214.164	0.000000	23.30	74.015	15.439	260511376.252023	9	322.6873	1.23426e-03	1.25709e-03
2022/03/28	20:50:36	ok	ok	322.7600	214.169	0.000000	23.29	74.032	15.431	271766368.461580	9	322.5441	1.28508e-03	1.28403e-03
2022/03/28	20:55:36	ok	ok	322.7700	214.181	0.000000	23.20	74.041	15.358	261100853.915764	8	322.6352	1.22254e-03	1.16991e-03
2022/03/28	21:00:36	ok	ok	322.7560	214.179	0.000000	23.19	74.078	15.354	256324123.672738	8	322.7920	1.22952e-03	1.42665e-03
2022/03/28	21:05:36	ok	ok	322.7620	214.197	0.000000	23.14	74.098	15.320	239720025.466879	9	322.9069	1.18404e-03	1.25740e-03
2022/03/28	21:10:36	ok	ok	322.7800	214.205	0.000000	23.07	74.208	15.283	273657168.656406	8	322.6209	1.20187e-03	1.32211e-03
2022/03/28	21:15:36	ok	ok	322.7580	214.222	0.000000	23.03	74.179	15.237	247608892.040102	8	322.7621	1.16705e-03	1.17214e-03
2022/03/28	21:20:36	ok	ok	322.7900	214.228	0.000000	22.96	74.203	15.179	270408879.230353	8	322.8270	1.14998e-03	1.51077e-03
2022/03/28	21:25:36	ok	ok	322.8160	214.236	0.000000	22.93	74.217	15.159	257675166.532673	8	322.8363	1.17487e-03	1.54074e-03
2022/03/28	21:30:36	ok	ok	322.7980	214.241	0.000000	22.89	74.304	15.140	273744908.171480	8	322.6600	1.16320e-03	1.32947e-03
2022/03/28	21:35:36	ok	ok	322.8060	214.303	0.000000	22.72	74.568	15.046	267302012.290727	8	322.8088	1.17080e-03	1.15587e-03
2022/03/28	21:40:36	ok	ok	322.8360	214.314	0.000000	22.67	74.469	14.989	266244212.268542	8	322.6652	1.12990e-03	1.44301e-03
2022/03/28	21:45:36	ok	ok	322.6920	214.142	0.000000	23.26	72.906	15.171	298461405.726421	9	322.5048	1.21770e-03	1.17939e-03
2022/03/28	21:50:36	ok	ok	322.6360	214.052	0.000000	23.54	72.505	15.332	304418161.943381	8	322.5982	1.07953e-03	1.38670e-03
2022/03/28	21:55:36	ok	ok	322.5660	213.955	0.000000	23.83	72.203	15.518	307011079.065797	8	322.3951	1.17477e-03	1.29320e-03
2022/03/28	22:00:36	ok	ok	322.5160	213.892	0.000000	24.01	72.128	15.663	328431067.096497	8	322.3195	1.21421e-03	1.37956e-03
2022/03/28	22:05:36	ok	ok	322.4720	213.851	0.000000	24.11	72.187	15.766	319153332.742145	4	321.8795	1.24682e-03	4.58626e-04
2022/03/28	22:10:36	ok	ok	322.4540	213.809	0.000000	24.22	72.251	15.883	331492324.094453	7	322.1109	1.54067e-03	1.21228e-03
2022/03/28	22:15:36	ok	ok	322.4300	213.791	0.000000	24.32	72.381	16.001	306697456.827122	8	322.2630	1.05255e-03	1.17446e-03
2022/03/28	22:20:36	ok	ok	322.4020	213.766	0.000000	24.38	72.494	16.076	314006182.627030	7	322.1792	1.23840e-03	1.23271e-03
2022/03/28	22:25:36	ok	ok	322.3800	213.757	0.000000	24.43	72.636	16.159	324181566.474844	7	322.1827	1.22323e-03	1.15879e-03
2022/03/28	22:30:36	ok	ok	322.3840	213.742	0.000000	24.45	72.715	16.189	307761053.575827	7	322.1712	1.22183e-03	1.19821e-03
2022/03/28	22:35:36	ok	ok	322.3760	213.736	0.000000	24.53	72.865	16.301	313606907.533785	7	322.1442	1.20459e-03	1.27064e-03
2022/03/28	22:40:36	ok	ok	322.3260	213.725	0.000000	24.56	72.938	16.347	293899586.036163	7	322.1870	1.33694e-03	9.31072e-04
2022/03/28	22:45:36	ok	ok	322.3380	213.744	0.000000	24.51	73.281	16.369	292851693.929413	7	322.1574	1.20964e-03	1.19582e-03
2022/03/28	22:50:36	ok	ok	322.3240	213.758	0.000000	24.46	73.462	16.370	276199698.888539	7	322.2284	1.31984e-03	9.51917e-04
2022/03/28	22:55:36	ok	ok	322.3640	213.767	0.000000	24.43	73.721	16.400	309328427.677147	7	322.1653	1.21926e-03	1.16583e-03
2022/03/28	23:00:36	ok	ok	322.3500	213.759	0.000000	24.48	73.622	16.418	304871671.947620	7	322.1341	1.23188e-03	1.23136e-03
2022/03/28	23:05:36	ok	ok	322.3160	213.732	0.000000	24.55	73.570	16.471	318779330.527325	7	322.1196	1.23022e-03	1.22459e-03
2022/03/28	23:10:36	ok	ok	322.3020	213.725	0.000000	24.59	73.668	16.535	304269202.200440	7	322.2808	1.07121e-03	1.28867e-03
2022/03/28	23:15:36	ok	ok	322.2800	213.713	0.000000	24.59	73.846	16.575	291371871.288184	7	322.0810	1.20580e-03	1.20438e-03
2022/03/28	23:20:36	ok	ok	322.2940	213.708	0.000000	24.68	73.785	16.641	299302121.483069	7	322.2207	1.05996e-03	1.30816e-03
2022/03/28	23:25:36	ok	ok	322.2860	213.705	0.000000	24.62	73.960	16.628	313885095.391970	7	322.0636	1.22754e-03	1.15012e-03
2022/03/28	23:30:36	ok	ok	322.2540	213.707	0.000000	24.63	73.983	16.646	289953086.857011	7	322.2078	1.06403e-03	1.28136e-03
2022/03/28	23:35:36	ok	ok	322.2640	213.690	0.000000	24.68	74.110	16.715	313146695.819785	7	322.0225	1.23285e-03	1.27559e-03
2022/03/28	23:40:36	ok	ok	322.2760	213.700	0.000000	24.68	74.133	16.720	305605508.322565	7	322.0449	1.20908e-03	1.25186e-03
2022/03/28	23:45:36	ok	ok	322.2680	213.697	0.000000	24.69	74.203	16.748	310144308.152353	7	322.0397	1.19704e-03	1.21180e-03
2022/03/28	23:50:36	ok	ok	322.2500	213.706	0.000000	24.66	74.455	16.780	316772260.018276	7	322.0138	1.24298e-03	1.23862e-03
2022/03/28	23:55:36	ok	ok	322.2640	213.755	0.000000	24.52	74.748	16.709	292585320.493265	7	322.0509	1.20037e-03	1.21066e-03
2022/03/29	00:00:36	ok	ok	322.2600	213.770	0.000000	24.48	74.876	16.698	302881094.808229	7	322.0513	1.22438e-03	1.23602e-03
2022/03/29	00:05:36	ok	ok	322.2300	213.755	0.000000	24.49	74.702	16.671	281954740.997778	7	322.0207	1.24050e-03	1.16916e-03
2022/03/29	00:10:36	ok	ok	322.2300	213.753	0.000000	24.52	74.719	16.703	306369517.899119	7	322.1929	1.08905e-03	1.29400e-03
2022/03/29	00:15:36	ok	ok	322.2280	213.735	0.000000	24.55	74.723	16.729	305033787.277561	2	322.1853	1.00342e-03	2.09128e-15
2022/03/29	00:20:36	ok	ok	322.2320	213.733	0.000000	24.53	74.801	16.734	295280199.595290	7	322.0401	1.18516e-03	1.22620e-03
2022/03/29	00:25:36	ok	ok	322.2060	213.737	0.000000	24.58	74.760	16.767	314382085.813756	7	322.0228	1.21237e-03	1.14180e-03
2022/03/29	00:30:36	ok	ok	322.1920	213.742	0.000000	24.55	74.862	16.760	300690646.196212	7	322.1609	1.06651e-03	1.29693e-03
2022/03/29	00:35:36	ok	ok	322.2020	213.734	0.000000	24.55	74.920	16.773	302406040.957151	7	321.9706	1.25904e-03	1.19122e-03
2022/03/29	00:40:36	ok	ok	322.1960	213.742	0.000000	24.51	74.961	16.744	304282686.616133	7	321.9716	1.22378e-03	1.16728e-03
2022/03/29	00:45:36	ok	ok	322.1960	213.740	0.000000	24.55	74.943	16.778	314423510.452688	7	321.9697	1.24279e-03	1.22374e-03
2022/03/29	00:50:36	ok	ok	322.2000	213.747	0.000000	24.51	75.029	16.759	311981914.853690	7	321.9765	1.24315e-03	1.17936e-03
2022/03/29	00:55:36	ok	ok	322.2220	213.796	0.000000	24.36	75.523	16.735	296124989.693796	7	322.0074	1.20972e-03	1.27280e-03
2022/03/29	01:00:36	ok	ok	322.2140	213.816	0.000000	24.28	75.572	16.666	290765730.854274	7	322.0225	1.22318e-03	1.23022e-03
2022/03/29	01:05:36	ok	ok	322.2440	213.839	0.000000	24.21	75.622	16.611	286298356.417558	7	322.2043	1.06808e-03	1.28125e-03
2022/03/29	01:10:36	ok	ok	322.2180	213.805	0.000000	24.29	75.430	16.647	296556296.982164	7	322.0132	1.21824e-03	1.21185e-03
2022/03/29	01:15:36	ok	ok	322.2060	213.806	0.000000	24.34	75.412	16.683	290633899.396462	7	322.1612	1.06803e-03	1.35008e-03
2022/03/29	01:20:36	ok	ok	322.2000	213.798	0.000000	24.35	75.366	16.686	283402356.154732	7	322.1556	1.06647e-03	1.37815e-03
2022/03/29	01:25:36	ok	ok	322.1860	213.800	0.000000	24.34	75.363	16.672	290037421.193000	7	321.9672	1.23703e-03	1.19326e-03
2022/03/29	01:30:36	ok	ok	322.1780	213.781	0.000000	24.35	75.357	16.684	286029758.016836	7	322.1140	1.07228e-03	1.30699e-03
2022/03/29	01:35:36	ok	ok	322.1860	213.789	0.000000	24.35	75.422	16.698	312390088.259782	7	322.1287	1.07906e-03	1.28846e-03
2022/03/29	01:40:36	ok	ok	322.1640	213.786	0.000000	24.34	75.448	16.691	306157601.069309	7	322.0954	1.09374e-03	1.28079e-03
2022/03/29	01:45:36	ok	ok	322.1760	213.783	0.000000	24.35	75.482	16.711	298473612.656226	7	322.1282	1.04798e-03	1.32660e-03
2022/03/29	01:50:36	ok	ok	322.1760	213.785	0.000000	24.35	75.462	16.707	299621226.028718	7	322.0959	1.08610e-03	1.30901e-03
2022/03/29	01:55:36	ok	ok	322.2000	213.806	0.000000	24.29	75.642	16.694	298250234.133820	7	322.0055	1.17582e-03	1.20448e-03
2022/03/29	02:00:36	ok	ok	322.1620	213.848	0.000000	24.14	75.912	16.607	308308409.356166	7	321.9544	1.25143e-03	1.24531e-03
2022/03/29	02:05:36	ok	ok	322.2080	213.873	0.000000	24.07	75.993	16.557	295890617.055728	7	321.9739	1.23948e-03	1.22633e-03
2022/03/29	02:10:36	ok	ok	322.2060	213.892	0.000000	23.98	76.155	16.512	295352675.403878	7	321.9768	1.26097e-03	1.23708e-03
2022/03/29	02:15:36	ok	ok	322.1880	213.874	0.000000	24.05	75.856	16.512	301485102.963503	7	322.1170	1.11976e-03	1.32732e-03
2022/03/29	02:20:36	ok	ok	322.1820	213.856	0.000000	24.09	75.760	16.534	299533374.583845	7	321.9679	1.21086e-03	1.19878e-03
2022/03/29	02:25:36	ok	ok	322.1720	213.854	0.000000	24.12	75.796	16.569	291648507.312318	7	322.1110	1.08419e-03	1.33265e-03
2022/03/29	02:30:36	ok	ok	322.1740	213.849	0.000000	24.09	75.747	16.531	307829932.896447	7	321.9490	1.20833e-03	1.22576e-03
2022/03/29	02:35:36	ok	ok	322.1440	213.840	0.000000	24.14	75.738	16.569	315347649.909848	8	321.8171	1.50466e-03	1.26348e-03
2022/03/29	02:40:36	ok	ok	322.1220	213.848	0.000000	24.11	75.732	16.540	269688839.826736	7	322.1546	1.15151e-03	9.80565e-04
2022/03/29	02:45:36	ok	ok	322.1420	213.846	0.000000	24.09	75.834	16.550	295633418.077599	7	321.9248	1.22808e-03	1.19696e-03
2022/03/29	02:50:36	ok	ok	322.1480	213.841	0.000000	24.11	75.917	16.581	311330529.131967	7	321.9104	1.26836e-03	1.25228e-03
2022/03/29	02:55:36	ok	ok	322.1520	213.848	0.000000	24.14	75.789	16.580	299584388.040563	7	322.0888	1.05910e-03	1.30695e-03
2022/03/29	03:00:36	ok	ok	322.1400	213.873	0.000000	24.01	76.094	16.524	293788495.312627	7	322.0928	1.09519e-03	1.29242e-03
2022/03/29	03:05:36	ok	ok	322.1300	213.905	0.000000	23.91	76.304	16.477	270461477.085700	8	321.9279	1.49689e-03	9.05515e-04
2022/03/29	03:10:36	ok	ok	322.1440	213.928	0.000000	23.85	76.387	16.443	281945610.994184	8	322.1360	1.39376e-03	1.03402e-03
2022/03/29	03:15:36	ok	ok	322.1680	213.924	0.000000	23.84	76.333	16.419	285701850.199082	7	321.9484	1.24222e-03	1.18994e-03
2022/03/29	03:20:36	ok	ok	322.1680	213.904	0.000000	23.87	76.139	16.404	277927977.649145	7	322.0953	1.06158e-03	1.31491e-03
2022/03/29	03:25:36	ok	ok	322.1440	213.883	0.000000	23.94	76.031	16.446	287259630.159462	7	322.0789	1.05488e-03	1.36236e-03
2022/03/29	03:30:36	ok	ok	322.1500	213.885	0.000000	23.95	76.043	16.461	297387180.945190	7	321.9048	1.23416e-03	1.23953e-03
2022/03/29	03:35:36	ok	ok	322.1540	213.897	0.000000	23.91	76.112	16.436	291763232.191574	5	321.2267	1.89469e-03	1.36293e-03
2022/03/29	03:40:36	ok	ok	322.1420	213.896	0.000000	23.94	76.020	16.443	291208164.320850	7	321.9271	1.19167e-03	1.26686e-03
2022/03/29	03:45:36	ok	ok	322.1100	213.894	0.000000	23.91	76.158	16.445	290737434.384533	7	322.0671	1.07362e-03	1.26815e-03
2022/03/29	03:50:36	ok	ok	322.1000	213.890	0.000000	23.94	76.098	16.460	295168515.590073	7	321.8675	1.23412e-03	1.18258e-03
2022/03/29	03:55:36	ok	ok	322.1280	213.887	0.000000	23.97	76.114	16.491	309126401.291667	7	321.9744	1.17835e-03	1.18695e-03
2022/03/29	04:00:36	ok	ok	322.1060	213.889	0.000000	23.94	76.068	16.453	324273654.088165	8	321.7535	1.51195e-03	1.24901e-03
2022/03/29	04:05:36	ok	ok	322.1340	213.931	0.000000	23.81	76.393	16.404	292168212.513473	7	321.8928	1.23208e-03	1.20330e-03
2022/03/29	04:10:36	ok	ok	322.1560	213.958	0.000000	23.70	76.617	16.348	302907003.632159	8	321.7863	1.51440e-03	1.30722e-03
2022/03/29	04:15:36	ok	ok	322.1500	213.980	0.000000	23.64	76.654	16.304	301441748.496965	6	321.5671	1.69457e-03	1.35564e-03
2022/03/29	04:20:36	ok	ok	322.1400	213.960	0.000000	23.70	76.425	16.307	293334650.039479	7	321.8987	1.22492e-03	1.23761e-03
2022/03/29	04:25:36	ok	ok	322.1280	213.955	0.000000	23.74	76.272	16.314	287838526.386312	7	321.8772	1.22496e-03	1.18921e-03
2022/03/29	04:30:36	ok	ok	322.1280	213.942	0.000000	23.78	76.332	16.366	302938526.922304	7	322.0826	1.03986e-03	1.31171e-03
2022/03/29	04:35:36	ok	ok	322.1120	213.939	0.000000	23.78	76.301	16.360	314624740.491239	7	321.8681	1.22676e-03	1.21330e-03
2022/03/29	04:40:36	ok	ok	322.1040	213.937	0.000000	23.80	76.210	16.352	306767967.609367	7	321.8560	1.23308e-03	1.22418e-03
2022/03/29	04:45:36	ok	ok	322.1000	213.931	0.000000	23.80	76.315	16.375	301111827.510746	7	322.0125	1.07279e-03	1.35090e-03
2022/03/29	04:50:36	ok	ok	322.0800	213.933	0.000000	23.78	76.301	16.360	290316934.200046	7	322.0161	1.09910e-03	1.21191e-03
2022/03/29	04:55:36	ok	ok	322.0760	213.926	0.000000	23.80	76.237	16.358	295490450.680256	7	322.0099	1.05662e-03	1.32751e-03
2022/03/29	05:00:36	ok	ok	322.0900	213.950	0.000000	23.77	76.365	16.361	319908343.985864	5	321.1546	1.92155e-03	1.35313e-03
2022/03/29	05:05:36	ok	ok	322.1240	213.966	0.000000	23.68	76.519	16.315	305292854.790689	7	321.8725	1.21400e-03	1.27866e-03
2022/03/29	05:10:36	ok	ok	322.1140	214.008	0.000000	23.55	76.757	16.244	290749089.267307	7	322.0466	1.06764e-03	1.38536e-03
2022/03/29	05:15:36	ok	ok	322.1340	214.029	0.000000	23.50	76.812	16.204	305286087.833968	7	321.8885	1.21260e-03	1.28190e-03
2022/03/29	05:20:36	ok	ok	322.1460	214.058	0.000000	23.41	76.963	16.157	283336850.648332	7	321.8245	1.54086e-03	1.17631e-03
2022/03/29	05:25:36	ok	ok	322.1300	214.031	0.000000	23.53	76.703	16.208	319178639.147669	7	321.9313	1.18526e-03	1.24012e-03
2022/03/29	05:30:36	ok	ok	322.1100	214.021	0.000000	23.53	76.672	16.201	300000130.350188	7	322.0175	1.10127e-03	1.31873e-03
2022/03/29	05:35:36	ok	ok	322.0760	214.013	0.000000	23.54	76.608	16.200	289821168.446202	5	321.8040	1.70406e-03	7.79571e-04
2022/03/29	05:40:36	ok	ok	322.1120	214.008	0.000000	23.54	76.629	16.205	288589687.974536	7	322.0140	1.05603e-03	1.35477e-03
2022/03/29	05:45:36	ok	ok	322.1000	214.011	0.000000	23.54	76.544	16.187	316921574.291616	7	321.7534	1.51446e-03	1.23548e-03
2022/03/29	05:50:36	ok	ok	322.0720	214.013	0.000000	23.55	76.603	16.211	331359353.222488	7	322.0065	1.08628e-03	1.32177e-03
2022/03/29	05:55:36	ok	ok	322.0700	214.006	0.000000	23.53	76.606	16.187	300050682.636055	7	321.9717	1.10539e-03	1.34098e-03
2022/03/29	06:00:36	ok	ok	322.0840	214.011	0.000000	23.51	76.699	16.192	301885637.260888	4	320.9891	2.22781e-03	1.17253e-03
2022/03/29	06:05:36	ok	ok	322.0480	214.016	0.000000	23.53	76.645	16.196	280955000.375413	7	322.0955	1.15545e-03	9.74398e-04
2022/03/29	06:10:36	ok	ok	322.0860	214.054	0.000000	23.43	76.919	16.162	317946913.874140	7	322.0137	1.10364e-03	1.26445e-03
2022/03/29	06:15:36	ok	ok	322.1200	214.086	0.000000	23.34	77.023	16.106	295721857.750477	4	320.9710	2.26457e-03	1.19778e-03
2022/03/29	06:20:36	ok	ok	322.1280	214.116	0.000000	23.20	77.144	16.001	304706744.961197	3	322.2335	1.38493e-03	5.37458e-04
2022/03/29	06:25:36	ok	ok	322.0800	214.088	0.000000	23.27	76.910	16.019	280217187.126821	7	322.1021	1.18524e-03	1.03196e-03
2022/03/29	06:30:36	ok	ok	322.0720	214.061	0.000000	23.38	76.860	16.111	295250763.285252	4	320.9360	2.26317e-03	1.12141e-03
2022/03/29	06:35:36	ok	ok	322.0760	214.064	0.000000	23.38	76.803	16.099	305464615.645626	7	322.0042	1.06446e-03	1.31772e-03
2022/03/29	06:40:36	ok	ok	322.0740	214.060	0.000000	23.36	76.901	16.092	292942555.785262	4	320.9365	2.27143e-03	1.15811e-03
2022/03/29	06:45:36	ok	ok	322.0620	214.062	0.000000	23.36	76.901	16.092	309383150.118859	7	321.7459	1.52061e-03	1.24612e-03
2022/03/29	06:50:36	ok	ok	322.0620	214.072	0.000000	23.34	76.812	16.062	304239173.691223	7	321.7101	1.53820e-03	1.25233e-03
2022/03/29	06:55:36	ok	ok	322.0500	214.069	0.000000	23.38	76.823	16.103	314174021.347644	7	321.7235	1.53028e-03	1.21020e-03
2022/03/29	07:00:36	ok	ok	322.0480	214.072	0.000000	23.34	76.869	16.073	316835994.436999	7	321.9967	1.04615e-03	1.32182e-03
2022/03/29	07:05:36	ok	ok	322.0360	214.061	0.000000	23.38	76.869	16.113	316156546.519359	4	320.9312	2.24997e-03	1.17253e-03
2022/03/29	07:10:36	ok	ok	322.0380	214.070	0.000000	23.34	76.803	16.060	320496975.919124	6	321.6929	1.75531e-03	6.49227e-04
2022/03/29	07:15:36	ok	ok	322.0420	214.074	0.000000	23.36	76.901	16.092	319932194.413166	7	321.9737	1.05778e-03	1.35178e-03
2022/03/29	07:20:36	ok	ok	322.0340	214.082	0.000000	23.36	76.922	16.097	294259639.652529	5	321.6483	1.77031e-03	7.40859e-04
2022/03/29	07:25:36	ok	ok	322.0360	214.091	0.000000	23.27	77.082	16.055	330185145.417752	7	321.9695	1.08780e-03	1.34620e-03
2022/03/29	07:30:36	ok	ok	322.0440	214.132	0.000000	23.21	77.261	16.038	300610477.025876	7	322.0908	1.16221e-03	1.07072e-03
2022/03/29	07:35:36	ok	ok	322.0680	214.153	0.000000	23.13	77.258	15.962	298515081.277623	7	321.7295	1.53359e-03	1.16311e-03
2022/03/29	07:40:36	ok	ok	322.0260	214.120	0.000000	23.23	77.046	16.008	307899840.035627	7	321.6893	1.54491e-03	1.23544e-03
2022/03/29	07:45:36	ok	ok	322.0060	214.117	0.000000	23.29	76.904	16.030	292439415.654657	5	321.6439	1.78352e-03	8.31261e-04
2022/03/29	07:50:36	ok	ok	322.0120	214.098	0.000000	23.31	76.950	16.063	322602268.101929	4	320.8264	2.30103e-03	1.25456e-03
2022/03/29	07:55:36	ok	ok	321.9900	214.090	0.000000	23.36	76.941	16.101	316916057.647362	7	321.7578	1.21026e-03	1.24272e-03
2022/03/29	08:00:36	ok	ok	322.0040	214.084	0.000000	23.33	76.876	16.063	330247595.835384	7	321.6628	1.51669e-03	1.22509e-03
2022/03/29	08:05:36	ok	ok	322.0020	214.085	0.000000	23.33	76.963	16.081	308787790.253959	7	321.6475	1.54365e-03	1.20112e-03
2022/03/29	08:10:36	ok	ok	321.9840	214.093	0.000000	23.33	77.020	16.093	317614873.101150	7	321.7226	1.26722e-03	1.19861e-03
2022/03/29	08:15:36	ok	ok	321.9780	214.094	0.000000	23.31	77.046	16.084	334548740.690454	8	321.6049	1.53546e-03	1.28257e-03
2022/03/29	08:20:36	ok	ok	321.9880	214.098	0.000000	23.30	77.061	16.074	319788178.108846	7	321.6681	1.55010e-03	1.15467e-03
2022/03/29	08:25:36	ok	ok	321.9840	214.093	0.000000	23.33	77.020	16.093	310568114.932653	4	320.8446	2.26498e-03	1.22959e-03
2022/03/29	08:30:36	ok	ok	321.9640	214.087	0.000000	23.36	76.997	16.113	310078592.870434	8	321.6294	1.49091e-03	1.24075e-03
2022/03/29	08:35:36	ok	ok	321.9640	214.083	0.000000	23.38	76.956	16.131	329102367.581804	7	321.6347	1.52324e-03	1.24498e-03
2022/03/29	08:40:36	ok	ok	321.9540	214.074	0.000000	23.43	76.959	16.171	332475955.311300	7	321.8895	1.06019e-03	1.30782e-03
2022/03/29	08:45:36	ok	ok	321.9360	214.071	0.000000	23.43	76.965	16.172	325706520.203439	6	321.3191	1.69562e-03	1.33636e-03
2022/03/29	08:50:36	ok	ok	321.9520	214.081	0.000000	23.41	77.011	16.167	332996327.842469	7	321.6344	1.52203e-03	1.25714e-03
2022/03/29	08:55:36	ok	ok	321.9480	214.078	0.000000	23.45	76.954	16.194	334308387.548650	4	320.6284	2.40768e-03	1.14775e-03
2022/03/29	09:00:36	ok	ok	321.9180	214.068	0.000000	23.50	76.918	16.226	339006077.216434	7	321.5785	1.56948e-03	1.17707e-03
2022/03/29	09:05:36	ok	ok	321.9140	214.072	0.000000	23.47	76.986	16.216	316916497.543454	7	321.7748	1.32007e-03	9.62163e-04
2022/03/29	09:10:36	ok	ok	321.9320	214.081	0.000000	23.50	76.983	16.240	339910213.812195	7	321.9444	1.04490e-03	1.27440e-03
2022/03/29	09:15:36	ok	ok	321.9080	214.070	0.000000	23.50	76.936	16.230	339207121.515535	4	320.6420	2.40224e-03	1.11633e-03
2022/03/29	09:20:36	ok	ok	321.9260	214.097	0.000000	23.41	77.183	16.203	324241795.404276	8	321.5559	1.53394e-03	1.23395e-03
2022/03/29	09:25:36	ok	ok	321.9440	214.120	0.000000	23.37	77.385	16.208	313922840.972215	7	321.8708	1.04908e-03	1.31706e-03
2022/03/29	09:30:36	ok	ok	321.9480	214.146	0.000000	23.29	77.450	16.143	323593569.840744	7	321.5981	1.53474e-03	1.25837e-03
2022/03/29	09:35:36	ok	ok	321.9080	214.115	0.000000	23.40	77.180	16.190	324706619.564019	7	321.8106	1.08647e-03	1.34873e-03
2022/03/29	09:40:36	ok	ok	321.9160	214.115	0.000000	23.41	77.134	16.193	327174232.998637	7	321.6578	1.20884e-03	1.29011e-03
2022/03/29	09:45:36	ok	ok	321.9140	214.110	0.000000	23.43	77.130	16.207	317767085.063724	7	321.6551	1.17138e-03	1.43618e-03
2022/03/29	09:50:36	ok	ok	321.8740	214.102	0.000000	23.45	77.176	16.241	333454137.467767	7	321.6690	1.22298e-03	1.20186e-03
2022/03/29	09:55:36	ok	ok	321.8840	214.103	0.000000	23.47	77.229	16.267	309353223.465528	5	321.7368	1.58278e-03	4.51868e-04
2022/03/29	10:00:36	ok	ok	321.8760	214.097	0.000000	23.50	77.050	16.254	328714652.329320	7	321.6090	1.21603e-03	1.24366e-03
2022/03/29	10:05:36	ok	ok	321.8900	214.106	0.000000	23.48	77.134	16.259	325855462.231005	7	321.5545	1.53070e-03	1.22147e-03
2022/03/29	10:10:36	ok	ok	321.8600	214.089	0.000000	23.51	77.111	16.279	333839692.011425	4	320.6709	2.32992e-03	1.22887e-03
2022/03/29	10:15:36	ok	ok	321.8520	214.101	0.000000	23.48	77.258	16.286	295047709.205608	7	321.5629	1.71230e-03	6.07615e-04
2022/03/29	10:20:36	ok	ok	321.8700	214.097	0.000000	23.53	77.156	16.304	340967161.811900	8	321.5163	1.48759e-03	1.30926e-03
2022/03/29	10:25:36	ok	ok	321.8400	214.090	0.000000	23.54	77.128	16.310	334733634.961624	6	321.2108	1.70696e-03	1.39131e-03
2022/03/29	10:30:36	ok	ok	321.8500	214.086	0.000000	23.57	77.107	16.335	346087297.051276	5	321.5013	1.70271e-03	6.94112e-04
2022/03/29	10:35:36	ok	ok	321.8220	214.091	0.000000	23.58	77.061	16.338	333295672.957101	7	321.6904	1.30565e-03	9.77862e-04
2022/03/29	10:40:36	ok	ok	321.8180	214.085	0.000000	23.63	77.130	16.392	322101534.766989	7	321.7071	1.09663e-03	1.34517e-03
2022/03/29	10:45:36	ok	ok	321.8220	214.092	0.000000	23.60	77.142	16.368	336061967.137104	8	321.7500	1.34388e-03	1.33392e-03
2022/03/29	10:50:36	ok	ok	321.8160	214.092	0.000000	23.63	77.179	16.403	350353506.432301	4	320.5260	2.40199e-03	1.17347e-03
2022/03/29	10:55:36	ok	ok	321.8220	214.093	0.000000	23.61	77.125	16.376	322798960.589472	6	321.6972	1.57383e-03	4.38495e-04
2022/03/29	11:00:36	ok	ok	321.7980	214.086	0.000000	23.65	77.203	16.433	332154915.772620	7	321.2421	1.77859e-03	1.12389e-03
2022/03/29	11:05:36	ok	ok	321.7960	214.086	0.000000	23.67	77.169	16.441	345345305.274279	8	321.7220	1.14415e-03	1.42595e-03
2022/03/29	11:10:36	ok	ok	321.8040	214.085	0.000000	23.65	77.203	16.433	356409465.601116	4	320.4728	2.43682e-03	1.12313e-03
2022/03/29	11:15:36	ok	ok	321.8140	214.099	0.000000	23.65	77.174	16.427	337364305.801556	4	320.2488	2.77866e-03	1.03700e-03
2022/03/29	11:20:36	ok	ok	321.8000	214.082	0.000000	23.73	77.183	16.496	346530154.379149	4	320.4773	2.56933e-03	1.11078e-03
2022/03/29	11:25:36	ok	ok	321.7940	214.097	0.000000	23.65	77.234	16.439	351912693.575107	3	320.9310	2.30447e-03	4.42757e-04
2022/03/29	11:30:36	ok	ok	321.8060	214.094	0.000000	23.70	77.215	16.475	333091945.150486	7	321.5564	1.19675e-03	1.26415e-03
2022/03/29	11:35:36	ok	ok	321.7720	214.094	0.000000	23.71	77.238	16.493	348745037.579907	7	321.5402	1.19713e-03	1.27247e-03
2022/03/29	11:40:36	ok	ok	321.7640	214.096	0.000000	23.71	77.247	16.495	325418624.174156	7	321.4362	1.55577e-03	1.19302e-03
2022/03/29	11:45:36	ok	ok	321.7640	214.094	0.000000	23.73	77.252	16.511	341155942.845903	7	321.5025	1.22501e-03	1.30189e-03
2022/03/29	11:50:36	ok	ok	321.7780	214.132	0.000000	23.63	77.563	16.484	341412002.963804	3	321.0186	2.22390e-03	4.39165e-04
2022/03/29	11:55:36	ok	ok	321.8020	214.155	0.000000	23.55	77.661	16.435	311446056.928486	7	321.5467	1.19253e-03	1.24656e-03
2022/03/29	12:00:36	ok	ok	321.7960	214.151	0.000000	23.57	77.519	16.423	327804417.726572	4	320.4916	2.40981e-03	1.13522e-03
2022/03/29	12:05:36	ok	ok	321.7580	214.119	0.000000	23.68	77.354	16.493	323275317.458261	7	321.6816	1.08051e-03	1.35852e-03
2022/03/29	12:10:36	ok	ok	321.7600	214.126	0.000000	23.68	77.327	16.487	325806169.366736	4	320.5685	2.32444e-03	1.25511e-03
2022/03/29	12:15:36	ok	ok	321.7360	214.113	0.000000	23.75	77.295	16.545	347109904.539668	4	320.1850	2.77083e-03	1.02570e-03
2022/03/29	12:20:36	ok	ok	321.7520	214.117	0.000000	23.78	77.340	16.582	327126664.273007	7	321.6837	1.02671e-03	1.37113e-03
2022/03/29	12:25:36	ok	ok	321.7220	214.113	0.000000	23.77	77.308	16.563	310078679.173168	8	321.6159	1.20802e-03	1.62479e-03
2022/03/29	12:30:36	ok	ok	321.7400	214.108	0.000000	23.80	77.325	16.592	341088811.984804	4	320.3568	2.59989e-03	1.16011e-03
2022/03/29	12:35:36	ok	ok	321.7280	214.111	0.000000	23.80	77.325	16.592	330519520.646585	4	320.3568	2.59993e-03	1.16011e-03
2022/03/29	12:40:36	ok	ok	321.6940	214.115	0.000000	23.78	77.409	16.597	314587294.011780	4	320.9002	2.27062e-03	4.09745e-04
2022/03/29	12:45:36	ok	ok	321.6940	214.112	0.000000	23.80	77.307	16.588	318668722.065827	8	321.4834	1.31403e-03	1.49091e-03
2022/03/29	12:50:36	ok	ok	321.7020	214.121	0.000000	23.80	77.372	16.602	333330323.131073	4	320.1984	2.72160e-03	1.05491e-03
2022/03/29	12:55:36	ok	ok	321.6820	214.115	0.000000	23.84	77.354	16.638	316944066.210719	4	320.1646	2.73702e-03	1.03942e-03
2022/03/29	13:00:36	ok	ok	321.6940	214.114	0.000000	23.87	77.362	16.668	334527240.049441	3	321.5444	1.75102e-03	1.67882e-04
2022/03/29	13:05:36	ok	ok	321.6680	214.109	0.000000	23.88	77.363	16.681	322260731.310350	4	320.3458	2.59253e-03	1.06377e-03
2022/03/29	13:10:36	ok	ok	321.6660	214.092	0.000000	23.89	77.368	16.694	347940066.935061	4	320.2983	2.61316e-03	1.13108e-03
2022/03/29	13:15:36	ok	ok	321.6360	214.098	0.000000	23.94	77.417	16.745	355032699.169562	7	321.5524	1.12788e-03	1.35853e-03
2022/03/29	13:20:36	ok	ok	321.6480	214.105	0.000000	23.92	77.491	16.749	346954468.061409	7	321.4203	1.18510e-03	1.43947e-03
2022/03/29	13:25:36	ok	ok	321.6500	214.104	0.000000	23.94	77.398	16.741	335829441.965152	4	320.0015	2.84533e-03	9.99312e-04
2022/03/29	13:30:36	ok	ok	321.6380	214.103	0.000000	23.95	77.440	16.763	338290938.767371	4	320.0639	2.79276e-03	1.04577e-03
2022/03/29	13:35:36	ok	ok	321.6120	214.107	0.000000	23.97	77.510	16.793	319175884.104990	7	321.5122	1.10234e-03	1.45580e-03
2022/03/29	13:40:36	ok	ok	321.6320	214.103	0.000000	23.98	77.427	16.788	345994758.971271	7	321.4258	1.18233e-03	1.24550e-03
2022/03/29	13:45:36	ok	ok	321.6060	214.102	0.000000	24.01	77.482	16.825	332660727.328026	7	321.5158	1.06280e-03	1.41492e-03
2022/03/29	13:50:36	ok	ok	321.6160	214.089	0.000000	24.04	77.478	16.853	341007554.211026	2	321.9432	1.38609e-03	1.76563e-15
2022/03/29	13:55:36	ok	ok	321.5780	214.099	0.000000	24.04	77.403	16.836	325787402.543744	6	321.3342	1.83113e-03	3.68154e-04
2022/03/29	14:00:36	ok	ok	321.6000	214.082	0.000000	24.08	77.403	16.880	354015913.561615	4	320.2304	2.60005e-03	1.20814e-03
2022/03/29	14:05:36	ok	ok	321.5680	214.093	0.000000	24.09	77.533	16.921	303567268.603370	4	320.9452	2.13602e-03	3.76203e-04
2022/03/29	14:10:36	ok	ok	321.5940	214.093	0.000000	24.09	77.473	16.908	339460097.319364	3	321.3825	1.79205e-03	2.09250e-04
2022/03/29	14:15:36	ok	ok	321.5660	214.088	0.000000	24.11	77.496	16.925	304124959.639471	4	320.2476	2.59142e-03	1.00909e-03
2022/03/29	14:20:36	ok	ok	321.5580	214.083	0.000000	24.15	77.478	16.962	330932741.508542	3	321.4637	1.70661e-03	1.57213e-04
2022/03/29	14:25:36	ok	ok	321.5720	214.094	0.000000	24.15	77.496	16.966	357713831.577552	7	321.3494	1.19426e-03	1.26285e-03
2022/03/29	14:30:36	ok	ok	321.5660	214.081	0.000000	24.19	77.459	17.000	345459796.206249	2	321.7245	1.49745e-03	5.56623e-15
2022/03/29	14:35:36	ok	ok	321.5480	214.110	0.000000	24.11	77.623	16.953	312925498.051259	5	321.2868	1.81145e-03	3.77117e-04
2022/03/29	14:40:36	ok	ok	321.5540	214.119	0.000000	24.09	77.620	16.940	331776627.006085	4	320.2007	2.62092e-03	1.10505e-03
2022/03/29	14:45:36	ok	ok	321.5600	214.100	0.000000	24.17	77.549	16.994	337194568.544878	7	321.3128	1.17517e-03	1.49222e-03
2022/03/29	14:50:36	ok	ok	321.5500	214.113	0.000000	24.17	77.559	16.996	334436174.638185	3	321.3761	1.78753e-03	1.60722e-04
2022/03/29	14:55:36	ok	ok	321.5560	214.104	0.000000	24.22	77.554	17.049	344936428.287064	4	319.8991	2.83959e-03	1.02567e-03
2022/03/29	15:00:36	ok	ok	321.5280	214.102	0.000000	24.21	77.618	17.050	345250853.592381	4	319.8980	2.82298e-03	9.58266e-04
2022/03/29	15:05:36	ok	ok	321.5100	214.088	0.000000	24.24	77.527	17.055	326199313.405749	4	320.1802	2.58671e-03	1.11318e-03
2022/03/29	15:10:36	ok	ok	321.4980	214.085	0.000000	24.29	77.522	17.109	331667095.017677	3	321.4212	1.70256e-03	1.87798e-04
2022/03/29	15:15:36	ok	ok	321.5180	214.097	0.000000	24.27	77.583	17.096	339030181.515794	4	320.1380	2.62919e-03	1.15601e-03
2022/03/29	15:20:36	ok	ok	321.5140	214.102	0.000000	24.29	77.668	17.141	346573631.819645	4	320.1146	2.64382e-03	1.20433e-03
2022/03/29	15:25:36	ok	ok	321.4780	214.087	0.000000	24.34	77.618	17.171	319911275.432477	4	320.6720	2.27304e-03	4.01064e-04
2022/03/29	15:30:36	ok	ok	321.4940	214.109	0.000000	24.28	77.702	17.135	336864942.252745	3	321.4320	1.67139e-03	1.64475e-04
2022/03/29	15:35:36	ok	ok	321.4920	214.110	0.000000	24.29	77.705	17.149	341881743.071554	2	321.8363	1.36214e-03	6.72209e-15
2022/03/29	15:40:36	ok	ok	321.4780	214.107	0.000000	24.32	77.711	17.179	333817855.060350	3	321.3444	1.75205e-03	1.67987e-04
2022/03/29	15:45:36	ok	ok	321.4520	214.095	0.000000	24.34	77.687	17.186	310048043.366604	4	321.7080	1.39222e-03	6.57465e-04
2022/03/29	15:50:36	ok	ok	321.4800	214.108	0.000000	24.34	77.668	17.182	348556995.096613	4	319.8828	2.81074e-03	9.58239e-04
2022/03/29	15:55:36	ok	ok	321.4660	214.113	0.000000	24.34	77.803	17.212	343222717.800214	3	321.3787	1.69873e-03	2.18391e-04
2022/03/29	16:00:36	ok	ok	321.4600	214.115	0.000000	24.34	77.783	17.208	357173620.786761	7	321.3459	1.09959e-03	1.43079e-03
2022/03/29	16:05:36	ok	ok	321.4660	214.108	0.000000	24.36	77.752	17.230	341400023.885974	4	320.1176	2.59547e-03	1.16449e-03
2022/03/29	16:10:36	ok	ok	321.4500	214.113	0.000000	24.34	77.830	17.218	338399374.522809	3	321.4492	1.64474e-03	1.89672e-04
2022/03/29	16:15:36	ok	ok	321.4500	214.111	0.000000	24.38	77.734	17.238	343545227.730553	4	321.0802	1.95101e-03	3.09051e-04
2022/03/29	16:20:36	ok	ok	321.4600	214.128	0.000000	24.38	77.783	17.249	328588926.214520	4	321.2240	1.82201e-03	2.41303e-04
2022/03/29	16:25:36	ok	ok	321.4580	214.131	0.000000	24.36	77.858	17.253	346389738.369095	7	321.2187	1.21786e-03	1.25138e-03
2022/03/29	16:30:36	ok	ok	321.4300	214.128	0.000000	24.38	77.842	17.262	332021934.770957	4	321.0598	1.92169e-03	2.37512e-04
2022/03/29	16:35:36	ok	ok	321.4240	214.135	0.000000	24.36	77.829	17.246	325778862.406375	7	321.4600	1.05618e-03	1.29078e-03
2022/03/29	16:40:36	ok	ok	321.4380	214.132	0.000000	24.36	77.906	17.264	348271473.345995	3	321.3895	1.66750e-03	1.95064e-04
2022/03/29	16:45:36	ok	ok	321.4200	214.146	0.000000	24.36	77.925	17.268	340748027.222339	3	321.3018	1.74831e-03	1.98585e-04
2022/03/29	16:50:36	ok	ok	321.4500	214.155	0.000000	24.35	77.949	17.257	334489746.472066	3	320.6612	2.23093e-03	4.09018e-04
2022/03/29	16:55:36	ok	ok	321.4400	214.155	0.000000	24.35	77.980	17.264	333442341.811502	3	321.3082	1.75307e-03	2.47123e-04
2022/03/29	17:00:36	ok	ok	321.4300	214.161	0.000000	24.34	77.966	17.248	343883882.239240	4	320.1123	2.57459e-03	1.18932e-03
2022/03/29	17:05:36	ok	ok	321.4660	214.202	0.000000	24.25	78.149	17.205	354832174.682809	4	320.1416	2.59034e-03	1.14692e-03
2022/03/29	17:10:36	ok	ok	321.4740	214.234	0.000000	24.11	78.393	17.121	340359044.307151	3	321.4320	1.67236e-03	1.64475e-04
2022/03/29	17:15:36	ok	ok	321.4900	214.259	0.000000	24.07	78.421	17.086	319483861.677599	3	321.4320	1.67256e-03	1.64475e-04
2022/03/29	17:20:36	ok	ok	321.4380	214.238	0.000000	24.12	78.145	17.083	335123185.466787	3	321.4364	1.63632e-03	9.26342e-05
2022/03/29	17:25:36	ok	ok	321.4260	214.222	0.000000	24.19	78.018	17.122	323520151.336401	3	321.3659	1.69021e-03	1.21333e-04
2022/03/29	17:30:36	ok	ok	321.4460	214.227	0.000000	24.19	78.085	17.137	336773999.392553	4	320.1410	2.58235e-03	1.11732e-03
2022/03/29	17:35:36	ok	ok	321.4280	214.217	0.000000	24.21	78.080	17.151	339497853.068775	4	320.1544	2.53287e-03	1.14709e-03
2022/03/29	17:40:36	ok	ok	321.4440	214.221	0.000000	24.21	78.100	17.156	335429651.730942	4	319.8015	2.84867e-03	9.99937e-04
2022/03/29	17:45:36	ok	ok	321.4300	214.227	0.000000	24.21	78.053	17.145	348794272.961593	3	321.2955	1.74428e-03	1.50045e-04
2022/03/29	17:50:36	ok	ok	321.4220	214.226	0.000000	24.19	78.048	17.129	332562909.561724	4	319.8384	2.78471e-03	9.84767e-04
2022/03/29	17:55:36	ok	ok	321.4080	214.224	0.000000	24.24	78.027	17.166	343029901.293102	3	321.3875	1.62745e-03	7.46859e-05
2022/03/29	18:00:36	ok	ok	321.4220	214.242	0.000000	24.22	77.986	17.144	335033288.631496	3	321.8828	1.29080e-03	5.66362e-06
2022/03/29	18:05:36	ok	ok	321.4060	214.232	0.000000	24.24	77.913	17.140	343837461.230093	4	319.7810	2.81492e-03	1.01996e-03
2022/03/29	18:10:36	ok	ok	321.3960	214.226	0.000000	24.25	77.984	17.169	326215447.135784	4	319.8086	2.80519e-03	8.91701e-04
2022/03/29	18:15:36	ok	ok	321.4080	214.224	0.000000	24.24	77.961	17.151	330803709.787189	4	319.7570	2.82113e-03	1.02674e-03
2022/03/29	18:20:36	ok	ok	321.4060	214.240	0.000000	24.19	78.027	17.124	330296772.179036	4	319.7576	2.82964e-03	1.06144e-03
2022/03/29	18:25:36	ok	ok	321.4160	214.285	0.000000	24.08	78.338	17.084	355897772.230468	4	320.2758	2.46578e-03	8.32640e-04
2022/03/29	18:30:36	ok	ok	321.4460	214.316	0.000000	24.01	78.378	17.020	341507799.835034	4	320.1357	2.56187e-03	1.14158e-03
2022/03/29	18:35:36	ok	ok	321.4420	214.317	0.000000	24.04	78.270	17.025	333564244.328448	4	319.7635	2.86054e-03	1.08151e-03
2022/03/29	18:40:36	ok	ok	321.4100	214.297	0.000000	24.08	78.155	17.044	322960442.536725	4	319.7389	2.85827e-03	1.05164e-03
2022/03/29	18:45:36	ok	ok	321.4240	214.305	0.000000	24.08	78.126	17.037	349090543.587310	3	320.7723	2.12934e-03	4.79285e-04
2022/03/29	18:50:36	ok	ok	321.3960	214.298	0.000000	24.12	78.137	17.081	342872496.562324	3	321.4238	1.61539e-03	2.45459e-04
2022/03/29	18:55:36	ok	ok	321.3960	214.293	0.000000	24.11	78.054	17.047	330456453.290258	4	319.7383	2.84990e-03	1.01746e-03
2022/03/29	19:00:36	ok	ok	321.3960	214.297	0.000000	24.12	78.050	17.062	348156344.087891	4	319.8983	2.74274e-03	8.29917e-04
2022/03/29	19:05:36	ok	ok	321.4000	214.301	0.000000	24.11	78.094	17.056	337341580.097818	4	320.0544	2.59805e-03	1.18763e-03
2022/03/29	19:10:36	ok	ok	321.3920	214.296	0.000000	24.12	78.039	17.060	346406888.513644	4	319.7799	2.79915e-03	9.49701e-04
2022/03/29	19:15:36	ok	ok	321.4040	214.311	0.000000	24.11	78.114	17.060	344241431.904786	3	321.3533	1.66952e-03	2.74192e-04
2022/03/29	19:20:36	ok	ok	321.3700	214.310	0.000000	24.09	78.109	17.047	330055369.585275	4	319.7383	2.85014e-03	1.01746e-03
2022/03/29	19:25:36	ok	ok	321.3640	214.320	0.000000	24.11	78.045	17.045	308656347.931204	4	319.7273	2.84289e-03	9.32439e-04
2022/03/29	19:30:36	ok	ok	321.4020	214.349	0.000000	23.99	78.328	16.996	321176254.675350	4	319.9014	2.74199e-03	1.06019e-03
2022/03/29	19:35:36	ok	ok	321.4160	214.389	0.000000	23.89	78.437	16.925	324196424.458922	8	321.4798	1.15129e-03	1.46475e-03
2022/03/29	19:40:36	ok	ok	321.4340	214.409	0.000000	23.83	78.544	16.881	316347274.715744	4	320.0826	2.59803e-03	1.08709e-03
2022/03/29	19:45:36	ok	ok	321.4120	214.405	0.000000	23.85	78.387	16.873	304022716.755445	4	319.7623	2.84509e-03	1.00957e-03
2022/03/29	19:50:36	ok	ok	321.3900	214.377	0.000000	23.88	78.279	16.878	332619636.927978	4	319.7852	2.82179e-03	9.32640e-04
2022/03/29	19:55:36	ok	ok	321.3960	214.387	0.000000	23.88	78.213	16.864	326477460.278813	3	321.3469	1.66541e-03	2.25662e-04
2022/03/29	20:00:36	ok	ok	321.4040	214.384	0.000000	23.91	78.114	16.868	337461489.617892	4	319.7998	2.78905e-03	1.03072e-03
2022/03/29	20:05:36	ok	ok	321.3860	214.395	0.000000	23.91	78.132	16.872	336820668.222321	3	321.2701	1.71486e-03	2.05855e-04
2022/03/29	20:10:36	ok	ok	321.4020	214.394	0.000000	23.91	78.190	16.884	330448537.794924	4	319.7810	2.81705e-03	1.01996e-03
2022/03/29	20:15:36	ok	ok	321.3800	214.397	0.000000	23.91	78.172	16.880	344992150.053921	3	321.4111	1.60674e-03	1.48415e-04
2022/03/29	20:20:36	ok	ok	321.3820	214.387	0.000000	23.92	78.108	16.882	346528736.700625	4	320.2303	2.43298e-03	1.25171e-03
2022/03/29	20:25:36	ok	ok	321.3700	214.391	0.000000	23.89	78.167	16.867	346108312.791888	4	319.7466	2.82425e-03	9.79541e-04
2022/03/29	20:30:36	ok	ok	321.3600	214.398	0.000000	23.89	78.100	16.852	329880549.707791	4	319.6991	2.84527e-03	1.02631e-03
2022/03/29	20:35:36	ok	ok	321.3900	214.442	0.000000	23.77	78.424	16.802	335653274.303127	4	319.8336	2.77425e-03	1.03676e-03
2022/03/29	20:40:36	ok	ok	321.4160	214.472	0.000000	23.68	78.549	16.747	320101122.098388	3	321.4111	1.60730e-03	1.48415e-04
2022/03/29	20:45:36	ok	ok	321.4100	214.494	0.000000	23.63	78.602	16.705	317230681.733452	3	321.3126	1.71972e-03	1.75253e-04
2022/03/29	20:50:36	ok	ok	321.3800	214.471	0.000000	23.68	78.375	16.710	305287758.932678	4	321.5477	1.52304e-03	3.25494e-04
2022/03/29	20:55:36	ok	ok	321.3900	214.462	0.000000	23.71	78.256	16.710	328485085.878365	4	319.7805	2.80964e-03	9.84468e-04
2022/03/29	21:00:36	ok	ok	321.3900	214.472	0.000000	23.68	78.306	16.696	335127348.180409	4	319.8862	2.73122e-03	1.05535e-03
2022/03/29	21:05:36	ok	ok	321.3900	214.468	0.000000	23.70	78.264	16.699	336077217.584284	8	321.1689	1.29777e-03	1.40921e-03
2022/03/29	21:10:36	ok	ok	321.3720	214.479	0.000000	23.68	78.279	16.690	318232302.010694	4	321.5436	1.51815e-03	3.06350e-04
2022/03/29	21:15:36	ok	ok	321.3680	214.459	0.000000	23.68	78.228	16.679	338902079.362625	4	320.0621	2.56472e-03	1.09736e-03
2022/03/29	21:20:36	ok	ok	321.3720	214.481	0.000000	23.67	78.305	16.683	328988197.733370	4	319.7232	2.84006e-03	1.01986e-03
2022/03/29	21:25:36	ok	ok	321.3880	214.478	0.000000	23.67	78.256	16.672	321793665.632665	4	320.0152	2.59415e-03	1.19131e-03
2022/03/29	21:30:36	ok	ok	321.3740	214.477	0.000000	23.67	78.247	16.670	304431555.582121	4	319.7637	2.78280e-03	1.30351e-03
2022/03/29	21:35:36	ok	ok	321.3840	214.501	0.000000	23.61	78.405	16.648	321837809.164835	4	319.8387	2.75251e-03	1.11194e-03
2022/03/29	21:40:36	ok	ok	321.4040	214.539	0.000000	23.47	78.563	16.548	334094867.007364	6	320.8550	1.68753e-03	1.33781e-03
2022/03/29	21:45:36	ok	ok	321.4140	214.566	0.000000	23.43	78.677	16.532	328846036.594889	3	321.3406	1.66211e-03	1.77129e-04
2022/03/29	21:50:36	ok	ok	321.4120	214.562	0.000000	23.44	78.508	16.509	313196144.198307	3	320.5717	2.26338e-03	5.42456e-04
2022/03/29	21:55:36	ok	ok	321.3860	214.534	0.000000	23.51	78.332	16.537	326790404.016617	4	320.0621	2.56562e-03	1.09736e-03
2022/03/29	22:00:36	ok	ok	321.3620	214.529	0.000000	23.53	78.277	16.541	322616425.420189	6	320.9189	1.95334e-03	4.31268e-04
2022/03/29	22:05:36	ok	ok	321.3700	214.519	0.000000	23.58	78.206	16.581	331305565.489565	4	319.9049	2.70393e-03	1.06446e-03
2022/03/29	22:10:36	ok	ok	321.3660	214.523	0.000000	23.53	78.201	16.524	327942309.559593	4	320.0152	2.59468e-03	1.19131e-03
2022/03/29	22:15:36	ok	ok	321.3480	214.527	0.000000	23.54	78.291	16.556	335472638.351626	3	321.3514	1.63037e-03	1.53801e-04
2022/03/29	22:20:36	ok	ok	321.3300	214.521	0.000000	23.54	78.282	16.554	328996458.936393	2	321.8084	1.26651e-03	1.50401e-15
2022/03/29	22:25:36	ok	ok	321.3320	214.518	0.000000	23.55	78.277	16.566	340267105.527929	4	320.0351	2.58339e-03	1.25703e-03
2022/03/29	22:30:36	ok	ok	321.3380	214.529	0.000000	23.53	78.241	16.533	321538401.178711	3	321.2981	1.65774e-03	2.07729e-04
2022/03/29	22:35:36	ok	ok	321.3100	214.530	0.000000	23.53	78.277	16.541	304566124.598024	5	321.0490	1.83004e-03	3.35564e-04
2022/03/29	22:40:36	ok	ok	321.3440	214.557	0.000000	23.47	78.410	16.516	341226017.555129	3	321.2981	1.65796e-03	2.07729e-04
2022/03/29	22:45:36	ok	ok	321.3540	214.589	0.000000	23.33	78.616	16.426	298608370.691089	5	320.8484	2.04921e-03	8.83206e-04
2022/03/29	22:50:36	ok	ok	321.3720	214.617	0.000000	23.30	78.607	16.397	302230939.538009	4	321.7250	1.25259e-03	4.62324e-04
2022/03/29	22:55:36	ok	ok	321.3820	214.606	0.000000	23.31	78.534	16.394	326730868.469551	4	319.8803	2.70302e-03	1.04263e-03
2022/03/29	23:00:36	ok	ok	321.3240	214.587	0.000000	23.38	78.341	16.421	322113082.890215	5	320.8607	2.01826e-03	8.83183e-04
2022/03/29	23:05:36	ok	ok	321.3360	214.580	0.000000	23.36	78.314	16.388	309816086.440151	4	321.4278	1.56192e-03	3.18414e-04
2022/03/29	23:10:36	ok	ok	321.3360	214.580	0.000000	23.38	78.273	16.407	320313051.988187	4	320.0229	2.56010e-03	1.10269e-03
2022/03/29	23:15:36	ok	ok	321.2980	214.576	0.000000	23.40	78.256	16.416	313648371.429089	8	321.4373	1.17679e-03	1.33801e-03
2022/03/29	23:20:36	ok	ok	321.3280	214.579	0.000000	23.38	78.291	16.411	320110673.214936	3	321.3088	1.62668e-03	1.84396e-04
2022/03/29	23:25:36	ok	ok	321.3320	214.581	0.000000	23.40	78.256	16.416	331264566.968933	3	321.2276	1.71227e-03	2.36465e-04
2022/03/29	23:30:36	ok	ok	321.3380	214.582	0.000000	23.38	78.215	16.395	323203240.472502	4	319.8412	2.69667e-03	1.04963e-03
2022/03/29	23:35:36	ok	ok	321.3060	214.587	0.000000	23.41	78.222	16.421	345192976.885941	4	319.8593	2.66053e-03	1.02535e-03
2022/03/29	23:40:36	ok	ok	321.2960	214.580	0.000000	23.38	78.341	16.421	324035786.923550	3	321.2320	1.67611e-03	1.64578e-04
2022/03/29	23:45:36	ok	ok	321.2920	214.609	0.000000	23.31	78.503	16.388	294055338.793753	4	321.4085	1.58155e-03	2.90493e-04
2022/03/29	23:50:36	ok	ok	321.3460	214.644	0.000000	23.21	78.613	16.319	331906198.050242	4	319.8465	2.71904e-03	1.03009e-03
2022/03/29	23:55:36	ok	ok	321.3520	214.668	0.000000	23.16	78.695	16.283	315100383.008847	4	319.8756	2.69052e-03	1.09540e-03
2022/03/30	00:00:36	ok	ok	321.3460	214.681	0.000000	23.11	78.627	16.230	329011093.319590	4	319.8809	2.71228e-03	1.07479e-03
2022/03/30	00:05:36	ok	ok	321.3060	214.656	0.000000	23.19	78.434	16.257	305635737.358007	4	319.8459	2.71088e-03	9.97006e-04
2022/03/30	00:10:36	ok	ok	321.2920	214.648	0.000000	23.24	78.352	16.292	317567046.449987	3	321.3088	1.62720e-03	1.84396e-04
2022/03/30	00:15:36	ok	ok	321.2920	214.635	0.000000	23.23	78.369	16.283	309817240.724473	8	321.3641	1.12348e-03	1.46635e-03
2022/03/30	00:20:36	ok	ok	321.3180	214.644	0.000000	23.23	78.387	16.287	314342959.356109	4	319.8412	2.69744e-03	1.04963e-03
2022/03/30	00:25:36	ok	ok	321.3180	214.639	0.000000	23.21	78.421	16.279	325898119.642787	3	320.6149	2.13801e-03	4.48879e-04
2022/03/30	00:30:36	ok	ok	321.2960	214.641	0.000000	23.24	78.410	16.304	332438192.634554	4	319.7833	2.71926e-03	1.04881e-03
2022/03/30	00:35:36	ok	ok	321.2680	214.643	0.000000	23.23	78.350	16.279	317706947.267310	4	321.5755	1.27510e-03	5.05222e-04
2022/03/30	00:40:36	ok	ok	321.2520	214.639	0.000000	23.26	78.375	16.309	301700866.302049	3	321.6484	1.34260e-03	2.92779e-05
2022/03/30	00:45:36	ok	ok	321.2860	214.638	0.000000	23.21	78.460	16.287	340710920.502153	8	321.0494	1.30799e-03	1.46398e-03
2022/03/30	00:50:36	ok	ok	321.2860	214.675	0.000000	23.11	78.599	16.224	323095928.213853	7	321.0458	1.86849e-03	8.79629e-04
2022/03/30	00:55:36	ok	ok	321.3220	214.709	0.000000	23.01	78.767	16.165	317954204.674791	4	319.8652	2.69196e-03	1.03917e-03
2022/03/30	01:00:36	ok	ok	321.3040	214.736	0.000000	22.93	78.882	16.112	302879996.770689	8	321.1772	1.54227e-03	8.35358e-04
2022/03/30	01:05:36	ok	ok	321.3120	214.711	0.000000	23.03	78.618	16.149	317566545.640886	4	319.9463	2.61140e-03	1.09473e-03
2022/03/30	01:10:36	ok	ok	321.2420	214.686	0.000000	23.07	78.465	16.159	286823651.121282	5	321.4718	1.32642e-03	5.38132e-04
2022/03/30	01:15:36	ok	ok	321.2960	214.680	0.000000	23.13	78.421	16.202	320813100.576610	3	321.2384	1.68159e-03	2.13127e-04
2022/03/30	01:20:36	ok	ok	321.2820	214.700	0.000000	23.07	78.465	16.159	324072923.686547	4	319.7833	2.72001e-03	1.04881e-03
2022/03/30	01:25:36	ok	ok	321.2720	214.686	0.000000	23.09	78.534	16.186	328847686.111418	3	321.2727	1.62811e-03	2.63543e-04
2022/03/30	01:30:36	ok	ok	321.2760	214.691	0.000000	23.10	78.462	16.183	316629390.189056	4	319.6613	2.77980e-03	1.33040e-03
2022/03/30	01:35:36	ok	ok	321.2380	214.680	0.000000	23.11	78.378	16.178	334911832.765705	3	321.2428	1.64542e-03	1.41242e-04
2022/03/30	01:40:36	ok	ok	321.2460	214.685	0.000000	23.09	78.470	16.173	330057290.245978	4	319.7967	2.67030e-03	1.07715e-03
2022/03/30	01:45:36	ok	ok	321.2220	214.678	0.000000	23.13	78.430	16.204	329378377.257882	8	321.1045	1.54099e-03	9.01435e-04
2022/03/30	01:50:36	ok	ok	321.2680	214.711	0.000000	23.03	78.627	16.151	327039614.367302	4	319.8020	2.69223e-03	1.05730e-03
2022/03/30	01:55:36	ok	ok	321.2800	214.741	0.000000	22.94	78.758	16.099	338188111.897971	4	319.7833	2.72054e-03	1.04881e-03
2022/03/30	02:00:36	ok	ok	321.2900	214.769	0.000000	22.83	78.932	16.031	315757649.454287	3	321.2619	1.66022e-03	2.86881e-04
2022/03/30	02:05:36	ok	ok	321.2920	214.775	0.000000	22.85	78.819	16.021	328758821.993876	6	320.7434	1.70413e-03	1.39132e-03
2022/03/30	02:10:36	ok	ok	321.2680	214.739	0.000000	22.94	78.576	16.062	329235963.312017	6	320.7208	1.68493e-03	1.31997e-03
2022/03/30	02:15:36	ok	ok	321.1280	214.544	0.000000	23.53	78.480	16.583	295471991.968801	4	319.5016	2.79206e-03	9.69824e-04
2022/03/30	02:20:36	ok	ok	321.0460	214.441	0.000000	23.80	78.740	16.895	289469411.575572	8	320.9905	1.35724e-03	1.32202e-03
2022/03/30	02:25:36	ok	ok	320.9540	214.354	0.000000	24.02	78.776	17.122	312196243.755890	3	320.9685	1.60434e-03	1.79228e-04
2022/03/30	02:30:36	ok	ok	320.9340	214.296	0.000000	24.19	78.915	17.319	293395890.579751	3	321.3724	1.25369e-03	1.11246e-04
2022/03/30	02:35:36	ok	ok	320.9020	214.246	0.000000	24.38	78.865	17.489	309769609.947611	3	320.8835	1.59536e-03	2.40506e-04
2022/03/30	02:40:36	ok	ok	320.8880	214.209	0.000000	24.52	78.956	17.650	309501114.616626	7	320.7993	1.25543e-03	1.24269e-03
2022/03/30	02:45:36	ok	ok	320.8540	214.183	0.000000	24.61	78.978	17.743	309889345.250609	3	320.9222	1.50532e-03	2.19017e-04
2022/03/30	02:50:36	ok	ok	320.8580	214.191	0.000000	24.63	79.112	17.800	299411160.824059	3	320.7876	1.61822e-03	3.25191e-04
2022/03/30	02:55:36	ok	ok	320.8560	214.217	0.000000	24.58	79.377	17.803	316472844.150239	3	320.8410	1.59106e-03	2.71158e-04
2022/03/30	03:00:36	ok	ok	320.8560	214.228	0.000000	24.59	79.419	17.826	321164860.144046	3	320.8410	1.59114e-03	2.71158e-04
2022/03/30	03:05:36	ok	ok	320.8280	214.225	0.000000	24.62	79.417	17.855	326107864.728223	3	320.8473	1.59582e-03	3.19764e-04
2022/03/30	03:10:36	ok	ok	320.7740	214.183	0.000000	24.81	79.106	17.971	312713396.238284	5	321.1093	1.32060e-03	1.75855e-04
2022/03/30	03:15:36	ok	ok	320.7560	214.167	0.000000	24.89	79.097	18.052	312159139.376704	3	321.2321	1.23116e-03	1.05935e-04
2022/03/30	03:20:36	ok	ok	320.7500	214.144	0.000000	24.96	79.019	18.108	325002562.748475	3	321.1724	1.25358e-03	1.11315e-04
2022/03/30	03:25:36	ok	ok	320.7440	214.131	0.000000	25.03	79.074	18.192	318520931.385680	5	320.4868	1.77207e-03	2.55452e-04
2022/03/30	03:30:36	ok	ok	320.7400	214.138	0.000000	25.06	79.083	18.224	321671501.849830	3	321.0956	1.30279e-03	9.14709e-05
2022/03/30	03:35:36	ok	ok	320.6940	214.120	0.000000	25.12	79.066	18.280	313639116.008059	3	321.2537	1.16815e-03	5.92692e-05
2022/03/30	03:40:36	ok	ok	320.7080	214.109	0.000000	25.22	79.002	18.367	315023483.008623	4	320.9394	1.39013e-03	3.30473e-04
2022/03/30	03:45:36	ok	ok	320.7140	214.114	0.000000	25.24	79.030	18.401	324659055.291487	3	321.1000	1.26656e-03	1.95556e-05
2022/03/30	03:50:36	ok	ok	320.7240	214.138	0.000000	25.14	79.286	18.358	333789048.153404	3	321.1063	1.27140e-03	6.81277e-05
2022/03/30	03:55:36	ok	ok	320.7460	214.177	0.000000	25.07	79.442	18.323	325373132.722623	5	320.1541	1.89878e-03	1.05071e-03
2022/03/30	04:00:36	ok	ok	320.7260	214.201	0.000000	25.03	79.431	18.274	324246898.088390	3	320.6022	1.68160e-03	2.92841e-04
2022/03/30	04:05:36	ok	ok	320.6680	214.189	0.000000	25.06	79.371	18.290	301100404.692219	5	321.0394	1.31813e-03	2.37008e-04
2022/03/30	04:10:36	ok	ok	320.6920	214.163	0.000000	25.17	79.129	18.352	339355057.981981	4	319.0864	2.77825e-03	9.79811e-04
2022/03/30	04:15:36	ok	ok	320.6620	214.145	0.000000	25.23	79.094	18.402	319603345.437362	3	321.0295	1.32071e-03	4.82687e-05
2022/03/30	04:20:36	ok	ok	320.6400	214.137	0.000000	25.26	79.101	18.434	323064457.470182	5	321.0192	1.28088e-03	3.58182e-04
2022/03/30	04:25:36	ok	ok	320.6720	214.124	0.000000	25.30	79.005	18.456	318215095.653485	5	320.1084	1.87807e-03	1.12944e-03
2022/03/30	04:30:36	ok	ok	320.5940	214.112	0.000000	25.38	78.959	18.531	311422498.624603	4	320.8949	1.36248e-03	3.59004e-04
2022/03/30	04:35:36	ok	ok	320.6000	214.122	0.000000	25.38	79.025	18.546	305893162.519881	4	320.9662	1.29191e-03	3.94177e-04
2022/03/30	04:40:36	ok	ok	320.6180	214.105	0.000000	25.40	79.042	18.567	323013512.528621	3	320.9933	1.32105e-03	1.27469e-04
2022/03/30	04:45:36	ok	ok	320.5800	214.109	0.000000	25.44	79.051	18.611	324855773.962379	4	320.8783	1.36916e-03	1.29955e-04
2022/03/30	04:50:36	ok	ok	320.6180	214.153	0.000000	25.26	79.326	18.486	347581359.162016	4	320.9538	1.31252e-03	9.31275e-05
2022/03/30	04:55:36	ok	ok	320.6560	214.177	0.000000	25.20	79.399	18.445	330940608.211677	4	320.2605	1.88461e-03	3.32405e-04
2022/03/30	05:00:36	ok	ok	320.6480	214.205	0.000000	25.10	79.449	18.355	316435277.982663	3	321.1171	1.24040e-03	4.47862e-05
2022/03/30	05:05:36	ok	ok	320.6240	214.199	0.000000	25.14	79.364	18.376	347305765.548505	4	320.8122	1.46194e-03	1.02897e-04
2022/03/30	05:10:36	ok	ok	320.5860	214.166	0.000000	25.29	79.107	18.463	311672157.893191	4	320.9371	1.32071e-03	3.08489e-04
2022/03/30	05:15:36	ok	ok	320.5720	214.151	0.000000	25.32	79.048	18.480	308134142.714194	5	321.4933	6.13625e-04	9.70067e-04
2022/03/30	05:20:36	ok	ok	320.5800	214.145	0.000000	25.36	79.057	18.526	323945755.824878	4	320.8979	1.31439e-03	3.08183e-04
2022/03/30	05:25:36	ok	ok	320.5660	214.142	0.000000	25.37	79.033	18.534	317142790.176749	4	320.9838	1.24783e-03	3.63899e-04
2022/03/30	05:30:36	ok	ok	320.5460	214.136	0.000000	25.37	79.080	18.545	325168081.413279	3	321.0854	1.20448e-03	5.20454e-05
2022/03/30	05:35:36	ok	ok	320.5540	214.134	0.000000	25.41	79.065	18.586	309373846.764885	4	320.8932	1.30111e-03	3.60590e-04
2022/03/30	05:40:36	ok	ok	320.5140	214.126	0.000000	25.38	79.016	18.544	321906487.335855	5	321.4887	5.96063e-04	9.53366e-04
2022/03/30	05:45:36	ok	ok	320.5260	214.136	0.000000	25.38	79.025	18.546	321368158.832869	5	321.3995	6.51712e-04	9.29011e-04
2022/03/30	05:50:36	ok	ok	320.5560	214.163	0.000000	25.30	79.326	18.531	316278403.760416	3	321.0790	1.19993e-03	3.46976e-06
2022/03/30	05:55:36	ok	ok	320.5500	214.203	0.000000	25.16	79.445	18.412	318843808.767166	4	318.9835	2.76467e-03	9.67909e-04
2022/03/30	06:00:36	ok	ok	320.5440	214.232	0.000000	25.04	79.582	18.322	299997913.325803	4	321.0411	1.21861e-03	3.60977e-04
2022/03/30	06:05:36	ok	ok	320.5740	214.239	0.000000	25.03	79.490	18.287	322868527.952914	8	320.7281	1.08076e-03	1.45751e-03
2022/03/30	06:10:36	ok	ok	320.5260	214.197	0.000000	25.17	79.225	18.375	307827500.378564	5	320.8298	1.35328e-03	2.71428e-04
2022/03/30	06:15:36	ok	ok	320.5320	214.179	0.000000	25.23	79.142	18.413	310403770.634007	8	320.6437	1.09826e-03	1.52515e-03
2022/03/30	06:20:36	ok	ok	320.4980	214.166	0.000000	25.27	79.153	18.460	326648409.748178	5	321.4475	5.91714e-04	1.00580e-03
2022/03/30	06:25:36	ok	ok	320.4580	214.155	0.000000	25.32	79.084	18.488	303782073.632887	5	320.8480	1.29607e-03	3.64206e-04
2022/03/30	06:30:36	ok	ok	320.5120	214.150	0.000000	25.32	79.097	18.491	344203260.905860	4	321.0552	1.15463e-03	1.69269e-05
2022/03/30	06:35:36	ok	ok	320.5000	214.139	0.000000	25.36	79.048	18.524	329849407.310758	5	320.8334	1.30218e-03	2.74606e-04
2022/03/30	06:40:36	ok	ok	320.4600	214.133	0.000000	25.32	79.115	18.495	331990407.603021	4	320.8675	1.28244e-03	3.47111e-04
2022/03/30	06:45:36	ok	ok	320.4420	214.137	0.000000	25.34	79.103	18.520	295662256.051091	4	320.9738	1.21308e-03	4.46989e-04
2022/03/30	06:50:36	ok	ok	320.4500	214.130	0.000000	25.36	79.069	18.529	306092163.882200	4	320.8966	1.25389e-03	4.40635e-04
2022/03/30	06:55:36	ok	ok	320.4520	214.176	0.000000	25.22	79.400	18.459	310523828.936048	4	320.9200	1.23972e-03	3.90143e-04
2022/03/30	07:00:36	ok	ok	320.4680	214.199	0.000000	25.10	79.478	18.362	321925606.664824	7	320.4678	1.48408e-03	1.25351e-03
2022/03/30	07:05:36	ok	ok	320.4440	214.189	0.000000	25.13	79.303	18.349	309594503.287343	4	320.7581	1.36383e-03	3.30470e-04
2022/03/30	07:10:36	ok	ok	320.4500	214.158	0.000000	25.24	79.107	18.419	324259626.673980	4	318.9045	2.74367e-03	9.54678e-04
2022/03/30	07:15:36	ok	ok	320.4100	214.144	0.000000	25.30	79.130	18.485	299820373.627221	3	320.9279	1.20941e-03	2.14595e-05
2022/03/30	07:20:36	ok	ok	320.3940	214.131	0.000000	25.32	79.097	18.491	308889453.665884	4	320.7460	1.33949e-03	1.93981e-04
2022/03/30	07:25:36	ok	ok	320.3740	214.113	0.000000	25.41	79.043	18.581	303592509.021998	4	320.6751	1.37446e-03	3.40387e-04
2022/03/30	07:30:36	ok	ok	320.3840	214.105	0.000000	25.40	79.030	18.564	308667002.005116	3	320.4019	1.58206e-03	2.33385e-04
2022/03/30	07:35:36	ok	ok	320.3860	214.095	0.000000	25.40	79.069	18.574	316512592.492704	9	320.4168	1.34740e-03	1.30274e-03
2022/03/30	07:40:36	ok	ok	320.3520	214.087	0.000000	25.44	79.030	18.606	307404126.122544	3	320.4745	1.52718e-03	2.01498e-04
2022/03/30	07:45:36	ok	ok	320.3580	214.080	0.000000	25.44	79.089	18.620	323763294.995842	3	320.8022	1.24948e-03	1.64167e-05
2022/03/30	07:50:36	ok	ok	320.3080	214.084	0.000000	25.44	79.078	18.617	304515366.620664	6	320.9496	9.75540e-04	6.59967e-04
2022/03/30	07:55:36	ok	ok	320.3280	214.069	0.000000	25.48	79.033	18.651	313488122.020929	4	320.7066	1.28904e-03	3.59599e-04
2022/03/30	08:00:36	ok	ok	320.3220	214.068	0.000000	25.48	79.120	18.672	313131240.095329	8	320.2802	1.37661e-03	1.16490e-03
2022/03/30	08:05:36	ok	ok	320.3060	214.051	0.000000	25.53	79.051	18.700	344175267.971383	6	319.8523	1.58558e-03	1.37036e-03
2022/03/30	08:10:36	ok	ok	320.2840	214.043	0.000000	25.56	79.039	18.728	324465571.828694	5	320.8743	1.06516e-03	3.93147e-04
2022/03/30	08:15:36	ok	ok	320.2740	214.027	0.000000	25.61	79.005	18.782	315268210.307615	6	320.9050	9.00191e-04	1.08086e-03
2022/03/30	08:20:36	ok	ok	320.2420	214.025	0.000000	25.60	79.080	18.786	327053852.187564	6	321.0458	8.85809e-04	7.17271e-04
2022/03/30	08:25:36	ok	ok	320.2480	214.013	0.000000	25.68	79.110	18.880	324994475.886943	6	319.8910	1.49578e-03	9.87931e-04
2022/03/30	08:30:36	ok	ok	320.2320	213.994	0.000000	25.70	79.065	18.886	320709554.437639	6	320.8976	8.77626e-04	1.04436e-03
2022/03/30	08:35:36	ok	ok	320.1960	213.984	0.000000	25.73	79.130	18.930	316002315.469951	6	320.8403	9.08873e-04	1.06409e-03
2022/03/30	08:40:36	ok	ok	320.1940	213.978	0.000000	25.78	79.106	18.984	335094238.269847	8	320.1506	1.40151e-03	1.13693e-03
2022/03/30	08:45:36	ok	ok	320.1780	213.965	0.000000	25.76	79.098	18.953	333826186.065674	8	320.1598	1.38267e-03	1.16669e-03
2022/03/30	08:50:36	ok	ok	320.1440	213.959	0.000000	25.84	79.089	19.039	314879942.052417	6	320.8475	8.80227e-04	1.05201e-03
2022/03/30	08:55:36	ok	ok	320.1400	213.941	0.000000	25.85	79.161	19.073	333243312.135607	5	320.7690	1.05297e-03	4.01199e-04
2022/03/30	09:00:36	ok	ok	320.1340	213.935	0.000000	25.90	79.097	19.104	328392269.051271	8	320.0921	1.38427e-03	1.14177e-03
2022/03/30	09:05:36	ok	ok	320.0720	213.916	0.000000	25.95	79.110	19.167	303600707.076869	5	320.8920	9.53987e-04	5.86024e-04
2022/03/30	09:10:36	ok	ok	320.1000	213.908	0.000000	25.97	79.161	19.193	346092136.497599	5	320.8898	9.51120e-04	5.70528e-04
2022/03/30	09:15:36	ok	ok	320.0420	213.894	0.000000	26.01	79.065	19.216	314001081.977825	6	320.9813	7.42421e-04	1.06418e-03
2022/03/30	09:20:36	ok	ok	320.0540	213.883	0.000000	26.05	79.094	19.269	339742516.761853	8	320.0316	1.38627e-03	1.16308e-03
2022/03/30	09:25:36	ok	ok	320.0380	213.872	0.000000	26.07	79.147	19.299	323308731.204428	6	320.9498	7.63421e-04	1.07588e-03
2022/03/30	09:30:36	ok	ok	320.0400	213.870	0.000000	26.07	79.107	19.289	325515747.833271	6	320.7600	8.49902e-04	1.06047e-03
2022/03/30	09:35:36	ok	ok	320.0120	213.867	0.000000	26.07	79.165	19.303	330842434.727959	6	321.0031	7.14287e-04	1.01892e-03
2022/03/30	09:40:36	ok	ok	319.9820	213.867	0.000000	26.11	79.167	19.350	321583160.844037	5	320.8343	9.07997e-04	5.67495e-04
2022/03/30	09:45:36	ok	ok	320.0160	213.856	0.000000	26.14	79.202	19.390	332296759.247593	5	320.8929	8.80275e-04	5.55905e-04
2022/03/30	09:50:36	ok	ok	320.0000	213.846	0.000000	26.14	79.231	19.397	320836351.969686	6	320.9163	7.98391e-04	7.23401e-04
2022/03/30	09:55:36	ok	ok	319.9800	213.830	0.000000	26.20	79.149	19.438	326524706.448234	8	319.9371	1.36841e-03	1.15900e-03
2022/03/30	10:00:36	ok	ok	319.9540	213.821	0.000000	26.21	79.220	19.470	326473119.335718	6	320.9375	6.93563e-04	1.10356e-03
2022/03/30	10:05:36	ok	ok	319.9320	213.802	0.000000	26.25	79.202	19.512	324030560.931609	8	319.9221	1.36194e-03	1.16375e-03
2022/03/30	10:10:36	ok	ok	319.9160	213.787	0.000000	26.30	79.193	19.556	328889663.360573	6	320.7425	9.38928e-04	6.46738e-04
2022/03/30	10:15:36	ok	ok	319.9060	213.771	0.000000	26.35	79.207	19.620	336134381.953649	5	320.8483	8.43359e-04	5.80559e-04
2022/03/30	10:20:36	ok	ok	319.8680	213.757	0.000000	26.39	79.158	19.655	338571163.094507	8	320.0314	1.24138e-03	1.53579e-03
2022/03/30	10:25:36	ok	ok	319.8700	213.757	0.000000	26.38	79.234	19.656	328219948.961487	5	320.7137	8.83045e-04	6.62774e-04
2022/03/30	10:30:36	ok	ok	319.8440	213.732	0.000000	26.45	79.162	19.718	329349099.480340	6	320.8262	6.11031e-04	1.04514e-03
2022/03/30	10:35:36	ok	ok	319.8400	213.730	0.000000	26.45	79.153	19.715	326908178.736780	9	319.7864	1.00030e-03	1.47115e-03
2022/03/30	10:40:36	ok	ok	319.8100	213.716	0.000000	26.51	79.207	19.790	324303834.421079	9	319.9360	9.28122e-04	2.02054e-03
2022/03/30	10:45:36	ok	ok	319.8120	213.715	0.000000	26.48	79.208	19.758	327594263.696725	9	319.7433	1.19720e-03	1.74935e-03
2022/03/30	10:50:36	ok	ok	319.7860	213.699	0.000000	26.55	79.217	19.840	325239687.458980	9	319.8583	1.08430e-03	1.23103e-03
2022/03/30	10:55:36	ok	ok	319.7460	213.682	0.000000	26.55	79.170	19.828	322974382.050585	6	320.5284	8.64237e-04	9.98105e-04
2022/03/30	11:00:36	ok	ok	319.7600	213.671	0.000000	26.59	79.188	19.883	325320969.503364	9	320.0061	1.05438e-03	1.81000e-03
2022/03/30	11:05:36	ok	ok	319.7380	213.678	0.000000	26.61	79.252	19.914	331991665.828437	8	319.8602	7.65707e-04	1.58957e-03
2022/03/30	11:10:36	ok	ok	319.7240	213.663	0.000000	26.62	79.236	19.924	334141600.450764	9	319.7034	1.28808e-03	1.23571e-03
2022/03/30	11:15:36	ok	ok	319.7060	213.657	0.000000	26.62	79.254	19.929	327252520.361033	5	320.5581	8.00037e-04	1.12488e-03
2022/03/30	11:20:36	ok	ok	319.7280	213.651	0.000000	26.65	79.252	19.961	321459697.822000	6	319.2898	1.55234e-03	9.93757e-04
2022/03/30	11:25:36	ok	ok	319.6700	213.644	0.000000	26.65	79.231	19.956	313555777.877093	5	320.4905	8.32890e-04	1.06055e-03
2022/03/30	11:30:36	ok	ok	319.6840	213.643	0.000000	26.66	79.254	19.976	314155878.359239	8	319.6425	1.17262e-03	1.84668e-03
2022/03/30	11:35:36	ok	ok	319.6560	213.634	0.000000	26.68	79.345	20.014	312850458.121759	8	319.5935	1.15348e-03	1.67630e-03
2022/03/30	11:40:36	ok	ok	319.6220	213.617	0.000000	26.69	79.243	20.006	300497536.036836	5	320.4375	8.37802e-04	1.08263e-03
2022/03/30	11:45:36	ok	ok	319.6200	213.610	0.000000	26.72	79.229	20.032	310555612.340018	5	320.5156	8.17325e-04	1.02558e-03
2022/03/30	11:50:36	ok	ok	319.6260	213.602	0.000000	26.69	79.281	20.016	323177721.683964	6	319.0828	1.58450e-03	1.35387e-03
2022/03/30	11:55:36	ok	ok	319.6000	213.596	0.000000	26.75	79.335	20.092	314764620.990078	5	320.4749	7.91564e-04	1.10977e-03
2022/03/30	12:00:36	ok	ok	319.5900	213.576	0.000000	26.79	79.286	20.127	310625015.250055	8	319.4942	1.33998e-03	1.81949e-03
2022/03/30	12:05:36	ok	ok	319.5900	213.567	0.000000	26.78	79.281	20.108	323720435.863034	8	319.4155	1.16853e-03	1.90343e-03
2022/03/30	12:10:36	ok	ok	319.5520	213.556	0.000000	26.81	79.318	20.150	324002663.598823	9	319.5661	1.05129e-03	1.00585e-03
2022/03/30	12:15:36	ok	ok	319.5200	213.540	0.000000	26.82	79.254	20.149	306757416.377694	5	320.3327	8.31223e-04	1.08519e-03
2022/03/30	12:20:36	ok	ok	319.5340	213.526	0.000000	26.86	79.226	20.189	307460147.989794	8	319.3402	1.20116e-03	1.91084e-03
2022/03/30	12:25:36	ok	ok	319.5280	213.517	0.000000	26.90	79.284	20.252	324676913.092906	6	319.0860	1.62530e-03	1.19971e-03
2022/03/30	12:30:36	ok	ok	319.5020	213.513	0.000000	26.92	79.309	20.273	292641078.871560	6	319.1018	1.62155e-03	1.24153e-03
2022/03/30	12:35:36	ok	ok	319.4680	213.502	0.000000	26.93	79.245	20.275	319511604.348062	8	319.3842	1.40102e-03	1.17631e-03
2022/03/30	12:40:36	ok	ok	319.4740	213.490	0.000000	26.95	79.286	20.300	307275747.589277	8	319.2947	1.17050e-03	1.96371e-03
2022/03/30	12:45:36	ok	ok	319.4340	213.473	0.000000	26.97	79.234	20.317	322674166.942998	6	319.1000	1.59265e-03	1.19886e-03
2022/03/30	12:50:36	ok	ok	319.4180	213.463	0.000000	27.02	79.303	20.383	297319930.785994	5	320.7975	1.61758e-04	6.06961e-04
2022/03/30	12:55:36	ok	ok	319.4080	213.453	0.000000	27.02	79.322	20.388	296450715.790689	8	319.4820	1.01290e-03	1.23736e-03
2022/03/30	13:00:36	ok	ok	319.3880	213.440	0.000000	27.03	79.316	20.405	321066430.095341	8	319.3209	1.38645e-03	1.21925e-03
2022/03/30	13:05:36	ok	ok	319.3740	213.438	0.000000	27.05	79.341	20.426	312305245.063087	8	319.2126	1.20070e-03	1.88471e-03
2022/03/30	13:10:36	ok	ok	319.3500	213.429	0.000000	27.02	79.419	20.413	316211897.191842	6	319.0596	1.54339e-03	1.16156e-03
2022/03/30	13:15:36	ok	ok	319.4460	213.576	0.000000	26.58	80.012	20.072	323891045.009313	6	319.0694	1.56542e-03	1.04761e-03
2022/03/30	13:20:36	ok	ok	319.4780	213.665	0.000000	26.30	80.165	19.796	301484707.124039	9	319.5431	1.12021e-03	1.18959e-03
2022/03/30	13:25:36	ok	ok	319.5220	213.725	0.000000	26.12	80.122	19.598	312901453.430132	8	319.5540	1.20337e-03	1.16923e-03
2022/03/30	13:30:36	ok	ok	319.5500	213.771	0.000000	25.97	80.008	19.399	312242723.181813	5	320.4851	8.54531e-04	6.56646e-04
2022/03/30	13:35:36	ok	ok	319.5480	213.804	0.000000	25.87	80.049	19.302	305489415.374893	8	319.5809	1.36707e-03	1.27864e-03
2022/03/30	13:40:36	ok	ok	319.5440	213.830	0.000000	25.71	79.944	19.110	308330457.324956	6	320.4939	9.20848e-04	6.08493e-04
2022/03/30	13:45:36	ok	ok	319.5740	213.845	0.000000	25.61	79.985	19.015	322769604.456640	9	319.7417	1.14789e-03	1.70960e-03
2022/03/30	13:50:36	ok	ok	319.5740	213.852	0.000000	25.54	79.879	18.910	303956279.643981	6	320.5237	8.07756e-04	7.10104e-04
2022/03/30	13:55:36	ok	ok	319.5860	213.865	0.000000	25.50	79.867	18.865	308395464.465913	8	319.5965	1.36071e-03	1.21787e-03
2022/03/30	14:00:36	ok	ok	319.5860	213.869	0.000000	25.38	79.820	18.733	298261122.361461	8	319.6658	1.29717e-03	1.68523e-03
2022/03/30	14:05:36	ok	ok	319.5680	213.879	0.000000	25.34	79.780	18.679	289148596.796900	8	319.5779	1.40320e-03	1.21444e-03
2022/03/30	14:10:36	ok	ok	319.5500	213.876	0.000000	25.30	79.742	18.628	311898776.827788	5	320.4556	9.26570e-04	5.32845e-04
2022/03/30	14:15:36	ok	ok	319.5640	213.883	0.000000	25.26	79.721	18.578	285114215.394952	5	320.2326	1.03580e-03	4.96393e-04
2022/03/30	14:20:36	ok	ok	319.5600	213.888	0.000000	25.22	79.721	18.534	289636177.636486	8	319.3954	1.41642e-03	1.65040e-03
2022/03/30	14:25:36	ok	ok	319.5620	213.876	0.000000	25.19	79.664	18.490	284359698.265393	8	319.6866	1.29707e-03	1.74281e-03
2022/03/30	14:30:36	ok	ok	319.5700	213.887	0.000000	25.16	79.669	18.464	301904108.546714	8	319.5933	1.40673e-03	1.24276e-03
2022/03/30	14:35:36	ok	ok	319.5300	213.889	0.000000	25.12	79.657	18.417	308489988.167113	5	320.4356	9.26502e-04	5.37476e-04
2022/03/30	14:40:36	ok	ok	319.5400	213.895	0.000000	25.06	79.692	18.364	313122639.517686	5	320.2698	1.01856e-03	4.37989e-04
2022/03/30	14:45:36	ok	ok	319.5320	213.890	0.000000	25.02	79.680	18.317	293402865.448688	8	319.5785	1.40452e-03	1.22916e-03
2022/03/30	14:50:36	ok	ok	319.5180	213.886	0.000000	25.02	79.602	18.299	303614527.187858	5	320.3581	9.81180e-04	5.84428e-04
2022/03/30	14:55:36	ok	ok	319.5480	213.895	0.000000	24.94	79.634	18.233	307615138.370742	8	319.3831	1.49969e-03	1.24184e-03
2022/03/30	15:00:36	ok	ok	319.5100	213.892	0.000000	24.97	79.620	18.260	299820318.182482	5	320.3852	9.34577e-04	5.81146e-04
2022/03/30	15:05:36	ok	ok	319.5060	213.891	0.000000	24.94	79.596	18.224	289048301.048048	6	320.5187	7.47844e-04	1.16047e-03
2022/03/30	15:10:36	ok	ok	319.5100	213.892	0.000000	24.87	79.646	18.164	294566684.211944	5	320.1734	1.06102e-03	4.67942e-04
2022/03/30	15:15:36	ok	ok	319.5000	213.888	0.000000	24.89	79.628	18.174	293719738.373967	5	320.2293	1.00653e-03	4.94910e-04
2022/03/30	15:20:36	ok	ok	319.5060	213.889	0.000000	24.83	79.614	18.113	300414577.226771	8	319.5702	1.38837e-03	1.21299e-03
2022/03/30	15:25:36	ok	ok	319.5040	213.897	0.000000	24.82	79.638	18.105	311811398.343371	6	319.0837	1.61536e-03	1.47625e-03
2022/03/30	15:30:36	ok	ok	319.4920	213.888	0.000000	24.82	79.632	18.104	305453952.141656	8	319.5568	1.36432e-03	1.22957e-03
2022/03/30	15:35:36	ok	ok	319.4900	213.897	0.000000	24.76	79.606	18.041	298983793.180140	6	319.0448	1.62223e-03	1.52690e-03
2022/03/30	15:40:36	ok	ok	319.4800	213.893	0.000000	24.75	79.623	18.028	300951450.332031	6	320.2207	9.52903e-04	7.00194e-04
2022/03/30	15:45:36	ok	ok	319.4780	213.896	0.000000	24.71	79.680	18.000	306158749.147710	8	319.5261	1.38176e-03	1.21413e-03
2022/03/30	15:50:36	ok	ok	319.4720	213.891	0.000000	24.75	79.554	18.013	321655858.498071	8	319.4907	1.41498e-03	1.21434e-03
2022/03/30	15:55:36	ok	ok	319.4520	213.892	0.000000	24.69	79.628	17.973	301084858.392059	5	320.1493	1.03625e-03	4.61901e-04
2022/03/30	16:00:36	ok	ok	319.4420	213.889	0.000000	24.68	79.614	17.956	297810217.883183	5	320.1820	1.02234e-03	4.93341e-04
2022/03/30	16:05:36	ok	ok	319.4380	213.892	0.000000	24.69	79.492	17.942	292933359.752142	8	319.3240	1.42953e-03	1.46121e-03
2022/03/30	16:10:36	ok	ok	319.4440	213.880	0.000000	24.63	79.554	17.899	304495957.554822	8	319.3198	1.42510e-03	1.47563e-03
2022/03/30	16:15:36	ok	ok	319.4360	213.896	0.000000	24.59	79.564	17.858	298053816.881742	6	320.3742	8.46095e-04	7.92371e-04
2022/03/30	16:20:36	ok	ok	319.4680	213.896	0.000000	24.61	79.500	17.860	303118429.175405	8	319.1347	1.50091e-03	1.64451e-03
2022/03/30	16:25:36	ok	ok	319.4500	213.915	0.000000	24.52	79.701	17.816	302437713.817950	5	320.1395	1.04856e-03	4.62595e-04
2022/03/30	16:30:36	ok	ok	319.4320	213.949	0.000000	24.39	79.861	17.724	292786377.496725	5	320.0100	1.13927e-03	4.77421e-04
2022/03/30	16:35:36	ok	ok	319.4720	213.986	0.000000	24.25	80.067	17.628	296789221.299409	5	320.1416	1.06027e-03	4.79576e-04
2022/03/30	16:40:36	ok	ok	319.4860	213.988	0.000000	24.22	79.907	17.566	281785412.066871	4	319.8887	1.37178e-03	2.03921e-04
2022/03/30	16:45:36	ok	ok	319.4540	213.964	0.000000	24.28	79.611	17.556	304589051.823234	8	319.4900	1.41822e-03	1.21567e-03
2022/03/30	16:50:36	ok	ok	319.4500	213.952	0.000000	24.31	79.591	17.581	311555425.265443	8	319.4739	1.41633e-03	1.18190e-03
2022/03/30	16:55:36	ok	ok	319.4420	213.960	0.000000	24.25	79.565	17.517	291782563.838039	6	320.0865	1.09887e-03	4.30510e-04
2022/03/30	17:00:36	ok	ok	319.4340	213.958	0.000000	24.22	79.664	17.512	296292842.153166	4	319.7301	1.44863e-03	2.38391e-04
2022/03/30	17:05:36	ok	ok	319.4360	213.958	0.000000	24.22	79.615	17.502	300939089.133387	3	319.4661	1.68648e-03	1.48442e-04
2022/03/30	17:10:36	ok	ok	319.4320	213.963	0.000000	24.18	79.615	17.459	287696515.569287	6	320.1337	1.00657e-03	5.02494e-04
2022/03/30	17:15:36	ok	ok	319.4280	213.960	0.000000	24.18	79.605	17.457	286764877.112527	4	319.8599	1.36453e-03	2.89288e-04
2022/03/30	17:20:36	ok	ok	319.4280	213.965	0.000000	24.17	79.574	17.437	302734357.373893	4	319.6838	1.48597e-03	3.52969e-04
2022/03/30	17:25:36	ok	ok	319.4400	213.979	0.000000	24.08	79.620	17.363	302512420.713392	4	317.8543	2.86399e-03	9.46382e-04
2022/03/30	17:30:36	ok	ok	319.4640	214.010	0.000000	23.97	79.840	17.298	283817256.301572	3	319.9145	1.33309e-03	1.29798e-05
2022/03/30	17:35:36	ok	ok	319.4820	214.048	0.000000	23.84	79.925	17.191	281919983.443274	4	319.6368	1.49204e-03	3.34594e-04
2022/03/30	17:40:36	ok	ok	319.4800	214.064	0.000000	23.77	79.907	17.120	278917030.236297	3	319.8930	1.39642e-03	3.38765e-05
2022/03/30	17:45:36	ok	ok	319.4940	214.070	0.000000	23.73	79.886	17.074	288609319.826002	4	319.9356	1.29949e-03	2.13830e-04
2022/03/30	17:50:36	ok	ok	319.4460	214.058	0.000000	23.77	79.648	17.064	283796266.976721	8	319.6204	1.12910e-03	1.49922e-03
2022/03/30	17:55:36	ok	ok	319.4660	214.036	0.000000	23.78	79.477	17.040	293311455.436511	3	319.4745	1.68537e-03	1.34732e-04
2022/03/30	18:00:36	ok	ok	319.4420	214.052	0.000000	23.73	79.550	17.002	287875168.205495	5	319.5011	1.56588e-03	3.97607e-04
2022/03/30	18:05:36	ok	ok	319.4680	214.060	0.000000	23.68	79.625	16.977	298456160.349074	4	319.7313	1.46592e-03	2.68105e-04
2022/03/30	18:10:36	ok	ok	319.4400	214.059	0.000000	23.64	79.547	16.919	292015184.643733	5	319.2767	1.81349e-03	1.52513e-04
2022/03/30	18:15:36	ok	ok	319.4200	214.062	0.000000	23.65	79.445	16.910	294900437.206292	5	319.7120	1.42393e-03	2.98839e-04
2022/03/30	18:20:36	ok	ok	319.4300	214.060	0.000000	23.64	79.481	16.905	285855076.570089	4	319.7364	1.44348e-03	3.92179e-04
2022/03/30	18:25:36	ok	ok	319.4280	214.100	0.000000	23.51	79.620	16.809	285667395.463066	5	319.8455	1.34444e-03	3.45644e-04
2022/03/30	18:30:36	ok	ok	319.4560	214.141	0.000000	23.38	79.820	16.731	292368615.953256	5	319.8342	1.36393e-03	2.96701e-04
2022/03/30	18:35:36	ok	ok	319.5000	214.158	0.000000	23.31	79.831	16.665	278831676.648729	4	319.7615	1.42363e-03	2.82121e-04
2022/03/30	18:40:36	ok	ok	319.5120	214.172	0.000000	23.21	79.825	16.570	269263005.648699	3	319.7456	1.50085e-03	4.27610e-05
2022/03/30	18:45:36	ok	ok	319.4780	214.194	0.000000	23.16	79.829	16.518	276115907.154962	5	319.7143	1.44408e-03	3.51362e-04
2022/03/30	18:50:36	ok	ok	319.4800	214.206	0.000000	23.10	79.785	16.456	276118766.980657	8	319.6489	1.35840e-03	8.09217e-04
2022/03/30	18:55:36	ok	ok	319.5260	214.222	0.000000	23.04	79.762	16.396	269307663.309249	3	319.7927	1.45699e-03	1.90971e-04
2022/03/30	19:00:36	ok	ok	319.4920	214.186	0.000000	23.09	79.533	16.392	291105625.680732	4	319.8146	1.37263e-03	2.15609e-04
2022/03/30	19:05:36	ok	ok	319.4700	214.176	0.000000	23.14	79.316	16.399	285434190.506728	3	319.4809	1.69119e-03	1.83549e-04
2022/03/30	19:10:36	ok	ok	319.4800	214.168	0.000000	23.16	79.303	16.409	292163687.040783	4	319.6094	1.50108e-03	4.00543e-04
2022/03/30	19:15:36	ok	ok	319.4500	214.149	0.000000	23.16	79.281	16.405	304290296.639631	5	319.8643	1.31289e-03	2.92334e-04
2022/03/30	19:20:36	ok	ok	319.4600	214.157	0.000000	23.13	79.179	16.359	304415221.822171	4	319.8818	1.31646e-03	1.82963e-04
2022/03/30	19:25:36	ok	ok	319.4240	214.157	0.000000	23.13	79.208	16.365	298029302.025336	5	319.6286	1.47024e-03	2.60066e-04
2022/03/30	19:30:36	ok	ok	319.4380	214.184	0.000000	23.01	79.399	16.294	295901052.748696	5	319.6962	1.43722e-03	2.55622e-04
2022/03/30	19:35:36	ok	ok	319.4500	214.214	0.000000	22.89	79.577	16.214	300722285.134487	5	319.7966	1.38383e-03	2.89234e-04
2022/03/30	19:40:36	ok	ok	319.5160	214.239	0.000000	22.85	79.652	16.190	297694302.158929	3	319.6029	1.55681e-03	2.30696e-04
2022/03/30	19:45:36	ok	ok	319.3660	214.096	0.000000	23.26	79.614	16.567	269805338.132736	5	319.7981	1.30731e-03	3.11500e-04
2022/03/30	19:50:36	ok	ok	319.3180	214.020	0.000000	23.41	79.989	16.792	274784160.676559	4	319.1315	1.83434e-03	1.51753e-04
2022/03/30	19:55:36	ok	ok	319.3060	213.966	0.000000	23.55	79.995	16.929	280483981.876379	4	317.6044	2.94378e-03	1.04779e-03
2022/03/30	20:00:36	ok	ok	319.2660	213.927	0.000000	23.68	80.018	17.061	298387997.194444	4	317.6700	2.88584e-03	9.74515e-04
2022/03/30	20:05:36	ok	ok	319.2360	213.903	0.000000	23.78	80.082	17.170	306256311.316554	5	319.9409	1.00459e-03	4.87056e-04
2022/03/30	20:10:36	ok	ok	319.1700	213.841	0.000000	23.94	79.785	17.257	296200223.615042	5	320.0593	9.19831e-04	6.28020e-04
2022/03/30	20:15:36	ok	ok	319.1620	213.786	0.000000	24.14	79.614	17.417	286998115.372469	6	318.6838	1.58398e-03	1.53174e-03
2022/03/30	20:20:36	ok	ok	319.1340	213.745	0.000000	24.27	79.628	17.547	300467629.038326	8	319.1256	1.36982e-03	1.25733e-03
2022/03/30	20:25:36	ok	ok	319.0960	213.708	0.000000	24.38	79.579	17.648	303628130.963830	8	319.1026	1.36625e-03	1.22494e-03
2022/03/30	20:30:36	ok	ok	319.0760	213.696	0.000000	24.42	79.579	17.690	314583072.306790	8	319.0843	1.37171e-03	1.22669e-03
2022/03/30	20:35:36	ok	ok	319.0840	213.687	0.000000	24.48	79.574	17.745	311175659.582864	8	319.0844	1.35478e-03	1.19560e-03
2022/03/30	20:40:36	ok	ok	319.0640	213.717	0.000000	24.41	79.739	17.712	302239622.243217	5	320.0045	8.61899e-04	5.09582e-04
2022/03/30	20:45:36	ok	ok	319.0760	213.744	0.000000	24.34	79.973	17.692	306874423.537928	5	320.0201	8.64901e-04	5.69405e-04
2022/03/30	20:50:36	ok	ok	319.0960	213.756	0.000000	24.28	79.968	17.635	319918056.838560	8	319.1042	1.36964e-03	1.21356e-03
2022/03/30	20:55:36	ok	ok	319.0960	213.769	0.000000	24.25	79.971	17.606	316666461.181670	5	319.9805	8.97139e-04	5.86091e-04
2022/03/30	21:00:36	ok	ok	319.0700	213.784	0.000000	24.25	80.027	17.619	307590508.957242	8	319.1122	1.36982e-03	1.18408e-03
2022/03/30	21:05:36	ok	ok	319.0700	213.795	0.000000	24.22	79.973	17.580	303287904.212622	5	319.9276	9.39533e-04	4.77474e-04
2022/03/30	21:10:36	ok	ok	319.0820	213.802	0.000000	24.19	79.954	17.547	324476854.194558	8	319.1065	1.36240e-03	1.22324e-03
2022/03/30	21:15:36	ok	ok	319.0880	213.799	0.000000	24.18	79.934	17.529	310498164.171786	8	318.9143	1.39769e-03	1.57280e-03
2022/03/30	21:20:36	ok	ok	319.1040	213.787	0.000000	24.24	79.890	17.575	308320053.598514	8	318.9425	1.36799e-03	1.52117e-03
2022/03/30	21:25:36	ok	ok	319.0360	213.736	0.000000	24.41	79.574	17.676	314662574.578843	8	319.0616	1.34139e-03	1.23361e-03
2022/03/30	21:30:36	ok	ok	319.0140	213.712	0.000000	24.48	79.487	17.726	312077058.556717	8	319.0070	1.36320e-03	1.24356e-03
2022/03/30	21:35:36	ok	ok	318.9980	213.690	0.000000	24.55	79.380	17.772	306014963.048341	8	319.0070	1.34442e-03	1.23366e-03
2022/03/30	21:40:36	ok	ok	318.9800	213.677	0.000000	24.55	79.408	17.778	310982987.331890	8	318.8045	1.36600e-03	1.70030e-03
2022/03/30	21:45:36	ok	ok	318.9820	213.669	0.000000	24.61	79.385	17.834	305741938.185566	8	319.0172	1.34222e-03	1.27769e-03
2022/03/30	21:50:36	ok	ok	318.9460	213.665	0.000000	24.61	79.345	17.825	293414392.821008	8	318.9683	1.33512e-03	1.26421e-03
2022/03/30	21:55:36	ok	ok	318.9800	213.709	0.000000	24.45	79.673	17.738	311587925.715158	8	319.1356	1.24061e-03	1.53583e-03
2022/03/30	22:00:36	ok	ok	318.9700	213.723	0.000000	24.39	79.707	17.689	297305350.455558	5	319.8558	8.99123e-04	5.92569e-04
2022/03/30	22:05:36	ok	ok	319.0160	213.742	0.000000	24.32	79.738	17.627	306960866.639229	8	318.8459	1.37974e-03	1.56050e-03
2022/03/30	22:10:36	ok	ok	319.0260	213.769	0.000000	24.25	79.854	17.581	314808420.714334	8	318.7160	1.46681e-03	1.47917e-03
2022/03/30	22:15:36	ok	ok	319.0020	213.782	0.000000	24.22	79.789	17.540	280457975.081722	5	319.9166	8.75101e-04	6.50536e-04
2022/03/30	22:20:36	ok	ok	319.0160	213.800	0.000000	24.18	79.779	17.495	298750198.260185	8	318.9583	1.36263e-03	1.47046e-03
2022/03/30	22:25:36	ok	ok	319.0020	213.838	0.000000	24.07	79.973	17.424	268164594.920644	5	319.8874	9.09356e-04	5.85307e-04
2022/03/30	22:30:36	ok	ok	319.0220	213.825	0.000000	24.05	79.852	17.382	297852816.628567	8	318.7316	1.48374e-03	1.37597e-03
2022/03/30	22:35:36	ok	ok	319.0120	213.832	0.000000	24.05	79.794	17.369	279045598.863378	8	318.7035	1.47790e-03	1.45146e-03
2022/03/30	22:40:36	ok	ok	318.9920	213.826	0.000000	24.04	79.762	17.349	275339288.033303	8	318.8693	1.47811e-03	1.15753e-03
2022/03/30	22:45:36	ok	ok	318.9840	213.833	0.000000	24.02	79.817	17.348	272455239.448809	8	319.0028	1.38412e-03	1.18109e-03
2022/03/30	22:50:36	ok	ok	318.9840	213.834	0.000000	24.01	79.696	17.306	287438328.431096	8	318.8385	1.39836e-03	1.48521e-03
2022/03/30	22:55:36	ok	ok	318.9860	213.833	0.000000	23.98	79.728	17.287	279813395.311229	8	318.9959	1.37672e-03	1.23766e-03
2022/03/30	23:00:36	ok	ok	318.9960	213.830	0.000000	23.95	79.646	17.240	285724159.503926	8	318.8342	1.38983e-03	1.54103e-03
2022/03/30	23:05:36	ok	ok	318.9660	213.837	0.000000	23.92	79.724	17.231	288977210.787355	6	319.8335	9.52758e-04	5.31576e-04
2022/03/30	23:10:36	ok	ok	318.9660	213.845	0.000000	23.89	79.744	17.207	283534143.929954	5	319.6135	1.04234e-03	4.70640e-04
2022/03/30	23:15:36	ok	ok	318.9400	213.850	0.000000	23.89	79.687	17.195	287848946.207119	5	319.6366	1.03148e-03	5.01928e-04
2022/03/30	23:20:36	ok	ok	318.9640	213.846	0.000000	23.88	79.666	17.177	288378239.497965	8	319.0054	1.35778e-03	1.24712e-03
2022/03/30	23:25:36	ok	ok	318.9640	213.851	0.000000	23.84	79.684	17.139	282828608.673936	6	319.7276	9.53440e-04	4.65231e-04
2022/03/30	23:30:36	ok	ok	318.9540	213.858	0.000000	23.81	79.638	17.101	280227788.978320	8	318.9631	1.38726e-03	1.22924e-03
2022/03/30	23:35:36	ok	ok	318.9800	213.876	0.000000	23.77	79.753	17.087	292089077.707441	8	318.7704	1.41596e-03	1.74893e-03
2022/03/30	23:40:36	ok	ok	318.9900	213.880	0.000000	23.71	79.719	17.023	278380245.500667	8	318.8912	1.45061e-03	1.00930e-03
2022/03/30	23:45:36	ok	ok	318.9600	213.882	0.000000	23.74	79.648	17.036	280506807.241540	9	319.1640	1.12350e-03	1.31375e-03
2022/03/30	23:50:36	ok	ok	318.9760	213.886	0.000000	23.70	79.716	17.009	276924384.492710	9	318.9683	1.16929e-03	1.63411e-03
2022/03/30	23:55:36	ok	ok	318.9560	213.889	0.000000	23.67	79.611	16.961	277741773.581403	8	318.8829	1.38102e-03	1.78534e-03
2022/03/31	00:00:36	ok	ok	318.9520	213.888	0.000000	23.67	79.623	16.963	273897321.395935	8	318.9679	1.38307e-03	1.22598e-03
2022/03/31	00:05:36	ok	ok	318.9740	213.901	0.000000	23.61	79.673	16.918	274945889.019214	8	318.6669	1.48774e-03	1.52782e-03
2022/03/31	00:10:36	ok	ok	318.9920	213.909	0.000000	23.57	79.742	16.894	277815845.451223	8	318.7100	1.46685e-03	1.36977e-03
2022/03/31	00:15:36	ok	ok	318.9400	213.914	0.000000	23.54	79.637	16.841	285094717.319900	8	318.8042	1.48967e-03	1.26330e-03
2022/03/31	00:20:36	ok	ok	318.9620	213.922	0.000000	23.50	79.684	16.810	254727201.941098	8	318.8358	1.47707e-03	1.07036e-03
2022/03/31	00:25:36	ok	ok	318.9680	213.927	0.000000	23.48	79.605	16.780	270718705.939576	8	318.9412	1.37297e-03	1.64556e-03
2022/03/31	00:30:36	ok	ok	318.9460	213.928	0.000000	23.44	79.623	16.743	291260714.665486	4	317.1754	3.02029e-03	9.30893e-04
2022/03/31	00:35:36	ok	ok	318.9520	213.940	0.000000	23.38	79.724	16.711	269682720.276243	8	318.8420	1.46640e-03	1.07514e-03
2022/03/31	00:40:36	ok	ok	318.9620	213.944	0.000000	23.37	79.680	16.689	271018090.241279	4	317.2670	2.93852e-03	9.96976e-04
2022/03/31	00:45:36	ok	ok	318.9700	213.948	0.000000	23.34	79.615	16.648	280361582.363968	4	317.4435	2.77951e-03	1.06713e-03
2022/03/31	00:50:36	ok	ok	318.9520	213.955	0.000000	23.31	79.666	16.630	271912569.741052	4	319.2437	1.39282e-03	3.41957e-04
2022/03/31	00:55:36	ok	ok	318.9560	213.963	0.000000	23.29	79.660	16.604	290955253.278873	10	319.2026	1.14396e-03	1.36780e-03
2022/03/31	01:00:36	ok	ok	318.9100	213.958	0.000000	23.27	79.628	16.585	268992719.098014	5	319.7214	9.75588e-04	5.63679e-04
2022/03/31	01:05:36	ok	ok	318.9760	213.961	0.000000	23.23	79.625	16.544	278159158.516537	8	318.8971	1.37744e-03	1.51103e-03
2022/03/31	01:10:36	ok	ok	318.9360	213.968	0.000000	23.19	79.586	16.495	285281329.904176	9	319.1387	1.13784e-03	1.38666e-03
2022/03/31	01:15:36	ok	ok	318.9420	213.972	0.000000	23.17	79.660	16.498	273400204.995125	4	319.2617	1.42896e-03	3.10792e-04
2022/03/31	01:20:36	ok	ok	318.9440	213.976	0.000000	23.16	79.655	16.482	279747687.935947	4	319.0992	1.54533e-03	2.36326e-04
2022/03/31	01:25:36	ok	ok	318.9580	213.979	0.000000	23.13	79.573	16.440	285884741.907389	4	317.4039	2.80980e-03	9.50267e-04
2022/03/31	01:30:36	ok	ok	318.9480	213.983	0.000000	23.10	79.611	16.420	269168149.825713	3	319.0815	1.56137e-03	1.20615e-04
2022/03/31	01:35:36	ok	ok	318.9380	213.997	0.000000	23.04	79.579	16.359	279102509.836508	9	319.1469	1.15422e-03	1.46275e-03
2022/03/31	01:40:36	ok	ok	318.9300	213.991	0.000000	23.04	79.579	16.359	290256397.564148	4	317.3754	2.84729e-03	9.35196e-04
2022/03/31	01:45:36	ok	ok	318.9360	214.000	0.000000	23.03	79.586	16.348	285170241.253312	8	319.1137	1.09155e-03	1.54287e-03
2022/03/31	01:50:36	ok	ok	318.9320	213.998	0.000000	23.00	79.606	16.325	289652603.364003	8	319.1268	1.14050e-03	1.47026e-03
2022/03/31	01:55:36	ok	ok	318.9180	214.001	0.000000	22.97	79.573	16.293	281307469.353006	3	319.3291	1.39804e-03	4.56713e-05
2022/03/31	02:00:36	ok	ok	318.9400	214.008	0.000000	22.94	79.554	16.262	284359631.018342	9	318.9458	1.19121e-03	1.32533e-03
2022/03/31	02:05:36	ok	ok	318.9000	214.007	0.000000	22.96	79.550	16.273	279018709.362494	5	319.2196	1.37728e-03	3.80861e-04
2022/03/31	02:10:36	ok	ok	318.8940	213.982	0.000000	22.93	79.464	16.231	265743195.931216	6	319.6064	1.02144e-03	5.31172e-04
2022/03/31	02:15:36	ok	ok	318.7480	213.738	0.000000	23.58	78.122	16.563	265937818.712049	8	318.7921	1.35533e-03	1.28832e-03
2022/03/31	02:20:36	ok	ok	318.6780	213.649	0.000000	23.84	77.757	16.725	291790801.235252	8	318.6941	1.35994e-03	1.33117e-03
2022/03/31	02:25:36	ok	ok	318.6100	213.575	0.000000	24.04	77.633	16.886	290053640.627005	5	319.5396	8.72380e-04	6.42622e-04
2022/03/31	02:30:36	ok	ok	318.6200	213.535	0.000000	24.18	77.523	17.001	323447575.205850	8	318.6367	1.34216e-03	1.26926e-03
2022/03/31	02:35:36	ok	ok	318.5700	213.498	0.000000	24.28	77.394	17.067	330411515.720654	9	318.6056	1.36617e-03	1.21725e-03
2022/03/31	02:40:36	ok	ok	318.5500	213.456	0.000000	24.42	77.235	17.169	330626869.462512	8	318.5939	1.30037e-03	1.24197e-03
2022/03/31	02:45:36	ok	ok	318.5460	213.438	0.000000	24.46	77.226	17.209	334099250.775769	9	318.5660	1.35993e-03	1.21936e-03
2022/03/31	02:50:36	ok	ok	318.5160	213.422	0.000000	24.58	77.098	17.292	312994480.265718	9	318.5383	1.36095e-03	1.23718e-03
2022/03/31	02:55:36	ok	ok	318.4960	213.404	0.000000	24.61	77.105	17.322	328208931.121756	9	318.4893	1.28172e-03	1.17753e-03
2022/03/31	03:00:36	ok	ok	318.4860	213.393	0.000000	24.65	77.087	17.357	326396381.150934	9	318.4994	1.26908e-03	1.19769e-03
2022/03/31	03:05:36	ok	ok	318.4680	213.385	0.000000	24.71	77.070	17.411	329599513.868892	9	318.4967	1.27379e-03	1.21307e-03
2022/03/31	03:10:36	ok	ok	318.4720	213.373	0.000000	24.73	77.047	17.432	316685925.170275	9	318.3507	1.33513e-03	1.08949e-03
2022/03/31	03:15:36	ok	ok	318.4700	213.375	0.000000	24.79	77.005	17.478	325669328.821535	8	318.5069	1.17821e-03	1.17540e-03
2022/03/31	03:20:36	ok	ok	318.4360	213.353	0.000000	24.83	76.909	17.498	326538946.166404	9	318.4608	1.28430e-03	1.19237e-03
2022/03/31	03:25:36	ok	ok	318.4460	213.356	0.000000	24.85	76.941	17.518	314433523.872804	8	318.3877	1.38699e-03	1.26654e-03
2022/03/31	03:30:36	ok	ok	318.4200	213.354	0.000000	24.83	76.918	17.500	308183367.890110	6	318.0896	1.60095e-03	1.14686e-03
2022/03/31	03:35:36	ok	ok	318.3980	213.341	0.000000	24.87	76.890	17.536	314906363.303903	8	318.3628	1.41027e-03	1.22020e-03
2022/03/31	03:40:36	ok	ok	318.4080	213.337	0.000000	24.89	76.864	17.543	299171245.189084	8	318.3849	1.35588e-03	1.26722e-03
2022/03/31	03:45:36	ok	ok	318.3780	213.331	0.000000	24.89	76.835	17.536	307405784.447320	8	318.3545	1.38665e-03	1.20294e-03
2022/03/31	03:50:36	ok	ok	318.3640	213.328	0.000000	24.92	76.831	17.564	305267339.779206	8	318.3571	1.40070e-03	1.29434e-03
2022/03/31	03:55:36	ok	ok	318.3720	213.331	0.000000	24.90	76.741	17.531	301907493.355467	8	318.2896	1.45089e-03	8.05994e-04
2022/03/31	04:00:36	ok	ok	318.3440	213.325	0.000000	24.96	76.698	17.576	290335811.063682	6	318.0362	1.59952e-03	1.15816e-03
2022/03/31	04:05:36	ok	ok	318.3560	213.326	0.000000	24.92	76.725	17.540	290204318.862348	8	318.3156	1.40337e-03	1.26651e-03
2022/03/31	04:10:36	ok	ok	318.3640	213.327	0.000000	24.87	76.822	17.520	296513640.762575	8	318.3076	1.40662e-03	1.21536e-03
2022/03/31	04:15:36	ok	ok	318.3400	213.314	0.000000	24.90	76.703	17.522	288548004.739526	6	318.0460	1.58570e-03	1.17731e-03
2022/03/31	04:20:36	ok	ok	318.3360	213.322	0.000000	24.86	76.712	17.482	292492238.284125	8	318.3078	1.39939e-03	1.20404e-03
2022/03/31	04:25:36	ok	ok	318.3400	213.323	0.000000	24.86	76.712	17.482	289411427.955765	8	318.2021	1.47978e-03	1.08775e-03
2022/03/31	04:30:36	ok	ok	318.3360	213.319	0.000000	24.87	76.620	17.474	278267082.458969	8	318.3062	1.40064e-03	1.27915e-03
2022/03/31	04:35:36	ok	ok	318.3220	213.319	0.000000	24.87	76.608	17.471	278423196.635866	6	318.0288	1.59594e-03	1.17975e-03
2022/03/31	04:40:36	ok	ok	318.3100	213.319	0.000000	24.86	76.645	17.467	277528111.512775	6	318.0500	1.55101e-03	1.16789e-03
2022/03/31	04:45:36	ok	ok	318.3080	213.309	0.000000	24.86	76.538	17.442	274057263.908053	6	317.9524	1.66577e-03	1.18096e-03
2022/03/31	04:50:36	ok	ok	318.2860	213.297	0.000000	24.86	76.510	17.436	283496417.625469	5	319.2729	7.63873e-04	1.15522e-03
2022/03/31	04:55:36	ok	ok	318.2920	213.308	0.000000	24.83	76.542	17.414	282407843.957396	6	318.0300	1.59420e-03	1.19602e-03
2022/03/31	05:00:36	ok	ok	318.3000	213.310	0.000000	24.82	76.576	17.409	275036389.588694	5	317.3178	1.98261e-03	1.19852e-03
2022/03/31	05:05:36	ok	ok	318.2900	213.311	0.000000	24.82	76.538	17.400	276652400.360037	6	317.9890	1.60352e-03	1.21664e-03
2022/03/31	05:10:36	ok	ok	318.2780	213.303	0.000000	24.81	76.535	17.387	256478501.942615	9	318.3363	1.25442e-03	1.21887e-03
2022/03/31	05:15:36	ok	ok	318.2580	213.299	0.000000	24.81	76.506	17.380	275978544.267174	6	317.9310	1.56795e-03	1.04268e-03
2022/03/31	05:20:36	ok	ok	318.2700	213.306	0.000000	24.81	76.391	17.354	264915939.673578	8	318.2341	1.38410e-03	1.14416e-03
2022/03/31	05:25:36	ok	ok	318.2740	213.304	0.000000	24.75	76.471	17.315	265568821.614632	6	318.0085	1.58069e-03	1.23126e-03
2022/03/31	05:30:36	ok	ok	318.2580	213.317	0.000000	24.72	76.533	17.303	260057184.918871	6	317.9197	1.59379e-03	1.05916e-03
2022/03/31	05:35:36	ok	ok	318.2740	213.316	0.000000	24.71	76.561	17.296	258712285.489897	8	318.2341	1.41497e-03	1.15738e-03
2022/03/31	05:40:36	ok	ok	318.2700	213.317	0.000000	24.69	76.584	17.285	254343807.927765	8	318.1703	1.20745e-03	1.83541e-03
2022/03/31	05:45:36	ok	ok	318.2240	213.307	0.000000	24.72	76.475	17.290	260639239.307446	8	318.2305	1.40452e-03	1.19368e-03
2022/03/31	05:50:36	ok	ok	318.2620	213.310	0.000000	24.65	76.506	17.226	249841947.386002	8	318.0140	1.30613e-03	1.79657e-03
2022/03/31	05:55:36	ok	ok	318.2200	213.313	0.000000	24.66	76.414	17.221	254978490.400649	8	318.2333	1.39385e-03	1.17104e-03
2022/03/31	06:00:36	ok	ok	318.2400	213.302	0.000000	24.63	76.464	17.204	247190363.627639	8	318.2172	1.42427e-03	1.22155e-03
2022/03/31	06:05:36	ok	ok	318.2220	213.291	0.000000	24.65	76.373	17.196	253339687.023196	8	318.2119	1.38216e-03	1.18566e-03
2022/03/31	06:10:36	ok	ok	318.2220	213.303	0.000000	24.58	76.432	17.143	264682783.745589	6	317.9125	1.55840e-03	1.11386e-03
2022/03/31	06:15:36	ok	ok	318.2060	213.298	0.000000	24.61	76.457	17.176	252372715.004656	8	318.2228	1.40507e-03	1.25308e-03
2022/03/31	06:20:36	ok	ok	318.2200	213.303	0.000000	24.56	76.448	17.133	252649249.481184	5	319.1303	8.24321e-04	1.09251e-03
2022/03/31	06:25:36	ok	ok	318.2300	213.307	0.000000	24.49	76.487	17.070	247463738.481403	9	318.2760	1.27613e-03	1.20063e-03
2022/03/31	06:30:36	ok	ok	318.2000	213.315	0.000000	24.48	76.466	17.052	257842888.155643	8	318.2031	1.42072e-03	1.21105e-03
2022/03/31	06:35:36	ok	ok	318.2140	213.308	0.000000	24.46	76.416	17.028	259333271.139449	8	318.2250	1.39499e-03	1.21819e-03
2022/03/31	06:40:36	ok	ok	318.1520	213.300	0.000000	24.52	76.410	17.081	250474944.733476	9	318.2834	1.34032e-03	1.16121e-03
2022/03/31	06:45:36	ok	ok	318.1820	213.289	0.000000	24.49	76.364	17.042	245918495.090436	6	317.9332	1.57854e-03	1.18608e-03
2022/03/31	06:50:36	ok	ok	318.1840	213.281	0.000000	24.52	76.352	17.068	258756990.848801	9	318.1141	1.35740e-03	1.11926e-03
2022/03/31	06:55:36	ok	ok	318.1720	213.276	0.000000	24.51	76.365	17.058	265138645.130063	9	318.0974	1.23490e-03	1.67055e-03
2022/03/31	07:00:36	ok	ok	318.1760	213.257	0.000000	24.52	76.429	17.085	269729297.736490	7	318.0297	1.25116e-03	9.31333e-04
2022/03/31	07:05:36	ok	ok	318.1600	213.266	0.000000	24.48	76.428	17.044	262376713.447907	9	318.2371	1.25363e-03	1.21130e-03
2022/03/31	07:10:36	ok	ok	318.1600	213.266	0.000000	24.46	76.405	17.026	259499349.878949	9	318.2161	1.25499e-03	1.17391e-03
2022/03/31	07:15:36	ok	ok	318.1560	213.267	0.000000	24.42	76.501	17.006	252815033.040617	8	318.0467	1.22579e-03	1.83322e-03
2022/03/31	07:20:36	ok	ok	318.1660	213.263	0.000000	24.42	76.425	16.989	261917682.888821	8	318.1127	1.44231e-03	1.19706e-03
2022/03/31	07:25:36	ok	ok	318.1280	213.244	0.000000	24.46	76.338	17.011	249873232.833035	8	318.1011	1.44201e-03	1.19983e-03
2022/03/31	07:30:36	ok	ok	318.0820	213.175	0.000000	24.66	76.085	17.147	254353622.791448	8	318.0876	1.40048e-03	1.22541e-03
2022/03/31	07:35:36	ok	ok	318.0260	213.131	0.000000	24.81	75.906	17.244	257887278.849243	8	318.0316	1.48183e-03	1.10828e-03
2022/03/31	07:40:36	ok	ok	318.0500	213.101	0.000000	24.87	75.865	17.302	261860526.497151	8	318.0471	1.40637e-03	1.21291e-03
2022/03/31	07:45:36	ok	ok	318.0040	213.072	0.000000	24.94	75.814	17.358	255851033.247733	8	317.9972	1.41461e-03	1.22006e-03
2022/03/31	07:50:36	ok	ok	317.9960	213.056	0.000000	24.96	75.807	17.372	267468684.118260	6	317.7154	1.61397e-03	1.23211e-03
2022/03/31	07:55:36	ok	ok	317.9800	213.038	0.000000	25.00	75.924	17.441	271802919.630214	8	317.9465	1.51201e-03	1.16223e-03
2022/03/31	08:00:36	ok	ok	317.9620	213.019	0.000000	25.03	75.921	17.466	262346087.701913	6	317.7194	1.57897e-03	1.22130e-03
2022/03/31	08:05:36	ok	ok	317.9460	213.008	0.000000	25.07	75.940	17.515	274132679.164252	8	317.9478	1.40064e-03	1.18813e-03
2022/03/31	08:10:36	ok	ok	317.9600	213.037	0.000000	25.00	76.204	17.505	254474687.496441	8	317.9450	1.42544e-03	1.19706e-03
2022/03/31	08:15:36	ok	ok	317.9660	213.078	0.000000	24.90	76.327	17.436	258375100.324727	6	317.7052	1.67449e-03	1.10922e-03
2022/03/31	08:20:36	ok	ok	317.9720	213.082	0.000000	24.83	76.329	17.366	263681028.672201	8	317.8470	1.51550e-03	1.06403e-03
2022/03/31	08:25:36	ok	ok	317.9820	213.085	0.000000	24.79	76.356	17.330	259096931.557671	8	317.9792	1.40579e-03	1.24084e-03
2022/03/31	08:30:36	ok	ok	317.9680	213.090	0.000000	24.78	76.304	17.306	276762765.655824	8	318.0060	1.37925e-03	1.22190e-03
2022/03/31	08:35:36	ok	ok	317.9700	213.098	0.000000	24.75	76.327	17.282	262025936.529626	8	317.9836	1.42621e-03	1.22351e-03
2022/03/31	08:40:36	ok	ok	317.9640	213.096	0.000000	24.71	76.432	17.267	261858623.043846	8	317.9894	1.42462e-03	1.21939e-03
2022/03/31	08:45:36	ok	ok	317.9480	213.103	0.000000	24.69	76.410	17.246	262796100.199082	8	317.9428	1.43759e-03	1.21354e-03
2022/03/31	08:50:36	ok	ok	317.9600	213.097	0.000000	24.66	76.492	17.239	256600974.064387	8	317.8358	1.24263e-03	1.90991e-03
2022/03/31	08:55:36	ok	ok	317.9120	213.033	0.000000	24.85	76.052	17.316	248094514.460418	8	317.7983	1.48566e-03	9.22023e-04
2022/03/31	09:00:36	ok	ok	317.8760	212.987	0.000000	24.99	75.998	17.442	266071033.811378	8	317.8938	1.42899e-03	1.16615e-03
2022/03/31	09:05:36	ok	ok	317.8440	212.947	0.000000	25.09	75.885	17.516	259155610.829476	8	317.8929	1.36169e-03	1.19036e-03
2022/03/31	09:10:36	ok	ok	317.8220	212.915	0.000000	25.17	75.828	17.587	259060340.662191	8	317.8279	1.43109e-03	1.26031e-03
2022/03/31	09:15:36	ok	ok	317.7960	212.890	0.000000	25.24	75.787	17.646	263022638.055767	6	317.5500	1.64636e-03	1.01952e-03
2022/03/31	09:20:36	ok	ok	317.7960	212.885	0.000000	25.24	75.843	17.659	257013012.138074	6	317.7497	1.36109e-03	8.45815e-04
2022/03/31	09:25:36	ok	ok	317.7500	212.863	0.000000	25.36	75.805	17.764	289620797.263700	8	317.7320	1.49385e-03	1.08379e-03
2022/03/31	09:30:36	ok	ok	317.7500	212.847	0.000000	25.34	75.846	17.758	265999664.805054	9	317.8266	1.34596e-03	1.15902e-03
2022/03/31	09:35:36	ok	ok	317.7340	212.824	0.000000	25.43	75.801	17.832	273039723.447673	7	317.4927	1.46924e-03	1.09731e-03
2022/03/31	09:40:36	ok	ok	317.7100	212.802	0.000000	25.46	75.834	17.870	266378823.281389	9	317.7183	1.38495e-03	1.14459e-03
2022/03/31	09:45:36	ok	ok	317.7020	212.793	0.000000	25.47	75.848	17.886	280481281.212735	9	317.7381	1.38424e-03	1.17701e-03
2022/03/31	09:50:36	ok	ok	317.6800	212.767	0.000000	25.54	75.837	17.953	267092571.629140	9	317.7646	1.33340e-03	1.16936e-03
2022/03/31	09:55:36	ok	ok	317.6680	212.755	0.000000	25.60	75.773	18.000	280679297.770180	9	317.6490	1.47621e-03	9.99146e-04
2022/03/31	10:00:36	ok	ok	317.6420	212.737	0.000000	25.66	75.775	18.057	281401404.627203	9	317.6997	1.34814e-03	1.14365e-03
2022/03/31	10:05:36	ok	ok	317.6180	212.716	0.000000	25.68	75.821	18.095	288819731.217769	9	317.7032	1.42405e-03	1.06647e-03
2022/03/31	10:10:36	ok	ok	317.6040	212.686	0.000000	25.76	75.732	18.147	287618974.928546	6	317.3684	1.74803e-03	1.11478e-03
2022/03/31	10:15:36	ok	ok	317.5760	212.654	0.000000	25.85	75.715	18.243	274136537.985178	4	318.0985	1.22796e-03	1.35809e-04
2022/03/31	10:20:36	ok	ok	317.5600	212.647	0.000000	25.85	75.851	18.276	274970288.647315	6	317.3709	1.71571e-03	1.03700e-03
2022/03/31	10:25:36	ok	ok	317.5280	212.619	0.000000	25.94	75.734	18.335	279995206.584672	4	318.0504	1.24065e-03	1.39406e-04
2022/03/31	10:30:36	ok	ok	317.5160	212.596	0.000000	26.00	75.778	18.403	283086153.356365	5	318.1739	1.12326e-03	2.74734e-04
2022/03/31	10:35:36	ok	ok	317.4960	212.579	0.000000	26.02	75.784	18.432	288556018.238518	4	318.0222	1.23291e-03	1.58655e-04
2022/03/31	10:40:36	ok	ok	317.4500	212.558	0.000000	26.10	75.770	18.506	284301959.728848	6	317.2937	1.69831e-03	1.06200e-03
2022/03/31	10:45:36	ok	ok	317.4480	212.531	0.000000	26.15	75.715	18.550	270619492.297437	5	317.7854	1.38292e-03	4.57267e-04
2022/03/31	10:50:36	ok	ok	317.4280	212.510	0.000000	26.24	75.766	18.651	284782211.160767	4	317.9469	1.23166e-03	1.65553e-04
2022/03/31	10:55:36	ok	ok	317.4200	212.477	0.000000	26.28	75.718	18.681	279792547.208526	4	317.9269	1.25186e-03	1.51658e-04
2022/03/31	11:00:36	ok	ok	317.3860	212.452	0.000000	26.35	75.792	18.775	282226154.740978	6	317.1604	1.73335e-03	1.08722e-03
2022/03/31	11:05:36	ok	ok	317.3720	212.440	0.000000	26.38	75.828	18.812	290129871.330710	4	317.9946	1.18512e-03	9.56727e-05
2022/03/31	11:10:36	ok	ok	317.3620	212.423	0.000000	26.45	75.814	18.884	298083018.717960	4	317.9176	1.21324e-03	1.72495e-04
2022/03/31	11:15:36	ok	ok	317.3100	212.387	0.000000	26.54	75.816	18.974	280533071.397683	4	317.8504	1.24008e-03	1.39494e-04
2022/03/31	11:20:36	ok	ok	317.2880	212.363	0.000000	26.59	75.819	19.037	273405314.494906	9	317.4461	1.25484e-03	1.36415e-03
2022/03/31	11:25:36	ok	ok	317.2740	212.332	0.000000	26.66	75.778	19.100	291415462.790725	4	317.7943	1.24137e-03	2.11057e-04
2022/03/31	11:30:36	ok	ok	317.2360	212.304	0.000000	26.76	75.837	19.220	284841684.665088	4	317.7059	1.27825e-03	1.50315e-04
2022/03/31	11:35:36	ok	ok	317.2300	212.279	0.000000	26.78	75.889	19.247	295430442.252614	8	317.2606	1.39380e-03	1.24477e-03
2022/03/31	11:40:36	ok	ok	317.1940	212.240	0.000000	26.87	75.865	19.347	284414058.749947	9	317.3706	1.19090e-03	1.19315e-03
2022/03/31	11:45:36	ok	ok	317.1740	212.208	0.000000	26.95	75.880	19.428	284162633.022050	4	317.6306	1.27683e-03	1.58745e-04
2022/03/31	11:50:36	ok	ok	317.1480	212.191	0.000000	27.03	75.901	19.526	277874091.223686	8	317.2187	1.17327e-03	1.88948e-03
2022/03/31	11:55:36	ok	ok	317.1040	212.156	0.000000	27.12	75.871	19.611	292762545.097386	8	317.1617	1.41894e-03	1.07909e-03
2022/03/31	12:00:36	ok	ok	317.0940	212.135	0.000000	27.15	75.966	19.667	293721700.154988	8	317.2839	1.26730e-03	1.08537e-03
2022/03/31	12:05:36	ok	ok	317.0520	212.101	0.000000	27.26	75.962	19.789	283631440.167672	8	317.0646	1.46108e-03	1.25191e-03
2022/03/31	12:10:36	ok	ok	317.0620	212.106	0.000000	27.29	75.970	19.823	302405424.222731	8	317.0848	1.41531e-03	1.25888e-03
2022/03/31	12:15:36	ok	ok	317.2000	212.335	0.000000	26.66	77.665	19.576	287723207.555129	9	317.3982	1.18992e-03	1.08038e-03
2022/03/31	12:20:36	ok	ok	317.2240	212.430	0.000000	26.38	78.201	19.400	268871325.611054	8	317.2941	1.36143e-03	1.16989e-03
2022/03/31	12:25:36	ok	ok	317.2580	212.479	0.000000	26.22	78.288	19.255	281806823.502361	6	316.9867	1.75979e-03	1.03966e-03
2022/03/31	12:30:36	ok	ok	317.2580	212.514	0.000000	26.11	78.524	19.193	284321098.868779	4	317.8422	1.21291e-03	1.75262e-04
2022/03/31	12:35:36	ok	ok	317.2480	212.523	0.000000	26.01	78.676	19.121	287501565.273979	4	317.7743	1.26290e-03	1.95083e-04
2022/03/31	12:40:36	ok	ok	317.2480	212.532	0.000000	25.98	78.668	19.088	286977275.404348	8	317.3065	1.56852e-03	1.11337e-03
2022/03/31	12:45:36	ok	ok	317.2500	212.538	0.000000	25.94	78.845	19.088	275511110.783109	6	317.1000	1.69358e-03	1.07501e-03
2022/03/31	12:50:36	ok	ok	317.2320	212.521	0.000000	25.94	78.814	19.081	281434271.075997	4	317.8432	1.20671e-03	1.58518e-04
2022/03/31	12:55:36	ok	ok	317.1960	212.515	0.000000	25.92	78.849	19.072	288727874.018543	4	317.7050	1.28576e-03	1.69332e-04
2022/03/31	13:00:36	ok	ok	317.2060	212.504	0.000000	25.92	78.909	19.087	269798232.502631	4	317.7250	1.26528e-03	1.87098e-04
2022/03/31	13:05:36	ok	ok	317.1900	212.488	0.000000	25.92	78.975	19.103	283069467.693636	4	317.7278	1.24647e-03	1.46197e-04
2022/03/31	13:10:36	ok	ok	317.1840	212.475	0.000000	25.92	78.965	19.100	274500326.457880	4	317.7678	1.20559e-03	1.68168e-04
2022/03/31	13:15:36	ok	ok	317.1580	212.456	0.000000	25.98	78.968	19.161	267924396.502306	4	317.7197	1.21837e-03	1.71613e-04
2022/03/31	13:20:36	ok	ok	317.1480	212.442	0.000000	25.97	79.074	19.172	270128206.256963	4	317.7176	1.21412e-03	1.72604e-04
2022/03/31	13:25:36	ok	ok	317.1200	212.417	0.000000	26.02	79.020	19.219	263345047.964254	4	317.6074	1.28392e-03	1.47903e-04
2022/03/31	13:30:36	ok	ok	317.1100	212.408	0.000000	26.02	79.057	19.228	273127028.391164	4	317.6992	1.20521e-03	9.27863e-05
2022/03/31	13:35:36	ok	ok	317.0840	212.389	0.000000	26.07	79.001	19.263	270990947.605024	4	317.6983	1.21134e-03	1.02977e-04
2022/03/31	13:40:36	ok	ok	317.0680	212.375	0.000000	26.02	79.117	19.243	274811484.005984	6	316.4663	2.01339e-03	1.17385e-03
2022/03/31	13:45:36	ok	ok	317.0780	212.384	0.000000	26.02	79.107	19.240	260897688.785988	4	317.6002	1.24956e-03	1.59460e-04
2022/03/31	13:50:36	ok	ok	317.0620	212.371	0.000000	26.02	79.117	19.243	252460929.848572	6	316.8222	1.73416e-03	1.00839e-03
2022/03/31	13:55:36	ok	ok	317.0500	212.366	0.000000	26.02	79.147	19.250	252737271.251027	4	317.5952	1.23612e-03	1.95618e-04
2022/03/31	14:00:36	ok	ok	317.0380	212.360	0.000000	26.00	79.139	19.220	268496045.681081	4	317.6141	1.20528e-03	1.96191e-04
2022/03/31	14:05:36	ok	ok	317.0280	212.345	0.000000	26.02	79.107	19.240	275881249.023872	9	317.2387	1.24250e-03	1.22960e-03
2022/03/31	14:10:36	ok	ok	317.0180	212.345	0.000000	25.98	79.184	19.213	255072870.112643	9	317.1983	1.24540e-03	1.31110e-03
2022/03/31	14:15:36	ok	ok	317.0160	212.342	0.000000	26.00	79.101	19.210	263422943.477867	6	317.0279	1.57586e-03	6.99323e-04
2022/03/31	14:20:36	ok	ok	317.0080	212.335	0.000000	26.00	79.197	19.234	275126783.557331	6	317.0066	1.58453e-03	6.42803e-04
2022/03/31	14:25:36	ok	ok	317.0080	212.340	0.000000	25.95	79.156	19.178	258949515.705979	4	317.5260	1.25886e-03	1.66157e-04
2022/03/31	14:30:36	ok	ok	316.9840	212.333	0.000000	25.94	79.133	19.158	264939413.281051	6	316.7845	1.71980e-03	1.07774e-03
2022/03/31	14:35:36	ok	ok	316.9780	212.344	0.000000	25.88	79.167	19.103	259091864.604430	8	317.0265	1.53255e-03	1.10509e-03
2022/03/31	14:40:36	ok	ok	316.9820	212.350	0.000000	25.85	79.094	19.057	271628714.787583	4	317.5228	1.24434e-03	1.95030e-04
2022/03/31	14:45:36	ok	ok	316.9880	212.349	0.000000	25.84	79.089	19.039	264284952.500466	4	317.5255	1.22562e-03	1.02681e-04
2022/03/31	14:50:36	ok	ok	316.9780	212.357	0.000000	25.78	79.106	18.984	269295176.323810	9	317.1598	1.25410e-03	1.31096e-03
2022/03/31	14:55:36	ok	ok	316.9920	212.366	0.000000	25.74	79.133	18.945	256651708.519033	6	316.9761	1.58362e-03	6.21015e-04
2022/03/31	15:00:36	ok	ok	316.9580	212.370	0.000000	25.71	79.039	18.894	269447265.097217	9	317.1824	1.24924e-03	1.24702e-03
2022/03/31	15:05:36	ok	ok	316.9640	212.373	0.000000	25.67	79.097	18.863	258755073.365412	4	317.4776	1.25531e-03	1.37613e-04
2022/03/31	15:10:36	ok	ok	316.9760	212.362	0.000000	25.63	79.084	18.815	257804712.853055	4	317.5858	1.18113e-03	1.87308e-04
2022/03/31	15:15:36	ok	ok	316.9700	212.374	0.000000	25.61	79.034	18.789	260954406.129063	4	317.5167	1.22073e-03	1.98877e-04
2022/03/31	15:20:36	ok	ok	316.9380	212.372	0.000000	25.58	79.037	18.759	278568993.154413	4	317.4967	1.24113e-03	1.79879e-04
2022/03/31	15:25:36	ok	ok	316.9640	212.384	0.000000	25.54	79.084	18.722	260449047.992813	6	316.9339	1.61481e-03	6.19757e-04
2022/03/31	15:30:36	ok	ok	316.9540	212.386	0.000000	25.51	79.057	18.688	258387881.560899	8	317.3443	1.17530e-03	8.11469e-04
2022/03/31	15:35:36	ok	ok	316.9380	212.388	0.000000	25.47	79.115	18.657	256636112.963596	4	317.4776	1.25540e-03	1.37613e-04
2022/03/31	15:40:36	ok	ok	316.9480	212.400	0.000000	25.44	79.203	18.647	264104996.834879	4	317.4776	1.25547e-03	1.37613e-04
2022/03/31	15:45:36	ok	ok	316.9480	212.404	0.000000	25.38	79.133	18.572	255455462.629086	6	317.0822	1.51286e-03	5.19372e-04
2022/03/31	15:50:36	ok	ok	316.9280	212.398	0.000000	25.38	79.103	18.565	245883346.221039	6	316.9859	1.56088e-03	5.44088e-04
2022/03/31	15:55:36	ok	ok	316.9260	212.393	0.000000	25.37	79.071	18.543	261134097.154953	6	316.7476	1.71644e-03	1.07484e-03
2022/03/31	16:00:36	ok	ok	316.9000	212.398	0.000000	25.34	79.074	18.513	272585690.106894	4	317.4085	1.29502e-03	1.46225e-04
2022/03/31	16:05:36	ok	ok	316.9200	212.392	0.000000	25.32	79.126	18.498	262591845.493266	5	317.1317	1.45952e-03	5.77981e-04
2022/03/31	16:10:36	ok	ok	316.9040	212.407	0.000000	25.27	79.106	18.449	276473286.323936	4	317.4283	1.25800e-03	1.36665e-04
2022/03/31	16:15:36	ok	ok	316.9100	212.397	0.000000	25.30	79.092	18.476	250965310.519818	8	316.9250	1.57585e-03	1.06041e-03
2022/03/31	16:20:36	ok	ok	316.9020	212.405	0.000000	25.20	79.135	18.384	261414817.011999	5	316.9314	1.58373e-03	6.13821e-04
2022/03/31	16:25:36	ok	ok	316.8920	212.396	0.000000	25.20	79.039	18.362	267531761.873506	4	317.4683	1.21711e-03	1.75598e-04
2022/03/31	16:30:36	ok	ok	316.8980	212.397	0.000000	25.22	79.033	18.374	267441924.929903	8	316.9205	1.55859e-03	1.11160e-03
2022/03/31	16:35:36	ok	ok	316.8780	212.395	0.000000	25.16	79.039	18.318	261138878.558111	4	317.4492	1.23127e-03	1.28154e-04
2022/03/31	16:40:36	ok	ok	316.8880	212.392	0.000000	25.19	79.052	18.348	260252933.370025	5	317.1999	1.39482e-03	3.68913e-04
2022/03/31	16:45:36	ok	ok	316.8720	212.394	0.000000	25.16	78.988	18.306	258588393.449339	8	316.9097	1.55243e-03	1.09677e-03
2022/03/31	16:50:36	ok	ok	316.8760	212.413	0.000000	25.07	79.162	18.258	247689621.612840	4	317.4022	1.25470e-03	1.43277e-04
2022/03/31	16:55:36	ok	ok	316.8840	212.440	0.000000	24.94	79.254	18.146	262194449.473731	6	316.7225	1.69604e-03	1.04252e-03
2022/03/31	17:00:36	ok	ok	316.8540	212.426	0.000000	24.99	79.170	18.170	256909986.966821	9	316.9325	1.44602e-03	1.19861e-03
2022/03/31	17:05:36	ok	ok	316.8840	212.427	0.000000	24.96	79.153	18.139	261189389.329212	4	317.4413	1.22018e-03	1.98219e-04
2022/03/31	17:10:36	ok	ok	316.8460	212.429	0.000000	24.96	79.133	18.134	273876790.834540	6	316.6954	1.72002e-03	1.07789e-03
2022/03/31	17:15:36	ok	ok	316.8480	212.432	0.000000	24.93	79.088	18.094	258813311.622578	4	317.4202	1.23021e-03	1.79053e-04
2022/03/31	17:20:36	ok	ok	316.8460	212.433	0.000000	24.89	79.135	18.061	256512799.176473	6	316.7032	1.70244e-03	1.08728e-03
2022/03/31	17:25:36	ok	ok	316.8600	212.437	0.000000	24.89	79.078	18.048	258454854.889496	4	317.3732	1.25357e-03	1.83676e-04
2022/03/31	17:30:36	ok	ok	316.8540	212.436	0.000000	24.85	79.048	17.998	255681265.862409	10	317.0674	1.28556e-03	1.13364e-03
2022/03/31	17:35:36	ok	ok	316.8560	212.448	0.000000	24.79	79.110	17.955	254155791.241586	4	317.4902	1.18450e-03	1.40330e-04
2022/03/31	17:40:36	ok	ok	316.8440	212.447	0.000000	24.76	79.075	17.921	278228778.177405	9	317.0643	1.28197e-03	1.19189e-03
2022/03/31	17:45:36	ok	ok	316.8460	212.451	0.000000	24.72	79.055	17.873	255558418.364040	9	316.9562	1.41665e-03	1.12530e-03
2022/03/31	17:50:36	ok	ok	316.8880	212.507	0.000000	24.53	79.327	17.746	261050527.224809	9	316.9639	1.43557e-03	1.19207e-03
2022/03/31	17:55:36	ok	ok	316.8940	212.543	0.000000	24.41	79.431	17.644	264788250.275962	4	317.4276	1.28172e-03	1.92841e-04
2022/03/31	18:00:36	ok	ok	316.9220	212.576	0.000000	24.29	79.469	17.538	268805316.875496	9	317.0007	1.36838e-03	1.13120e-03
2022/03/31	18:05:36	ok	ok	316.9260	212.594	0.000000	24.19	79.358	17.416	257087357.110385	9	316.9805	1.42882e-03	1.10296e-03
2022/03/31	18:10:36	ok	ok	316.9000	212.564	0.000000	24.29	79.103	17.457	265351609.129780	9	316.9903	1.44531e-03	1.07976e-03
2022/03/31	18:15:36	ok	ok	316.8800	212.548	0.000000	24.31	79.030	17.457	264746175.714451	8	316.9088	1.57048e-03	1.10479e-03
2022/03/31	18:20:36	ok	ok	316.8720	212.539	0.000000	24.35	79.001	17.490	259056864.274326	9	316.9773	1.43082e-03	1.12311e-03
2022/03/31	18:25:36	ok	ok	316.8740	212.533	0.000000	24.34	79.016	17.480	269628065.836233	9	316.9243	1.47177e-03	7.42883e-04
2022/03/31	18:30:36	ok	ok	316.8680	212.534	0.000000	24.28	79.014	17.425	261549384.549722	6	317.3801	1.21384e-03	5.06173e-04
2022/03/31	18:35:36	ok	ok	316.8660	212.539	0.000000	24.27	78.979	17.404	270233613.477780	9	316.9673	1.42920e-03	1.08817e-03
2022/03/31	18:40:36	ok	ok	316.8820	212.567	0.000000	24.14	79.161	17.318	269706458.053482	9	316.9699	1.37711e-03	1.16921e-03
2022/03/31	18:45:36	ok	ok	316.9040	212.606	0.000000	23.98	79.304	17.195	267082139.222143	9	317.0690	1.40948e-03	8.03107e-04
2022/03/31	18:50:36	ok	ok	316.9220	212.641	0.000000	23.88	79.423	17.125	259634423.676410	9	316.9875	1.45558e-03	1.23481e-03
2022/03/31	18:55:36	ok	ok	316.9340	212.663	0.000000	23.80	79.385	17.034	266844026.271491	8	316.9770	1.41516e-03	1.19983e-03
2022/03/31	19:00:36	ok	ok	316.9360	212.672	0.000000	23.73	79.280	16.944	262831397.183162	8	316.9452	1.43572e-03	1.20083e-03
2022/03/31	19:05:36	ok	ok	316.9200	212.687	0.000000	23.68	79.298	16.907	269735579.776794	8	316.9698	1.43251e-03	1.15797e-03
2022/03/31	19:10:36	ok	ok	316.9440	212.698	0.000000	23.63	79.353	16.865	266569020.709963	7	317.0351	1.28338e-03	1.38305e-03
2022/03/31	19:15:36	ok	ok	316.9520	212.715	0.000000	23.54	79.271	16.763	272418237.991382	8	316.9581	1.47135e-03	1.19849e-03
2022/03/31	19:20:36	ok	ok	316.9400	212.716	0.000000	23.51	79.284	16.738	270424998.119987	6	316.6727	1.83034e-03	1.01860e-03
2022/03/31	19:25:36	ok	ok	316.9520	212.721	0.000000	23.47	79.263	16.695	266320047.413877	7	317.0294	1.32265e-03	1.19339e-03
2022/03/31	19:30:36	ok	ok	316.9500	212.739	0.000000	23.41	79.307	16.649	275124966.720727	8	317.0005	1.43181e-03	1.26345e-03
2022/03/31	19:35:36	ok	ok	316.9560	212.746	0.000000	23.38	79.272	16.616	268561094.619822	8	317.0154	1.42240e-03	1.22459e-03
2022/03/31	19:40:36	ok	ok	316.9500	212.756	0.000000	23.34	79.271	16.576	274845226.372730	8	316.8009	1.73243e-03	9.26131e-04
2022/03/31	19:45:36	ok	ok	316.9700	212.769	0.000000	23.26	79.258	16.493	272454196.663347	8	317.0208	1.41293e-03	1.23646e-03
2022/03/31	19:50:36	ok	ok	316.9680	212.775	0.000000	23.21	79.326	16.466	272161768.394578	4	317.4742	1.29937e-03	2.76734e-04
2022/03/31	19:55:36	ok	ok	316.9560	212.780	0.000000	23.19	79.280	16.432	280962759.087796	4	317.3651	1.37998e-03	2.53202e-04
2022/03/31	20:00:36	ok	ok	316.9700	212.780	0.000000	23.13	79.275	16.378	284374415.793340	6	316.7288	1.78742e-03	1.05428e-03
2022/03/31	20:05:36	ok	ok	316.9620	212.787	0.000000	23.10	79.266	16.349	270227476.039313	8	317.0000	1.41718e-03	1.33236e-03
2022/03/31	20:10:36	ok	ok	316.9680	212.804	0.000000	23.04	79.294	16.300	270855165.012562	4	317.3748	1.37893e-03	1.22074e-04
2022/03/31	20:15:36	ok	ok	316.9720	212.801	0.000000	23.04	79.234	16.288	263586207.520371	4	317.4169	1.34215e-03	1.39280e-04
2022/03/31	20:20:36	ok	ok	316.9600	212.803	0.000000	22.99	79.239	16.237	270042080.749626	2	316.9371	1.73888e-03	2.53643e-16
2022/03/31	20:25:36	ok	ok	316.9680	212.815	0.000000	22.94	79.248	16.199	273191721.045641	4	317.3407	1.42706e-03	9.09958e-05
2022/03/31	20:30:36	ok	ok	316.9720	212.817	0.000000	22.89	79.272	16.152	277388100.836948	8	317.0045	1.43621e-03	1.30027e-03
2022/03/31	20:35:36	ok	ok	316.9760	212.828	0.000000	22.86	79.254	16.121	274342049.765921	2	316.9222	1.79523e-03	2.83594e-16
2022/03/31	20:40:36	ok	ok	316.9660	212.813	0.000000	22.86	79.179	16.106	264191989.483773	8	316.9675	1.45538e-03	1.25830e-03
2022/03/31	20:45:36	ok	ok	316.7980	212.565	0.000000	23.50	77.821	16.417	260644758.592434	8	317.0911	1.25353e-03	7.76141e-04
2022/03/31	20:50:36	ok	ok	316.7140	212.457	0.000000	23.77	77.522	16.609	273154602.332528	9	316.8119	1.44376e-03	1.27226e-03
2022/03/31	20:55:36	ok	ok	316.6840	212.396	0.000000	23.97	77.290	16.746	265749519.040913	9	316.7339	1.37631e-03	1.25131e-03
2022/03/31	21:00:36	ok	ok	316.6500	212.345	0.000000	24.09	77.203	16.849	274526626.458522	9	316.7610	1.41294e-03	1.13942e-03
2022/03/31	21:05:36	ok	ok	316.6600	212.305	0.000000	24.17	77.203	16.918	280002244.201878	4	317.2604	1.20607e-03	2.44507e-04
2022/03/31	21:10:36	ok	ok	316.6100	212.272	0.000000	24.34	77.078	17.052	277521620.417603	4	317.1721	1.24296e-03	1.82633e-04
2022/03/31	21:15:36	ok	ok	316.6020	212.250	0.000000	24.35	77.005	17.048	291137697.872895	9	316.6878	1.42721e-03	1.10085e-03
2022/03/31	21:20:36	ok	ok	316.5840	212.225	0.000000	24.43	76.950	17.119	276701138.672781	4	317.1248	1.24935e-03	1.57678e-04
2022/03/31	21:25:36	ok	ok	316.5720	212.219	0.000000	24.46	76.840	17.123	274908134.339757	4	317.0758	1.26846e-03	1.89592e-04
2022/03/31	21:30:36	ok	ok	316.5480	212.199	0.000000	24.53	76.905	17.205	288078248.483843	8	316.6057	1.55282e-03	1.08950e-03
2022/03/31	21:35:36	ok	ok	316.5400	212.186	0.000000	24.56	76.863	17.226	291085788.681944	6	316.3625	1.71383e-03	1.11226e-03
2022/03/31	21:40:36	ok	ok	316.5180	212.170	0.000000	24.65	76.777	17.287	266270774.868562	4	317.0486	1.25442e-03	1.83699e-04
2022/03/31	21:45:36	ok	ok	316.5080	212.154	0.000000	24.71	76.704	17.328	278475522.966086	6	316.3566	1.69807e-03	1.08266e-03
2022/03/31	21:50:36	ok	ok	316.5120	212.155	0.000000	24.73	76.750	17.365	271868143.280730	4	317.1165	1.20436e-03	1.72371e-04
2022/03/31	21:55:36	ok	ok	316.5100	212.149	0.000000	24.73	76.661	17.345	276221982.355081	4	317.0895	1.20722e-03	1.94825e-04
2022/03/31	22:00:36	ok	ok	316.4820	212.147	0.000000	24.75	76.666	17.359	275457153.234385	4	317.0474	1.24387e-03	1.87834e-04
2022/03/31	22:05:36	ok	ok	316.4900	212.145	0.000000	24.73	76.672	17.347	284400170.518501	5	316.4755	1.62307e-03	7.32422e-04
2022/03/31	22:10:36	ok	ok	316.4680	212.140	0.000000	24.76	76.640	17.369	277921554.925093	4	317.0213	1.24049e-03	1.80247e-04
2022/03/31	22:15:36	ok	ok	316.4760	212.127	0.000000	24.76	76.544	17.347	286406345.085325	8	316.5059	1.56698e-03	1.09761e-03
2022/03/31	22:20:36	ok	ok	316.4660	212.139	0.000000	24.75	76.588	17.341	283789180.645840	4	317.2341	1.11233e-03	7.26647e-05
2022/03/31	22:25:36	ok	ok	316.4600	212.132	0.000000	24.81	76.584	17.398	274275487.674777	4	317.0022	1.25462e-03	1.43458e-04
2022/03/31	22:30:36	ok	ok	316.4380	212.113	0.000000	24.83	76.503	17.405	278569406.229169	6	316.4310	1.62100e-03	5.83479e-04
2022/03/31	22:35:36	ok	ok	316.4460	212.115	0.000000	24.82	76.565	17.407	277200713.575220	4	317.0211	1.22369e-03	1.50558e-04
2022/03/31	22:40:36	ok	ok	316.4360	212.113	0.000000	24.81	76.410	17.358	300736894.827269	8	316.4862	1.55306e-03	1.13165e-03
2022/03/31	22:45:36	ok	ok	316.4280	212.107	0.000000	24.81	76.487	17.376	290915288.956827	6	316.5064	1.55655e-03	5.69474e-04
2022/03/31	22:50:36	ok	ok	316.4080	212.103	0.000000	24.85	76.410	17.397	277830806.158599	4	317.0611	1.18279e-03	1.88567e-04
2022/03/31	22:55:36	ok	ok	316.4100	212.091	0.000000	24.83	76.368	17.375	279543843.599230	4	316.9041	1.29267e-03	1.94503e-04
2022/03/31	23:00:36	ok	ok	316.4120	212.089	0.000000	24.85	76.428	17.401	272984063.680819	8	316.3770	1.64210e-03	6.04361e-04
2022/03/31	23:05:36	ok	ok	316.3780	212.079	0.000000	24.87	76.407	17.425	305165026.467911	4	316.9241	1.27218e-03	2.13438e-04
2022/03/31	23:10:36	ok	ok	316.3880	212.081	0.000000	24.85	76.410	17.397	275935716.778899	4	316.9909	1.21180e-03	2.12171e-04
2022/03/31	23:15:36	ok	ok	316.3660	212.071	0.000000	24.86	76.318	17.392	286839910.710322	4	316.8819	1.29215e-03	1.91050e-04
2022/03/31	23:20:36	ok	ok	316.3820	212.072	0.000000	24.82	76.286	17.343	282174415.534720	5	316.7479	1.37717e-03	4.46343e-04
2022/03/31	23:25:36	ok	ok	316.3820	212.087	0.000000	24.81	76.323	17.338	270865990.644651	4	317.0209	1.20687e-03	1.22962e-04
2022/03/31	23:30:36	ok	ok	316.3540	212.077	0.000000	24.76	76.320	17.296	274250574.204275	5	316.0317	1.83489e-03	1.15061e-03
2022/03/31	23:35:36	ok	ok	316.3720	212.082	0.000000	24.76	76.263	17.283	271396634.140312	4	316.9630	1.22094e-03	2.57305e-04
2022/03/31	23:40:36	ok	ok	316.3700	212.089	0.000000	24.75	76.347	17.287	279083356.434525	4	316.8960	1.26472e-03	2.36102e-04
2022/03/31	23:45:36	ok	ok	316.3840	212.092	0.000000	24.73	76.342	17.273	276900975.338618	4	317.0150	1.19980e-03	1.77497e-04
2022/03/31	23:50:36	ok	ok	316.3700	212.098	0.000000	24.71	76.374	17.254	274043355.978064	5	316.6879	1.40481e-03	3.68262e-04
2022/03/31	23:55:36	ok	ok	316.3440	212.079	0.000000	24.72	76.263	17.242	282702220.013579	4	316.8749	1.27467e-03	2.20991e-04
2022/04/01	00:00:36	ok	ok	316.3460	212.086	0.000000	24.69	76.246	17.209	279875009.248651	5	316.7291	1.37175e-03	3.11679e-04
2022/04/01	00:05:36	ok	ok	316.3740	212.100	0.000000	24.62	76.336	17.162	271914420.461517	4	316.9230	1.26189e-03	2.17645e-04
2022/04/01	00:10:36	ok	ok	316.3620	212.102	0.000000	24.62	76.347	17.165	279071458.055150	6	316.4592	1.56062e-03	5.84254e-04
2022/04/01	00:15:36	ok	ok	316.3600	212.106	0.000000	24.58	76.345	17.123	277617213.610963	4	316.9448	1.22902e-03	1.76628e-04
2022/04/01	00:20:36	ok	ok	316.3560	212.109	0.000000	24.58	76.432	17.143	286536490.960445	4	316.9639	1.21486e-03	2.25385e-04
2022/04/01	00:25:36	ok	ok	316.3600	212.113	0.000000	24.56	76.352	17.112	274433688.737822	4	316.9448	1.22906e-03	1.76628e-04
2022/04/01	00:30:36	ok	ok	316.3520	212.112	0.000000	24.55	76.300	17.082	286922597.524347	6	316.4099	1.58795e-03	6.68196e-04
2022/04/01	00:35:36	ok	ok	316.3400	212.095	0.000000	24.56	76.265	17.092	267161249.632419	6	316.1706	1.73342e-03	1.06423e-03
2022/04/01	00:40:36	ok	ok	316.3360	212.104	0.000000	24.52	76.292	17.054	265044526.957203	4	316.9169	1.23815e-03	2.27880e-04
2022/04/01	00:45:36	ok	ok	316.3340	212.111	0.000000	24.48	76.265	17.007	279637462.961217	4	316.9927	1.19949e-03	1.45980e-04
2022/04/01	00:50:36	ok	ok	316.3400	212.105	0.000000	24.49	76.249	17.017	275112688.826500	4	316.9446	1.21236e-03	1.49435e-04
2022/04/01	00:55:36	ok	ok	316.3420	212.109	0.000000	24.43	76.323	16.979	271547533.994805	5	316.6459	1.43376e-03	3.16501e-04
2022/04/01	01:00:36	ok	ok	316.3340	212.100	0.000000	24.45	76.295	16.986	277649011.138910	6	316.1782	1.72682e-03	1.07071e-03
2022/04/01	01:05:36	ok	ok	316.3200	212.099	0.000000	24.43	76.274	16.968	266574958.092273	6	316.3877	1.57567e-03	5.63138e-04
2022/04/01	01:10:36	ok	ok	316.3340	212.106	0.000000	24.39	76.320	16.938	270768517.234451	6	316.1705	1.72815e-03	1.13873e-03
2022/04/01	01:15:36	ok	ok	316.3060	212.094	0.000000	24.41	76.268	16.941	267604970.271230	8	316.3409	1.58635e-03	1.09039e-03
2022/04/01	01:20:36	ok	ok	316.3140	212.091	0.000000	24.41	76.268	16.941	265929698.572528	5	316.6988	1.35852e-03	3.54946e-04
2022/04/01	01:25:36	ok	ok	316.3060	212.084	0.000000	24.41	76.286	16.945	277450554.795102	5	316.5019	1.49013e-03	4.71116e-04
2022/04/01	01:30:36	ok	ok	316.3080	212.091	0.000000	24.41	76.297	16.948	284576778.559301	5	316.3726	1.58874e-03	5.90764e-04
2022/04/01	01:35:36	ok	ok	316.2980	212.084	0.000000	24.39	76.283	16.929	282479055.399387	4	316.8967	1.24179e-03	1.80219e-04
2022/04/01	01:40:36	ok	ok	316.2880	212.091	0.000000	24.36	76.313	16.911	282965261.639832	4	316.8767	1.26226e-03	1.61393e-04
2022/04/01	01:45:36	ok	ok	316.2920	212.079	0.000000	24.38	76.269	16.914	291504945.544443	8	316.3414	1.57963e-03	1.09045e-03
2022/04/01	01:50:36	ok	ok	316.2880	212.086	0.000000	24.35	76.223	16.875	279486811.756619	5	315.8296	1.92814e-03	1.34178e-03
2022/04/01	01:55:36	ok	ok	316.2940	212.081	0.000000	24.34	76.219	16.862	269200484.848291	4	316.8974	1.21888e-03	1.24766e-04
2022/04/01	02:00:36	ok	ok	316.2740	212.073	0.000000	24.32	76.265	16.859	280781895.779003	8	316.3228	1.58727e-03	1.06417e-03
2022/04/01	02:05:36	ok	ok	316.2620	212.077	0.000000	24.32	76.246	16.855	261315005.574336	8	316.3027	1.59550e-03	1.12118e-03
2022/04/01	02:10:36	ok	ok	316.2620	212.063	0.000000	24.32	76.255	16.857	282613487.007361	4	316.8483	1.23792e-03	1.56377e-04
2022/04/01	02:15:36	ok	ok	316.2560	212.063	0.000000	24.32	76.217	16.849	259803432.650665	5	316.5663	1.42259e-03	3.36430e-04
2022/04/01	02:20:36	ok	ok	316.2560	212.072	0.000000	24.29	76.249	16.828	278218408.948890	4	316.8204	1.24711e-03	2.06404e-04
2022/04/01	02:25:36	ok	ok	316.2500	212.052	0.000000	24.28	76.255	16.816	280913316.728311	5	316.6070	1.40549e-03	3.87785e-04
2022/04/01	02:30:36	ok	ok	316.2460	212.051	0.000000	24.34	76.240	16.866	260470952.513169	5	316.5663	1.42251e-03	3.36430e-04
2022/04/01	02:35:36	ok	ok	316.2440	212.055	0.000000	24.31	76.233	16.839	264878535.784203	4	316.8004	1.26744e-03	1.87414e-04
2022/04/01	02:40:36	ok	ok	316.2300	212.037	0.000000	24.32	76.228	16.851	268660535.517288	4	316.8002	1.25067e-03	1.59863e-04
2022/04/01	02:45:36	ok	ok	316.2340	212.038	0.000000	24.32	76.217	16.849	265445475.877847	6	316.0874	1.70623e-03	1.05646e-03
2022/04/01	02:50:36	ok	ok	316.2320	212.036	0.000000	24.29	76.240	16.826	272101232.750423	4	316.8613	1.19982e-03	2.17120e-04
2022/04/01	02:55:36	ok	ok	316.2220	212.038	0.000000	24.32	76.168	16.838	277110598.572001	6	316.0736	1.70767e-03	1.11620e-03
2022/04/01	03:00:36	ok	ok	316.2040	212.021	0.000000	24.32	76.190	16.843	279963584.536685	4	316.8411	1.20350e-03	1.69568e-04
2022/04/01	03:05:36	ok	ok	316.2040	212.025	0.000000	24.31	76.194	16.831	274900942.168399	6	316.0717	1.69901e-03	1.09752e-03
2022/04/01	03:10:36	ok	ok	316.1900	212.022	0.000000	24.32	76.199	16.845	269635526.948937	4	316.7721	1.24307e-03	1.82863e-04
2022/04/01	03:15:36	ok	ok	316.1860	212.016	0.000000	24.32	76.246	16.855	270772639.652391	4	316.7241	1.27260e-03	2.13573e-04
2022/04/01	03:20:36	ok	ok	316.1740	212.012	0.000000	24.31	76.194	16.831	299612636.131511	8	316.2216	1.60101e-03	1.08448e-03
2022/04/01	03:25:36	ok	ok	316.1860	212.009	0.000000	24.28	76.187	16.801	273118551.121976	4	316.7921	1.22257e-03	2.02446e-04
2022/04/01	03:30:36	ok	ok	316.1760	212.002	0.000000	24.28	76.226	16.810	269951866.250980	5	316.5446	1.38076e-03	3.46070e-04
2022/04/01	03:35:36	ok	ok	316.1800	211.990	0.000000	24.31	76.127	16.816	262887692.808961	6	316.2431	1.58015e-03	5.77063e-04
2022/04/01	03:40:36	ok	ok	316.1580	211.988	0.000000	24.32	76.149	16.833	284236980.781517	4	316.7730	1.23663e-03	1.54263e-04
2022/04/01	03:45:36	ok	ok	316.1620	211.996	0.000000	24.29	76.182	16.813	280363694.501083	4	316.7632	1.23787e-03	2.81910e-04
2022/04/01	03:50:36	ok	ok	316.1580	211.986	0.000000	24.28	76.100	16.782	261852740.261545	5	316.5059	1.40635e-03	3.89885e-04
2022/04/01	03:55:36	ok	ok	316.1400	211.981	0.000000	24.31	76.127	16.816	279346435.755815	5	316.5230	1.39279e-03	3.32401e-04
2022/04/01	04:00:36	ok	ok	316.1460	211.983	0.000000	24.31	76.136	16.818	279846262.527610	4	316.7439	1.23532e-03	2.05905e-04
2022/04/01	04:05:36	ok	ok	316.1300	211.969	0.000000	24.32	76.081	16.819	282035112.528328	8	316.1968	1.56080e-03	1.09127e-03
2022/04/01	04:10:36	ok	ok	316.1340	211.976	0.000000	24.28	76.130	16.789	271410771.481066	4	316.7448	1.22904e-03	1.76740e-04
2022/04/01	04:15:36	ok	ok	316.1400	211.972	0.000000	24.28	76.112	16.785	268072835.978831	4	316.7927	1.19946e-03	1.46072e-04
2022/04/01	04:20:36	ok	ok	316.1360	211.983	0.000000	24.22	76.146	16.739	264391820.805500	5	316.4579	1.41868e-03	3.35125e-04
2022/04/01	04:25:36	ok	ok	316.1300	211.990	0.000000	24.21	76.182	16.734	290528387.825044	8	316.1970	1.57623e-03	1.10146e-03
2022/04/01	04:30:36	ok	ok	316.1260	211.985	0.000000	24.19	76.187	16.720	268169951.596849	5	316.4965	1.37680e-03	3.36964e-04
2022/04/01	04:35:36	ok	ok	316.1200	211.969	0.000000	24.21	76.153	16.728	267863520.116725	5	316.5024	1.38241e-03	3.71091e-04
2022/04/01	04:40:36	ok	ok	316.1160	211.983	0.000000	24.17	76.249	16.709	266678679.919457	6	315.6591	1.95774e-03	1.09653e-03
2022/04/01	04:45:36	ok	ok	316.1000	211.987	0.000000	24.15	76.168	16.676	300507502.877716	5	316.4820	1.39925e-03	3.34166e-04
2022/04/01	04:50:36	ok	ok	316.1080	211.978	0.000000	24.18	76.135	16.696	286011849.949096	5	316.5025	1.39328e-03	3.49409e-04
2022/04/01	04:55:36	ok	ok	316.1000	211.978	0.000000	24.12	76.190	16.655	300051654.289936	4	316.6958	1.24820e-03	2.09373e-04
2022/04/01	05:00:36	ok	ok	316.0940	211.983	0.000000	24.11	76.226	16.648	281174277.524348	6	316.1995	1.56515e-03	5.94115e-04
2022/04/01	05:05:36	ok	ok	316.1120	211.988	0.000000	24.12	76.181	16.653	280209436.381405	4	316.6967	1.24202e-03	1.80333e-04
2022/04/01	05:10:36	ok	ok	316.0980	211.987	0.000000	24.08	76.219	16.621	275932737.022176	4	316.6546	1.27869e-03	1.78741e-04
2022/04/01	05:15:36	ok	ok	316.0980	211.989	0.000000	24.08	76.178	16.612	291327022.742580	8	316.1729	1.57665e-03	1.15659e-03
2022/04/01	05:20:36	ok	ok	316.0860	211.984	0.000000	24.08	76.121	16.600	275690287.808033	4	316.6967	1.24199e-03	1.80333e-04
2022/04/01	05:25:36	ok	ok	316.1000	211.999	0.000000	24.04	76.141	16.562	278530503.575371	4	316.6888	1.23079e-03	2.50348e-04
2022/04/01	05:30:36	ok	ok	316.0980	211.987	0.000000	24.01	76.201	16.547	282089169.192017	5	316.4516	1.42335e-03	3.98219e-04
2022/04/01	05:35:36	ok	ok	316.0920	211.987	0.000000	23.97	76.219	16.514	281404819.988270	4	316.6967	1.24201e-03	1.80333e-04
2022/04/01	05:40:36	ok	ok	316.0640	211.990	0.000000	23.99	76.217	16.538	287494764.244659	4	316.6006	1.28452e-03	2.16859e-04
2022/04/01	05:45:36	ok	ok	316.0820	211.981	0.000000	23.99	76.150	16.524	264742683.337222	5	316.4517	1.38594e-03	3.76467e-04
2022/04/01	05:50:36	ok	ok	316.0860	211.981	0.000000	24.01	76.135	16.533	282870501.390228	8	316.3462	1.38499e-03	7.52397e-04
2022/04/01	05:55:36	ok	ok	316.0860	211.996	0.000000	23.94	76.164	16.474	285438982.179854	4	316.6967	1.24206e-03	1.80333e-04
2022/04/01	06:00:36	ok	ok	316.0860	211.998	0.000000	23.89	76.263	16.456	277380835.909540	9	316.1638	1.47328e-03	1.18783e-03
2022/04/01	06:05:36	ok	ok	316.0800	212.007	0.000000	23.85	76.222	16.407	271388912.226685	9	316.1660	1.45780e-03	1.18895e-03
2022/04/01	06:10:36	ok	ok	316.0640	211.995	0.000000	23.89	76.204	16.443	268866043.527373	6	316.6174	1.21607e-03	5.07791e-04
2022/04/01	06:15:36	ok	ok	316.0740	211.996	0.000000	23.84	76.237	16.398	282352949.380448	4	316.6488	1.27164e-03	2.13202e-04
2022/04/01	06:20:36	ok	ok	316.0760	212.005	0.000000	23.85	76.213	16.405	283455130.420951	8	316.1042	1.59015e-03	1.11721e-03
2022/04/01	06:25:36	ok	ok	316.0580	211.994	0.000000	23.85	76.260	16.415	282742122.999997	9	316.1464	1.47581e-03	1.22990e-03
2022/04/01	06:30:36	ok	ok	316.0580	211.986	0.000000	23.87	76.139	16.404	265380395.805770	5	316.4490	1.37707e-03	4.43462e-04
2022/04/01	06:35:36	ok	ok	316.0380	211.980	0.000000	23.87	76.149	16.406	285660262.497472	5	316.3638	1.43023e-03	3.51867e-04
2022/04/01	06:40:36	ok	ok	316.0400	211.976	0.000000	23.85	76.173	16.397	272587483.013570	6	315.4714	2.03213e-03	1.21949e-03
2022/04/01	06:45:36	ok	ok	316.0240	211.964	0.000000	23.88	76.086	16.405	272271815.289056	5	316.4122	1.40740e-03	3.07625e-04
2022/04/01	06:50:36	ok	ok	316.0280	211.947	0.000000	23.85	76.191	16.400	273813489.175345	6	316.5283	1.26562e-03	3.90417e-04
2022/04/01	06:55:36	ok	ok	316.0160	211.947	0.000000	23.88	76.075	16.403	280165718.614687	8	316.0781	1.57090e-03	1.13972e-03
2022/04/01	07:00:36	ok	ok	316.0180	211.954	0.000000	23.87	76.187	16.414	260160227.665881	5	316.1132	1.56676e-03	6.52725e-04
2022/04/01	07:05:36	ok	ok	315.9740	211.927	0.000000	23.92	76.036	16.434	297706380.025228	8	316.0360	1.59772e-03	1.09064e-03
2022/04/01	07:10:36	ok	ok	315.9420	211.850	0.000000	24.15	75.723	16.578	266544878.231291	5	316.2975	1.40792e-03	3.70328e-04
2022/04/01	07:15:36	ok	ok	315.9060	211.799	0.000000	24.27	75.663	16.673	280360094.773500	5	316.2216	1.43674e-03	3.59708e-04
2022/04/01	07:20:36	ok	ok	315.8880	211.778	0.000000	24.34	75.709	16.749	288213328.583608	6	315.3958	1.98069e-03	1.10920e-03
2022/04/01	07:25:36	ok	ok	315.8620	211.752	0.000000	24.41	75.628	16.799	286526005.060475	5	316.1952	1.43661e-03	3.26509e-04
2022/04/01	07:30:36	ok	ok	315.8380	211.731	0.000000	24.45	75.610	16.833	289401262.651207	5	315.5267	1.85485e-03	1.16320e-03
2022/04/01	07:35:36	ok	ok	315.8340	211.697	0.000000	24.55	75.573	16.919	271547232.638421	4	316.3993	1.25649e-03	1.91516e-04
2022/04/01	07:40:36	ok	ok	315.8260	211.698	0.000000	24.52	75.628	16.906	267945124.573828	6	315.5101	1.84739e-03	1.05564e-03
2022/04/01	07:45:36	ok	ok	315.8660	211.745	0.000000	24.36	76.121	16.868	274413267.591181	4	316.3788	1.31675e-03	2.53346e-04
2022/04/01	07:50:36	ok	ok	315.8660	211.778	0.000000	24.27	76.068	16.762	278689746.078007	6	315.9622	1.58189e-03	5.97268e-04
2022/04/01	07:55:36	ok	ok	315.8820	211.802	0.000000	24.25	76.063	16.746	290373858.982818	5	316.2047	1.42912e-03	3.67294e-04
2022/04/01	08:00:36	ok	ok	315.8540	211.747	0.000000	24.38	75.814	16.813	279375806.371211	5	316.2121	1.39605e-03	3.51772e-04
2022/04/01	08:05:36	ok	ok	315.8100	211.705	0.000000	24.49	75.640	16.881	270657936.925417	4	316.3993	1.25654e-03	1.91516e-04
2022/04/01	08:10:36	ok	ok	315.7900	211.667	0.000000	24.62	75.700	17.019	277037329.640505	5	315.9626	1.36703e-03	9.36419e-04
2022/04/01	08:15:36	ok	ok	315.7640	211.633	0.000000	24.69	75.619	17.068	270473329.866346	6	315.8486	1.57447e-03	6.02854e-04
2022/04/01	08:20:36	ok	ok	315.7380	211.615	0.000000	24.75	75.613	17.120	284704946.413663	8	315.7816	1.47377e-03	1.31541e-03
2022/04/01	08:25:36	ok	ok	315.7240	211.583	0.000000	24.83	75.633	17.208	279291658.264206	7	316.1201	1.21898e-03	6.55783e-04
2022/04/01	08:30:36	ok	ok	315.7020	211.559	0.000000	24.92	75.573	17.277	273748145.627695	6	315.9636	1.32343e-03	6.59665e-04
2022/04/01	08:35:36	ok	ok	315.6760	211.528	0.000000	25.02	75.578	17.374	268214111.331146	7	315.9495	1.31864e-03	7.87101e-04
2022/04/01	08:40:36	ok	ok	315.6720	211.524	0.000000	24.99	75.718	17.378	286438407.542632	4	316.2762	1.22798e-03	1.08961e-04
2022/04/01	08:45:36	ok	ok	315.6540	211.504	0.000000	25.06	75.695	17.443	285473460.542837	6	315.8259	1.40612e-03	7.70147e-04
2022/04/01	08:50:36	ok	ok	315.6320	211.491	0.000000	25.12	75.613	17.482	275836343.907330	4	316.2002	1.24982e-03	1.60166e-04
2022/04/01	08:55:36	ok	ok	315.6140	211.468	0.000000	25.13	75.595	17.491	275414280.907290	6	315.7892	1.38336e-03	8.07025e-04
2022/04/01	09:00:36	ok	ok	315.5840	211.439	0.000000	25.29	75.544	17.632	277211220.834639	6	315.4771	1.69252e-03	1.11402e-03
2022/04/01	09:05:36	ok	ok	315.5740	211.422	0.000000	25.30	75.596	17.660	297254920.388971	5	315.9425	1.37654e-03	2.74524e-04
2022/04/01	09:10:36	ok	ok	315.5460	211.393	0.000000	25.40	75.590	17.756	274402539.165877	5	315.9062	1.39472e-03	2.91565e-04
2022/04/01	09:15:36	ok	ok	315.5360	211.373	0.000000	25.46	75.586	17.811	274956647.062307	5	315.6448	1.67308e-03	1.50077e-04
2022/04/01	09:20:36	ok	ok	315.5120	211.351	0.000000	25.51	75.627	17.877	269007599.581831	4	316.0937	1.24270e-03	2.54091e-04
2022/04/01	09:25:36	ok	ok	315.5060	211.340	0.000000	25.54	75.691	17.919	278059770.867950	5	315.8724	1.39466e-03	3.36267e-04
2022/04/01	09:30:36	ok	ok	315.5080	211.327	0.000000	25.58	75.828	17.997	262882253.872003	5	315.7360	1.30831e-03	6.41779e-04
2022/04/01	09:35:36	ok	ok	315.4660	211.310	0.000000	25.64	75.705	18.024	285093668.960681	5	315.5797	1.68295e-03	1.48184e-04
2022/04/01	09:40:36	ok	ok	315.4580	211.280	0.000000	25.68	75.773	18.084	277286381.265325	5	315.8049	1.40087e-03	3.20691e-04
2022/04/01	09:45:36	ok	ok	315.4280	211.262	0.000000	25.77	75.752	18.165	274339165.233624	4	315.9763	1.27796e-03	2.59584e-04
2022/04/01	09:50:36	ok	ok	315.4320	211.254	0.000000	25.78	75.766	18.182	271758894.384948	5	315.7990	1.39498e-03	2.93395e-04
2022/04/01	09:55:36	ok	ok	315.4020	211.233	0.000000	25.84	75.750	18.235	284743045.832388	4	315.9482	1.27028e-03	2.81772e-04
2022/04/01	10:00:36	ok	ok	315.3920	211.211	0.000000	25.91	75.747	18.308	281049129.908985	6	315.5982	1.34171e-03	8.63855e-04
2022/04/01	10:05:36	ok	ok	315.3760	211.195	0.000000	25.92	75.711	18.313	283479566.419642	8	315.5732	1.08973e-03	1.35228e-03
2022/04/01	10:10:36	ok	ok	315.3620	211.189	0.000000	25.97	75.792	18.376	271796507.940150	4	315.8927	1.08489e-03	5.15140e-04
2022/04/01	10:15:36	ok	ok	315.3380	211.181	0.000000	25.98	75.764	18.383	287695560.035927	4	315.9348	1.04270e-03	5.58392e-04
2022/04/01	10:20:36	ok	ok	315.3320	211.173	0.000000	26.01	75.752	18.411	280748666.296919	4	315.8921	1.07651e-03	4.81287e-04
2022/04/01	10:25:36	ok	ok	315.3360	211.151	0.000000	26.05	75.779	18.461	272926001.831214	4	316.2697	6.02288e-04	6.51259e-04
2022/04/01	10:30:36	ok	ok	315.2980	211.127	0.000000	26.11	75.775	18.521	262851521.696846	7	315.3386	1.43407e-03	1.29048e-03
2022/04/01	10:35:36	ok	ok	315.2780	211.107	0.000000	26.15	75.775	18.565	283037856.300919	7	315.3412	1.41098e-03	1.30387e-03
2022/04/01	10:40:36	ok	ok	315.2620	211.078	0.000000	26.24	75.784	18.656	276343468.848172	5	315.9989	8.30669e-04	5.74565e-04
2022/04/01	10:45:36	ok	ok	315.2300	211.054	0.000000	26.31	75.734	18.716	264395704.026121	7	315.5369	1.24810e-03	8.99446e-04
2022/04/01	10:50:36	ok	ok	315.2200	211.037	0.000000	26.35	75.723	18.757	282769248.253690	9	315.4003	1.17768e-03	1.41958e-03
2022/04/01	10:55:36	ok	ok	315.2020	211.016	0.000000	26.41	75.787	18.832	268573033.782169	6	315.3932	1.32210e-03	6.99903e-04
2022/04/01	11:00:36	ok	ok	315.1760	210.981	0.000000	26.51	75.729	18.921	288572737.302031	6	315.0600	1.59255e-03	1.21604e-03
2022/04/01	11:05:36	ok	ok	315.1640	210.967	0.000000	26.54	75.865	18.986	272553541.210841	8	315.2073	1.47956e-03	1.15051e-03
2022/04/01	11:10:36	ok	ok	315.1340	210.935	0.000000	26.58	75.814	19.019	273511525.807757	5	314.6540	1.77598e-03	1.03087e-03
2022/04/01	11:15:36	ok	ok	315.1220	210.914	0.000000	26.65	75.824	19.097	282371909.948992	7	315.4657	1.13724e-03	8.11466e-04
2022/04/01	11:20:36	ok	ok	315.0920	210.903	0.000000	26.68	75.935	19.154	287394354.677895	8	315.1577	1.46488e-03	1.13166e-03
2022/04/01	11:25:36	ok	ok	315.0720	210.872	0.000000	26.75	75.924	19.228	275899431.438246	6	314.8970	1.61812e-03	1.25817e-03
2022/04/01	11:30:36	ok	ok	315.0680	210.863	0.000000	26.79	75.933	19.276	262824067.729194	6	315.1932	1.42817e-03	6.04059e-04
2022/04/01	11:35:36	ok	ok	315.0460	210.853	0.000000	26.79	76.002	19.293	282214210.576708	8	315.1208	1.43588e-03	1.14661e-03
2022/04/01	11:40:36	ok	ok	315.0300	210.822	0.000000	26.90	75.911	19.390	290001262.493198	8	315.1075	1.43301e-03	1.11747e-03
2022/04/01	11:45:36	ok	ok	315.0060	210.802	0.000000	26.95	75.833	19.416	272761930.817255	6	314.8870	1.57366e-03	1.15899e-03
2022/04/01	11:50:36	ok	ok	314.9920	210.775	0.000000	27.02	75.769	19.475	269804972.634379	6	315.0841	1.38384e-03	5.51604e-04
2022/04/01	11:55:36	ok	ok	314.9540	210.736	0.000000	27.13	75.647	19.570	271244183.172755	6	314.9967	1.41323e-03	6.38976e-04
2022/04/01	12:00:36	ok	ok	314.9460	210.722	0.000000	27.12	75.793	19.591	278521573.733439	5	314.4803	1.74332e-03	1.08735e-03
2022/04/01	12:05:36	ok	ok	314.9140	210.690	0.000000	27.23	75.801	19.717	284404740.997862	8	314.7361	1.53771e-03	1.09272e-03
2022/04/01	12:10:36	ok	ok	314.9020	210.682	0.000000	27.23	75.898	19.743	270206703.413180	6	315.0053	1.36318e-03	5.53648e-04
2022/04/01	12:15:36	ok	ok	315.0380	210.926	0.000000	26.61	77.527	19.480	261622531.170912	6	315.2072	1.41088e-03	6.40972e-04
2022/04/01	12:20:36	ok	ok	315.0940	211.044	0.000000	26.30	78.112	19.289	270600347.010099	5	314.5585	1.82708e-03	1.06914e-03
2022/04/01	12:25:36	ok	ok	315.1220	211.105	0.000000	26.11	78.350	19.150	283764023.447437	6	315.4024	1.37333e-03	5.33188e-04
2022/04/01	12:30:36	ok	ok	315.1300	211.140	0.000000	26.00	78.508	19.066	267545701.784349	5	315.5451	1.28435e-03	5.22384e-04
2022/04/01	12:35:36	ok	ok	315.1420	211.167	0.000000	25.87	78.515	18.932	289873507.367159	5	315.8400	8.95071e-04	5.00333e-04
2022/04/01	12:40:36	ok	ok	315.1500	211.180	0.000000	25.77	78.598	18.848	277463521.971828	6	315.4771	1.33011e-03	4.47461e-04
2022/04/01	12:45:36	ok	ok	315.1560	211.189	0.000000	25.70	78.659	18.789	276229210.810623	7	315.5298	1.28826e-03	4.76400e-04
2022/04/01	12:50:36	ok	ok	315.1440	211.202	0.000000	25.66	78.714	18.757	284723187.590652	6	315.5847	1.17741e-03	4.93665e-04
2022/04/01	12:55:36	ok	ok	315.1580	211.197	0.000000	25.63	78.668	18.716	264888155.959677	4	315.6932	1.09391e-03	5.50886e-04
2022/04/01	13:00:36	ok	ok	315.1460	211.198	0.000000	25.60	78.759	18.709	273883869.646911	4	315.7114	1.05790e-03	5.37343e-04
2022/04/01	13:05:36	ok	ok	315.1260	211.192	0.000000	25.60	78.846	18.730	265216664.574385	5	316.0656	6.21191e-04	7.91833e-04
2022/04/01	13:10:36	ok	ok	315.1340	211.194	0.000000	25.54	78.872	18.672	275917965.464458	4	315.7342	1.03512e-03	5.27228e-04
2022/04/01	13:15:36	ok	ok	315.1220	211.200	0.000000	25.48	78.915	18.623	273816008.188099	5	315.4878	1.42599e-03	3.77503e-04
2022/04/01	13:20:36	ok	ok	315.1160	211.194	0.000000	25.50	78.938	18.646	284163995.919509	6	315.3828	1.36051e-03	5.12000e-04
2022/04/01	13:25:36	ok	ok	315.1020	211.179	0.000000	25.48	78.906	18.621	265505906.770505	4	314.8970	1.97829e-03	4.97753e-04
2022/04/01	13:30:36	ok	ok	315.1040	211.167	0.000000	25.50	78.813	18.616	263851979.952580	6	315.5051	1.17799e-03	6.58262e-04
2022/04/01	13:35:36	ok	ok	315.0820	211.156	0.000000	25.53	78.810	18.643	266882289.821115	7	315.6242	9.46012e-04	7.65063e-04
2022/04/01	13:40:36	ok	ok	315.0660	211.144	0.000000	25.54	78.872	18.672	265185793.109666	6	315.4696	1.20776e-03	5.39123e-04
2022/04/01	13:45:36	ok	ok	315.0580	211.137	0.000000	25.50	78.929	18.643	265551921.323484	6	315.4709	1.19781e-03	5.14933e-04
2022/04/01	13:50:36	ok	ok	315.0460	211.135	0.000000	25.48	79.020	18.648	281786566.675055	6	315.3330	1.34533e-03	4.99713e-04
2022/04/01	13:55:36	ok	ok	315.0360	211.127	0.000000	25.48	79.051	18.656	262671640.861958	4	315.5528	1.13442e-03	4.73233e-04
2022/04/01	14:00:36	ok	ok	315.0380	211.117	0.000000	25.50	79.084	18.680	254521372.640443	6	315.4583	1.18725e-03	5.29437e-04
2022/04/01	14:05:36	ok	ok	315.0240	211.109	0.000000	25.53	79.062	18.703	258268881.329620	6	315.3090	1.34907e-03	5.85352e-04
2022/04/01	14:10:36	ok	ok	315.0200	211.098	0.000000	25.53	79.051	18.700	270911573.932783	5	315.7482	7.98186e-04	7.01176e-04
2022/04/01	14:15:36	ok	ok	315.0040	211.100	0.000000	25.51	79.020	18.679	270478102.535360	6	315.2926	1.34317e-03	5.19887e-04
2022/04/01	14:20:36	ok	ok	315.0000	211.095	0.000000	25.50	79.055	18.673	266741794.349813	6	315.2914	1.33866e-03	5.41015e-04
2022/04/01	14:25:36	ok	ok	314.9880	211.093	0.000000	25.48	79.033	18.651	255931035.028419	5	315.6748	8.93603e-04	6.02212e-04
2022/04/01	14:30:36	ok	ok	314.9700	211.089	0.000000	25.47	78.970	18.623	264143060.639350	5	315.6700	8.81636e-04	5.48030e-04
2022/04/01	14:35:36	ok	ok	314.9660	211.078	0.000000	25.48	79.033	18.651	247932411.963572	7	315.4054	1.04397e-03	7.61337e-04
2022/04/01	14:40:36	ok	ok	314.9700	211.077	0.000000	25.48	79.020	18.648	245469204.007760	7	315.3191	1.25687e-03	7.44639e-04
2022/04/01	14:45:36	ok	ok	314.9600	211.073	0.000000	25.51	78.961	18.665	254182146.456434	7	315.3155	1.28043e-03	5.44920e-04
2022/04/01	14:50:36	ok	ok	314.9360	211.047	0.000000	25.53	78.975	18.682	253308520.545719	7	315.3155	1.28027e-03	5.44920e-04
2022/04/01	14:55:36	ok	ok	314.9220	211.037	0.000000	25.54	78.959	18.693	248982851.501907	6	315.2064	1.33910e-03	5.32461e-04
2022/04/01	15:00:36	ok	ok	314.9080	211.026	0.000000	25.57	78.984	18.729	249311160.883894	6	315.0766	1.43059e-03	6.10760e-04
2022/04/01	15:05:36	ok	ok	314.9060	211.026	0.000000	25.54	78.996	18.701	242755326.755084	6	315.0677	1.26487e-03	9.37483e-04
2022/04/01	15:10:36	ok	ok	314.9000	211.021	0.000000	25.54	79.084	18.722	254281128.243711	7	315.3023	1.18895e-03	7.99129e-04
2022/04/01	15:15:36	ok	ok	314.8800	211.012	0.000000	25.56	79.051	18.731	248915174.923517	6	315.1593	1.37365e-03	6.32262e-04
2022/04/01	15:20:36	ok	ok	314.8700	210.987	0.000000	25.60	79.060	18.781	253739287.852651	7	315.2471	1.26816e-03	5.71970e-04
2022/04/01	15:25:36	ok	ok	314.8520	210.992	0.000000	25.58	79.144	18.784	276742261.702303	7	315.2233	1.30687e-03	5.12733e-04
2022/04/01	15:30:36	ok	ok	314.8440	210.981	0.000000	25.61	79.101	18.805	256713361.688668	7	315.3865	8.67774e-04	8.26120e-04
2022/04/01	15:35:36	ok	ok	314.8360	210.960	0.000000	25.66	79.103	18.850	253343122.756078	6	315.0365	1.31622e-03	6.39880e-04
2022/04/01	15:40:36	ok	ok	314.8220	210.956	0.000000	25.64	79.129	18.839	260015491.674538	9	315.1510	1.02271e-03	1.39331e-03
2022/04/01	15:45:36	ok	ok	314.8120	210.954	0.000000	25.66	79.124	18.855	262227244.110321	5	315.4940	8.84023e-04	4.62077e-04
2022/04/01	15:50:36	ok	ok	314.8060	210.941	0.000000	25.66	79.112	18.852	266244085.942492	8	315.4170	9.03166e-04	1.12883e-03
2022/04/01	15:55:36	ok	ok	314.7840	210.940	0.000000	25.68	79.120	18.882	238942829.179788	5	315.1945	1.24504e-03	4.02673e-04
2022/04/01	16:00:36	ok	ok	314.7880	210.931	0.000000	25.67	79.048	18.851	245071211.338084	6	314.9779	1.38435e-03	5.17991e-04
2022/04/01	16:05:36	ok	ok	314.7760	210.938	0.000000	25.67	79.126	18.870	257014431.361813	6	315.0671	1.34411e-03	4.75946e-04
2022/04/01	16:10:36	ok	ok	314.7800	210.930	0.000000	25.63	79.174	18.836	268668681.521302	5	315.3289	1.14294e-03	4.22233e-04
2022/04/01	16:15:36	ok	ok	314.7600	210.933	0.000000	25.60	79.110	18.793	258527928.772341	7	315.1273	1.23882e-03	7.94970e-04
2022/04/01	16:20:36	ok	ok	314.7620	210.940	0.000000	25.61	79.152	18.817	255683366.918391	7	315.1379	1.26516e-03	4.46840e-04
2022/04/01	16:25:36	ok	ok	314.7700	210.931	0.000000	25.61	79.130	18.812	251923414.456065	7	315.1636	1.18349e-03	7.78991e-04
2022/04/01	16:30:36	ok	ok	314.7640	210.930	0.000000	25.61	79.170	18.821	250649061.172078	5	315.1523	1.25763e-03	4.61451e-04
2022/04/01	16:35:36	ok	ok	314.7400	210.932	0.000000	25.57	79.110	18.759	269017173.509941	5	315.1427	1.25466e-03	4.34380e-04
2022/04/01	16:40:36	ok	ok	314.7260	210.925	0.000000	25.57	79.083	18.753	277328123.400935	6	314.7845	1.49649e-03	7.01806e-04
2022/04/01	16:45:36	ok	ok	314.7260	210.925	0.000000	25.56	79.107	18.744	246792643.840430	6	314.9472	1.37480e-03	5.48208e-04
2022/04/01	16:50:36	ok	ok	314.7300	210.924	0.000000	25.53	79.110	18.714	252545814.858465	7	315.1305	1.19396e-03	8.01775e-04
2022/04/01	16:55:36	ok	ok	314.7260	210.919	0.000000	25.54	79.055	18.715	251197689.454451	5	315.2227	1.19600e-03	4.35614e-04
2022/04/01	17:00:36	ok	ok	314.7160	210.922	0.000000	25.54	79.142	18.736	251387880.351877	6	314.9535	1.28985e-03	7.43663e-04
2022/04/01	17:05:36	ok	ok	314.7140	210.926	0.000000	25.48	79.216	18.694	266732959.548028	5	315.4122	8.74605e-04	5.32340e-04
2022/04/01	17:10:36	ok	ok	314.7140	210.928	0.000000	25.48	79.188	18.688	259932672.478139	6	315.0037	1.33133e-03	4.62077e-04
2022/04/01	17:15:36	ok	ok	314.7100	210.923	0.000000	25.47	79.106	18.655	250626026.622267	7	315.0856	1.12622e-03	8.62314e-04
2022/04/01	17:20:36	ok	ok	314.7140	210.935	0.000000	25.41	79.197	18.618	255393152.957916	6	315.0155	1.32073e-03	4.75462e-04
2022/04/01	17:25:36	ok	ok	314.7060	210.941	0.000000	25.38	79.202	18.588	256593974.642848	6	315.0218	1.31514e-03	5.22127e-04
2022/04/01	17:30:36	ok	ok	314.6840	210.937	0.000000	25.41	79.152	18.607	257719862.019928	6	314.8498	1.26510e-03	9.43855e-04
2022/04/01	17:35:36	ok	ok	314.6880	210.924	0.000000	25.36	79.126	18.542	260809942.816819	8	314.7170	1.49134e-03	1.21237e-03
2022/04/01	17:40:36	ok	ok	314.6820	210.940	0.000000	25.34	79.202	18.543	262457169.484174	5	315.0670	1.29462e-03	4.85817e-04
2022/04/01	17:45:36	ok	ok	314.6780	210.938	0.000000	25.30	79.199	18.501	243386436.524045	6	314.9268	1.38755e-03	4.73253e-04
2022/04/01	17:50:36	ok	ok	314.6840	210.947	0.000000	25.32	79.126	18.498	258107408.988718	7	315.1084	1.19995e-03	8.42414e-04
2022/04/01	17:55:36	ok	ok	314.6520	210.935	0.000000	25.30	79.034	18.463	263177496.768045	5	315.2242	1.15771e-03	4.81661e-04
2022/04/01	18:00:36	ok	ok	314.6720	210.950	0.000000	25.24	79.069	18.410	260997337.481970	7	315.1090	1.19561e-03	8.46563e-04
2022/04/01	18:05:36	ok	ok	314.6660	210.946	0.000000	25.26	79.158	18.447	256648268.466441	7	315.0272	1.29821e-03	4.80331e-04
2022/04/01	18:10:36	ok	ok	314.6700	210.976	0.000000	25.12	79.298	18.334	264689510.793257	5	315.5824	6.80514e-04	5.79153e-04
2022/04/01	18:15:36	ok	ok	314.7180	211.026	0.000000	24.94	79.509	18.204	254574011.122346	4	315.2811	1.07038e-03	5.42030e-04
2022/04/01	18:20:36	ok	ok	314.7120	211.047	0.000000	24.86	79.449	18.106	265308261.730511	5	315.6356	6.35196e-04	7.55200e-04
2022/04/01	18:25:36	ok	ok	314.7180	211.058	0.000000	24.82	79.359	18.042	260629591.363805	4	314.8422	1.69951e-03	1.27752e-04
2022/04/01	18:30:36	ok	ok	314.6900	211.037	0.000000	24.89	79.144	18.063	245502265.285972	7	315.0952	1.19692e-03	8.71050e-04
2022/04/01	18:35:36	ok	ok	314.6800	211.023	0.000000	24.90	79.071	18.063	256232987.653103	6	315.2202	9.51771e-04	7.90723e-04
2022/04/01	18:40:36	ok	ok	314.6780	211.021	0.000000	24.86	79.080	18.022	261890780.083979	7	315.0960	1.20624e-03	8.58538e-04
2022/04/01	18:45:36	ok	ok	314.6740	211.016	0.000000	24.85	79.088	18.007	265406486.827345	6	315.1605	1.01175e-03	7.42181e-04
2022/04/01	18:50:36	ok	ok	314.6580	211.011	0.000000	24.87	79.043	18.027	245114132.067098	6	315.1516	1.00055e-03	8.15790e-04
2022/04/01	18:55:36	ok	ok	314.6620	211.006	0.000000	24.87	79.065	18.032	250407817.443603	5	314.9842	1.43509e-03	3.93811e-04
2022/04/01	19:00:36	ok	ok	314.6540	211.001	0.000000	24.85	78.941	17.974	272846341.734813	7	315.0403	1.27593e-03	5.29541e-04
2022/04/01	19:05:36	ok	ok	314.6800	211.058	0.000000	24.68	79.344	17.895	253191185.087129	5	314.7133	1.75784e-03	3.14670e-04
2022/04/01	19:10:36	ok	ok	314.7020	211.097	0.000000	24.53	79.405	17.764	257154142.262489	4	314.9317	1.59265e-03	9.98184e-05
2022/04/01	19:15:36	ok	ok	314.7120	211.125	0.000000	24.45	79.422	17.682	281479568.082790	4	315.2858	1.33166e-03	2.34278e-04
2022/04/01	19:20:36	ok	ok	314.7280	211.148	0.000000	24.35	79.408	17.580	257163882.377902	4	314.9370	1.61463e-03	1.40840e-04
2022/04/01	19:25:36	ok	ok	314.7400	211.166	0.000000	24.28	79.409	17.512	249066656.514817	6	314.9021	1.55083e-03	4.32836e-04
2022/04/01	19:30:36	ok	ok	314.7720	211.193	0.000000	24.19	79.408	17.427	265212326.598988	5	315.1337	1.39050e-03	3.43586e-04
2022/04/01	19:35:36	ok	ok	314.7880	211.224	0.000000	24.09	79.515	17.353	250388920.117194	5	315.2157	1.34068e-03	3.44275e-04
2022/04/01	19:40:36	ok	ok	314.7940	211.254	0.000000	23.89	79.629	17.182	249714334.705903	6	315.3079	9.00673e-04	1.11397e-03
2022/04/01	19:45:36	ok	ok	314.8260	211.289	0.000000	23.83	79.602	17.109	248306135.479612	8	315.0626	1.26523e-03	1.10500e-03
2022/04/01	19:50:36	ok	ok	314.8320	211.301	0.000000	23.74	79.524	17.009	242669636.767994	6	315.0146	1.50039e-03	4.63361e-04
2022/04/01	19:55:36	ok	ok	314.8080	211.305	0.000000	23.77	79.408	17.013	261023945.635596	5	315.1725	1.41374e-03	3.01080e-04
2022/04/01	20:00:36	ok	ok	314.7920	211.289	0.000000	23.75	79.391	16.994	253971734.492042	5	315.2965	1.33082e-03	8.65612e-05
2022/04/01	20:05:36	ok	ok	314.7980	211.296	0.000000	23.73	79.327	16.954	252475537.735381	6	315.2671	1.12527e-03	6.54959e-04
2022/04/01	20:10:36	ok	ok	314.8100	211.304	0.000000	23.68	79.413	16.931	263081743.255410	7	315.1639	1.29923e-03	6.01241e-04
2022/04/01	20:15:36	ok	ok	314.8040	211.302	0.000000	23.64	79.316	16.870	248590500.706425	5	315.1640	1.40449e-03	3.00815e-04
2022/04/01	20:20:36	ok	ok	314.8120	211.310	0.000000	23.61	79.271	16.832	268031606.746883	7	315.1705	1.28794e-03	6.28504e-04
2022/04/01	20:25:36	ok	ok	314.7980	211.323	0.000000	23.53	79.355	16.768	252965847.041678	6	315.2199	1.17006e-03	6.36755e-04
2022/04/01	20:30:36	ok	ok	314.8020	211.319	0.000000	23.51	79.294	16.740	252974076.217000	6	315.2586	1.16138e-03	6.39612e-04
2022/04/01	20:35:36	ok	ok	314.8100	211.329	0.000000	23.48	79.355	16.727	260445599.799201	8	314.8504	1.47472e-03	1.24943e-03
2022/04/01	20:40:36	ok	ok	314.8060	211.348	0.000000	23.43	79.348	16.673	252699059.888685	7	315.1426	1.32551e-03	6.30144e-04
2022/04/01	20:45:36	ok	ok	314.8120	211.349	0.000000	23.40	79.332	16.642	267237948.817589	7	315.1620	1.29637e-03	6.54990e-04
2022/04/01	20:50:36	ok	ok	314.8080	211.350	0.000000	23.37	79.307	16.611	263692507.512881	7	315.2432	1.25337e-03	6.57798e-04
2022/04/01	20:55:36	ok	ok	314.8380	211.374	0.000000	23.33	79.322	16.574	252273648.075345	7	315.2316	1.24957e-03	6.87717e-04
2022/04/01	21:00:36	ok	ok	314.8200	211.366	0.000000	23.31	79.272	16.548	254928885.323522	7	315.2333	1.24282e-03	7.12738e-04
2022/04/01	21:05:36	ok	ok	314.8280	211.382	0.000000	23.24	79.294	16.487	272676721.590585	7	315.1798	1.28493e-03	6.90161e-04
2022/04/01	21:10:36	ok	ok	314.8120	211.385	0.000000	23.20	79.254	16.439	280078859.690531	7	315.1792	1.30236e-03	6.00757e-04
2022/04/01	21:15:36	ok	ok	314.8280	211.394	0.000000	23.16	79.261	16.401	248381621.044036	7	315.2378	1.23401e-03	7.27982e-04
2022/04/01	21:20:36	ok	ok	314.8280	211.387	0.000000	23.14	79.268	16.389	256040695.293831	7	315.2640	1.23420e-03	7.54710e-04
2022/04/01	21:25:36	ok	ok	314.8400	211.398	0.000000	23.10	79.286	16.353	269327226.253379	7	315.2584	1.22947e-03	7.67114e-04
2022/04/01	21:30:36	ok	ok	314.8420	211.418	0.000000	23.04	79.350	16.312	270786080.226449	7	315.1626	1.29639e-03	7.28296e-04
2022/04/01	21:35:36	ok	ok	314.8500	211.433	0.000000	22.99	79.364	16.262	267488631.941704	7	315.2282	1.24720e-03	7.49470e-04
2022/04/01	21:40:36	ok	ok	314.8400	211.431	0.000000	22.96	79.231	16.208	270674169.309892	7	315.2336	1.26375e-03	6.42632e-04
2022/04/01	21:45:36	ok	ok	314.6740	211.181	0.000000	23.58	77.852	16.506	275996628.239097	5	315.0487	1.41165e-03	2.45694e-04
2022/04/01	21:50:36	ok	ok	314.6200	211.085	0.000000	23.84	77.624	16.696	260608860.613928	5	314.9700	1.42047e-03	3.09387e-04
2022/04/01	21:55:36	ok	ok	314.5720	211.006	0.000000	24.05	77.368	16.841	249389301.132804	4	314.7604	1.60003e-03	1.90298e-04
2022/04/01	22:00:36	ok	ok	314.5540	210.960	0.000000	24.17	77.240	16.926	258818755.955028	5	314.8917	1.41872e-03	2.93720e-04
2022/04/01	22:05:36	ok	ok	314.5220	210.910	0.000000	24.24	77.189	16.981	254254675.583349	5	314.6479	1.66300e-03	1.98216e-04
2022/04/01	22:10:36	ok	ok	314.5180	210.899	0.000000	24.36	77.084	17.081	263623983.826470	4	315.0517	1.28066e-03	2.73541e-04
2022/04/01	22:15:36	ok	ok	314.4900	210.872	0.000000	24.42	77.023	17.122	262422504.708880	8	314.6136	1.36328e-03	1.34453e-03
2022/04/01	22:20:36	ok	ok	314.4860	210.854	0.000000	24.48	76.997	17.171	250405638.160704	7	314.8430	1.21759e-03	8.95234e-04
2022/04/01	22:25:36	ok	ok	314.4580	210.837	0.000000	24.53	76.867	17.196	272598538.056304	6	314.9630	9.65797e-04	7.36806e-04
2022/04/01	22:30:36	ok	ok	314.4560	210.831	0.000000	24.58	76.818	17.229	263533875.774318	7	314.8331	1.21140e-03	7.82303e-04
2022/04/01	22:35:36	ok	ok	314.4300	210.820	0.000000	24.62	76.771	17.260	267657663.571269	6	314.5518	1.46101e-03	6.23239e-04
2022/04/01	22:40:36	ok	ok	314.4360	210.808	0.000000	24.65	76.721	17.275	259923270.119867	7	314.8368	1.18149e-03	7.83852e-04
2022/04/01	22:45:36	ok	ok	314.4220	210.810	0.000000	24.69	76.690	17.310	265973386.862781	7	314.8058	1.22040e-03	8.39192e-04
2022/04/01	22:50:36	ok	ok	314.4060	210.799	0.000000	24.72	76.649	17.329	251543141.604208	7	314.8145	1.19124e-03	6.84647e-04
2022/04/01	22:55:36	ok	ok	314.4100	210.795	0.000000	24.72	76.602	17.318	270114224.005610	7	314.8103	1.20065e-03	8.40655e-04
2022/04/01	23:00:36	ok	ok	314.3920	210.782	0.000000	24.73	76.567	17.323	258553043.790446	5	314.6709	1.27589e-03	6.20995e-04
2022/04/01	23:05:36	ok	ok	314.3980	210.789	0.000000	24.75	76.510	17.324	264233957.426785	6	314.6851	1.34490e-03	4.94804e-04
2022/04/01	23:10:36	ok	ok	314.4080	210.788	0.000000	24.75	76.434	17.306	251578706.654113	6	314.6481	1.38263e-03	5.13143e-04
2022/04/01	23:15:36	ok	ok	314.3980	210.780	0.000000	24.75	76.443	17.308	257303716.535770	7	314.7510	1.22011e-03	8.57319e-04
2022/04/01	23:20:36	ok	ok	314.3980	210.794	0.000000	24.73	76.382	17.282	265852962.865216	6	314.8709	9.81765e-04	8.20447e-04
2022/04/01	23:25:36	ok	ok	314.3900	210.797	0.000000	24.71	76.474	17.276	265355152.926583	5	314.5622	1.39580e-03	7.01812e-04
2022/04/01	23:30:36	ok	ok	314.3740	210.792	0.000000	24.72	76.388	17.270	268442742.692685	8	314.4775	1.39977e-03	1.29111e-03
2022/04/01	23:35:36	ok	ok	314.3800	210.783	0.000000	24.69	76.373	17.238	262839464.038676	6	314.6102	1.37332e-03	5.27284e-04
2022/04/01	23:40:36	ok	ok	314.3740	210.778	0.000000	24.73	76.352	17.275	277153618.114981	7	314.7372	1.28713e-03	4.93245e-04
2022/04/01	23:45:36	ok	ok	314.3900	210.796	0.000000	24.66	76.423	17.223	259988027.173634	7	314.7045	1.24360e-03	6.26683e-04
2022/04/01	23:50:36	ok	ok	314.3820	210.787	0.000000	24.69	76.342	17.231	265738988.677899	5	314.5658	1.20243e-03	7.48201e-04
2022/04/01	23:55:36	ok	ok	314.3800	210.803	0.000000	24.68	76.320	17.213	271581660.398184	7	314.7457	1.26903e-03	4.73650e-04
2022/04/02	00:00:36	ok	ok	314.3640	210.796	0.000000	24.68	76.338	17.217	280795657.463009	6	314.6531	1.36264e-03	4.38905e-04
2022/04/02	00:05:36	ok	ok	314.3560	210.803	0.000000	24.63	76.281	17.163	278019258.973627	7	314.7448	1.27974e-03	5.03637e-04
2022/04/02	00:10:36	ok	ok	314.3700	210.804	0.000000	24.62	76.249	17.143	258623046.530331	7	314.7498	1.20891e-03	7.78979e-04
2022/04/02	00:15:36	ok	ok	314.3740	210.811	0.000000	24.58	76.306	17.114	253412423.142498	4	314.9312	1.08431e-03	4.55184e-04
2022/04/02	00:20:36	ok	ok	314.3740	210.815	0.000000	24.55	76.233	17.067	257528073.512115	7	314.7527	1.22746e-03	8.08105e-04
2022/04/02	00:25:36	ok	ok	314.3680	210.807	0.000000	24.53	76.240	17.056	260888093.846742	7	314.7346	1.24854e-03	8.51669e-04
2022/04/02	00:30:36	ok	ok	314.3640	210.808	0.000000	24.55	76.213	17.062	255584219.353091	6	314.9060	9.73917e-04	7.45036e-04
2022/04/02	00:35:36	ok	ok	314.3580	210.815	0.000000	24.53	76.240	17.056	285640406.373724	7	314.7243	1.30514e-03	4.96071e-04
2022/04/02	00:40:36	ok	ok	314.3780	210.824	0.000000	24.49	76.208	17.007	257911604.092048	7	314.7396	1.29012e-03	5.09495e-04
2022/04/02	00:45:36	ok	ok	314.3740	210.821	0.000000	24.48	76.196	16.992	270184369.671040	7	314.8079	1.04499e-03	7.91321e-04
2022/04/02	00:50:36	ok	ok	314.3720	210.828	0.000000	24.45	76.208	16.966	262722454.305121	5	315.1024	8.50464e-04	6.03670e-04
2022/04/02	00:55:36	ok	ok	314.3720	210.823	0.000000	24.42	76.173	16.933	266750608.469609	5	315.1136	8.68563e-04	5.62198e-04
2022/04/02	01:00:36	ok	ok	314.3720	210.834	0.000000	24.36	76.190	16.883	241442741.289655	6	314.8722	9.72037e-04	7.94863e-04
2022/04/02	01:05:36	ok	ok	314.3780	210.837	0.000000	24.36	76.199	16.885	268357281.611398	6	314.7762	1.21432e-03	4.81426e-04
2022/04/02	01:10:36	ok	ok	314.3680	210.843	0.000000	24.35	76.167	16.863	262384337.938337	7	314.7284	1.30134e-03	5.31809e-04
2022/04/02	01:15:36	ok	ok	314.3660	210.840	0.000000	24.34	76.213	16.860	251508355.788191	7	314.8171	1.15324e-03	8.22702e-04
2022/04/02	01:20:36	ok	ok	314.3760	210.840	0.000000	24.32	76.190	16.843	247164144.769284	6	314.9228	9.36990e-04	7.08238e-04
2022/04/02	01:25:36	ok	ok	314.3720	210.824	0.000000	24.34	76.162	16.849	265229938.196898	5	314.4909	1.69497e-03	1.55362e-04
2022/04/02	01:30:36	ok	ok	314.3520	210.819	0.000000	24.38	76.030	16.860	251559588.418896	7	314.7366	1.19476e-03	7.91000e-04
2022/04/02	01:35:36	ok	ok	314.3540	210.829	0.000000	24.32	76.121	16.827	265995761.513884	4	315.1511	7.38476e-04	7.23896e-04
2022/04/02	01:40:36	ok	ok	314.3440	210.814	0.000000	24.31	76.071	16.804	269659423.750526	7	314.7305	1.24177e-03	7.73815e-04
2022/04/02	01:45:36	ok	ok	314.3360	210.828	0.000000	24.27	76.080	16.765	275636714.047879	7	314.7157	1.23583e-03	8.34203e-04
2022/04/02	01:50:36	ok	ok	314.3560	210.826	0.000000	24.31	76.107	16.812	268035037.297145	4	314.5049	1.69143e-03	1.61927e-04
2022/04/02	01:55:36	ok	ok	314.3460	210.832	0.000000	24.25	76.063	16.746	262533202.792088	6	314.7902	1.18001e-03	5.16010e-04
2022/04/02	02:00:36	ok	ok	314.3420	210.826	0.000000	24.27	76.155	16.781	268817126.509442	5	315.3709	5.53898e-04	6.59322e-04
2022/04/02	02:05:36	ok	ok	314.3480	210.838	0.000000	24.19	76.205	16.724	259216802.498431	5	314.4346	1.75628e-03	1.70641e-04
2022/04/02	02:10:36	ok	ok	314.3500	210.841	0.000000	24.17	76.141	16.685	266681787.262231	4	314.6808	1.52578e-03	8.59236e-05
2022/04/02	02:15:36	ok	ok	314.3300	210.823	0.000000	24.19	76.031	16.686	294579881.492976	5	314.6865	1.43893e-03	4.02447e-04
2022/04/02	02:20:36	ok	ok	314.3360	210.830	0.000000	24.19	75.985	16.676	268709355.344416	5	314.6713	1.43548e-03	2.64614e-04
2022/04/02	02:25:36	ok	ok	314.3320	210.823	0.000000	24.18	75.953	16.656	252834725.091860	6	314.8786	8.99114e-04	8.34903e-04
2022/04/02	02:30:36	ok	ok	314.3360	210.834	0.000000	24.11	76.098	16.620	261284623.602068	5	314.6773	1.44122e-03	2.96687e-04
2022/04/02	02:35:36	ok	ok	314.3340	210.837	0.000000	24.14	76.011	16.629	261798015.589242	6	314.7836	1.35452e-03	3.35928e-04
2022/04/02	02:40:36	ok	ok	314.3300	210.835	0.000000	24.09	76.039	16.595	259705296.314104	6	314.4625	1.56324e-03	6.16943e-04
2022/04/02	02:45:36	ok	ok	314.3460	210.839	0.000000	24.05	76.104	16.566	261876901.048005	4	314.4995	1.66994e-03	1.23366e-04
2022/04/02	02:50:36	ok	ok	314.3260	210.844	0.000000	24.04	76.081	16.549	273089440.419005	5	314.6963	1.43642e-03	3.36313e-04
2022/04/02	02:55:36	ok	ok	314.3300	210.844	0.000000	24.07	75.975	16.553	266324569.222649	4	314.5183	1.64217e-03	1.30550e-04
2022/04/02	03:00:36	ok	ok	314.3200	210.840	0.000000	24.08	75.958	16.564	262626915.780791	4	314.5183	1.64214e-03	1.30550e-04
2022/04/02	03:05:36	ok	ok	314.3300	210.844	0.000000	24.02	76.022	16.523	264664026.455955	5	314.8836	1.28564e-03	2.59544e-04
2022/04/02	03:10:36	ok	ok	314.3300	210.844	0.000000	24.02	76.022	16.523	271482816.059376	4	314.5370	1.61435e-03	1.41019e-04
2022/04/02	03:15:36	ok	ok	314.3160	210.845	0.000000	24.01	75.952	16.493	260676584.326010	3	314.6913	1.48754e-03	2.67189e-05
2022/04/02	03:20:36	ok	ok	314.3220	210.839	0.000000	23.99	75.938	16.478	277739146.933971	5	314.8347	1.33119e-03	1.57896e-04
2022/04/02	03:25:36	ok	ok	314.3260	210.842	0.000000	23.97	76.008	16.468	268835652.815930	5	314.4452	1.68352e-03	1.76139e-04
2022/04/02	03:30:36	ok	ok	314.3020	210.823	0.000000	23.99	75.938	16.478	269962636.219778	4	314.5364	1.60588e-03	1.43354e-04
2022/04/02	03:35:36	ok	ok	314.3020	210.838	0.000000	24.01	75.874	16.476	269807340.880703	5	314.3700	1.74884e-03	3.01489e-04
2022/04/02	03:40:36	ok	ok	314.3100	210.815	0.000000	23.98	75.981	16.474	271334158.311499	5	314.4439	1.69330e-03	1.78110e-04
2022/04/02	03:45:36	ok	ok	314.3020	210.810	0.000000	23.99	75.908	16.471	262749351.633558	7	314.8084	1.13688e-03	8.42991e-04
2022/04/02	03:50:36	ok	ok	314.2860	210.820	0.000000	23.99	75.995	16.490	269064786.810948	7	314.8205	1.12053e-03	7.93945e-04
2022/04/02	03:55:36	ok	ok	314.2780	210.801	0.000000	23.98	75.975	16.473	277699005.369422	5	314.6615	1.40529e-03	3.39226e-04
2022/04/02	04:00:36	ok	ok	314.2820	210.800	0.000000	23.95	75.929	16.436	280025638.899982	4	314.5837	1.54091e-03	7.49728e-05
2022/04/02	04:05:36	ok	ok	314.2700	210.807	0.000000	23.94	75.962	16.431	265177766.641137	6	314.3016	1.66032e-03	5.99112e-04
2022/04/02	04:10:36	ok	ok	314.2840	210.800	0.000000	23.98	75.897	16.456	268154475.129259	3	314.6400	1.50342e-03	2.45854e-05
2022/04/02	04:15:36	ok	ok	314.2820	210.805	0.000000	23.94	75.953	16.429	275007980.850897	4	314.4604	1.66351e-03	1.35698e-04
2022/04/02	04:20:36	ok	ok	314.2720	210.804	0.000000	23.97	75.856	16.435	265099231.273859	4	314.4791	1.63569e-03	1.46621e-04
2022/04/02	04:25:36	ok	ok	314.2700	210.786	0.000000	23.99	75.871	16.463	265555675.809710	5	314.3784	1.69518e-03	1.49714e-04
2022/04/02	04:30:36	ok	ok	314.2620	210.785	0.000000	23.95	75.947	16.440	274379221.313939	4	314.6784	1.45532e-03	9.06283e-05
2022/04/02	04:35:36	ok	ok	314.2580	210.799	0.000000	23.92	75.843	16.393	270698039.083251	4	314.6134	1.52054e-03	4.19789e-05
2022/04/02	04:40:36	ok	ok	314.2740	210.801	0.000000	23.91	75.869	16.383	271835785.950043	4	314.4978	1.60785e-03	1.60001e-04
2022/04/02	04:45:36	ok	ok	314.2600	210.800	0.000000	23.91	75.879	16.385	265022959.914731	4	314.4791	1.63565e-03	1.46621e-04
2022/04/02	04:50:36	ok	ok	314.2620	210.795	0.000000	23.88	75.949	16.376	285530350.692347	5	315.0447	9.55194e-04	7.60630e-04
2022/04/02	04:55:36	ok	ok	314.2600	210.806	0.000000	23.87	75.830	16.337	276894922.950409	5	314.3784	1.69534e-03	1.49714e-04
2022/04/02	05:00:36	ok	ok	314.2460	210.801	0.000000	23.88	75.834	16.351	290699627.562570	5	314.5988	1.42388e-03	3.34734e-04
2022/04/02	05:05:36	ok	ok	314.2700	210.811	0.000000	23.80	75.892	16.284	277138622.990732	5	314.6675	1.38450e-03	3.23502e-04
2022/04/02	05:10:36	ok	ok	314.2700	210.831	0.000000	23.75	75.976	16.263	270724314.328630	5	314.4682	1.62319e-03	1.71788e-04
2022/04/02	05:15:36	ok	ok	314.2780	210.830	0.000000	23.74	75.953	16.246	263881329.834921	5	314.6677	1.39543e-03	2.92293e-04
2022/04/02	05:20:36	ok	ok	314.2620	210.831	0.000000	23.71	75.920	16.211	290543010.111409	4	314.9223	1.21231e-03	1.64216e-04
2022/04/02	05:25:36	ok	ok	314.2700	210.826	0.000000	23.74	75.860	16.226	273932947.415410	4	314.6369	1.50621e-03	2.14839e-05
2022/04/02	05:30:36	ok	ok	314.2660	210.834	0.000000	23.67	75.901	16.171	283115050.620593	4	314.7082	1.43530e-03	2.99351e-05
2022/04/02	05:35:36	ok	ok	314.2780	210.846	0.000000	23.64	75.961	16.156	278711872.942460	6	314.3954	1.56421e-03	5.79930e-04
2022/04/02	05:40:36	ok	ok	314.2760	210.859	0.000000	23.58	75.889	16.090	263626483.821580	4	314.4925	1.58670e-03	1.18507e-04
2022/04/02	05:45:36	ok	ok	314.2620	210.850	0.000000	23.63	75.976	16.147	271357625.703388	5	315.1211	9.10464e-04	6.75683e-04
2022/04/02	05:50:36	ok	ok	314.2780	210.851	0.000000	23.57	75.944	16.089	274149479.846227	4	314.6977	1.43630e-03	7.84333e-05
2022/04/02	05:55:36	ok	ok	314.2620	210.862	0.000000	23.55	75.911	16.065	274882080.039765	5	314.4594	1.61614e-03	1.16413e-04
2022/04/02	06:00:36	ok	ok	314.2740	210.856	0.000000	23.51	75.912	16.026	265478068.384091	5	314.7549	1.33078e-03	2.26977e-04
2022/04/02	06:05:36	ok	ok	314.2840	210.875	0.000000	23.48	75.962	16.012	279907174.556611	5	314.7707	1.32922e-03	1.68308e-04
2022/04/02	06:10:36	ok	ok	314.2860	210.873	0.000000	23.47	75.967	16.001	276890991.326250	5	314.6545	1.40629e-03	2.83841e-04
2022/04/02	06:15:36	ok	ok	314.2720	210.876	0.000000	23.48	75.943	16.008	272658716.671432	4	314.5165	1.58061e-03	1.75276e-04
2022/04/02	06:20:36	ok	ok	314.2740	210.885	0.000000	23.41	75.984	15.951	286515444.933106	3	314.6613	1.46532e-03	5.48681e-05
2022/04/02	06:25:36	ok	ok	314.2780	210.880	0.000000	23.44	75.981	15.977	274666887.797077	5	314.4682	1.62356e-03	1.71788e-04
2022/04/02	06:30:36	ok	ok	314.2820	210.890	0.000000	23.34	76.025	15.897	270946326.351482	4	314.6217	1.49427e-03	8.09998e-05
2022/04/02	06:35:36	ok	ok	314.2820	210.891	0.000000	23.34	76.063	15.905	279978662.138426	5	314.7911	1.31261e-03	2.09359e-04
2022/04/02	06:40:36	ok	ok	314.2840	210.893	0.000000	23.33	76.049	15.890	277140917.063873	4	314.8364	1.28732e-03	9.55793e-05
2022/04/02	06:45:36	ok	ok	314.2760	210.892	0.000000	23.33	76.089	15.898	274883071.897265	4	314.5400	1.56619e-03	2.19652e-04
2022/04/02	06:50:36	ok	ok	314.2780	210.896	0.000000	23.33	75.962	15.872	287334824.669617	5	314.7077	1.35831e-03	2.43240e-04
2022/04/02	06:55:36	ok	ok	314.2560	210.875	0.000000	23.34	76.025	15.897	281280745.441959	4	314.5118	1.56732e-03	1.56440e-04
2022/04/02	07:00:36	ok	ok	314.2580	210.881	0.000000	23.36	75.921	15.887	281198670.977597	5	314.6605	1.38549e-03	2.68353e-04
2022/04/02	07:05:36	ok	ok	314.2700	210.895	0.000000	23.29	76.077	15.857	265756782.668179	5	314.6784	1.37616e-03	3.18925e-04
2022/04/02	07:10:36	ok	ok	314.2540	210.876	0.000000	23.31	76.027	15.871	275244673.237202	4	314.5160	1.57229e-03	1.65623e-04
2022/04/02	07:15:36	ok	ok	314.2600	210.893	0.000000	23.26	76.118	15.839	279247990.838615	4	314.8564	1.26687e-03	1.14803e-04
2022/04/02	07:20:36	ok	ok	314.2600	210.884	0.000000	23.23	76.094	15.810	281577191.662826	4	314.5160	1.57236e-03	1.65623e-04
2022/04/02	07:25:36	ok	ok	314.2120	210.817	0.000000	23.48	75.692	15.956	272796192.278041	4	314.4768	1.56568e-03	1.83995e-04
2022/04/02	07:30:36	ok	ok	314.1940	210.769	0.000000	23.60	75.604	16.041	270388156.079857	7	314.6974	1.12909e-03	8.02846e-04
2022/04/02	07:35:36	ok	ok	314.1540	210.729	0.000000	23.65	75.512	16.073	286199908.756086	5	314.3019	1.67430e-03	1.60199e-04
2022/04/02	07:40:36	ok	ok	314.1280	210.694	0.000000	23.74	75.550	16.159	262676742.806923	7	314.6073	1.16088e-03	8.95732e-04
2022/04/02	07:45:36	ok	ok	314.1180	210.661	0.000000	23.83	75.532	16.234	274956049.255402	7	314.6192	1.14212e-03	8.25137e-04
2022/04/02	07:50:36	ok	ok	314.0920	210.646	0.000000	23.89	75.509	16.293	273916991.370887	5	314.4446	1.44569e-03	3.22600e-04
2022/04/02	07:55:36	ok	ok	314.0900	210.632	0.000000	23.94	75.587	16.349	271915397.527863	7	314.4300	1.22728e-03	9.77019e-04
2022/04/02	08:00:36	ok	ok	314.0740	210.614	0.000000	23.99	75.563	16.396	279110132.813410	7	314.5025	1.20802e-03	8.42356e-04
2022/04/02	08:05:36	ok	ok	314.0640	210.597	0.000000	24.07	75.549	16.460	268422012.497076	7	314.4469	1.21078e-03	8.62475e-04
2022/04/02	08:10:36	ok	ok	314.0400	210.571	0.000000	24.11	75.425	16.473	270616091.747355	7	314.4613	1.08626e-03	7.60202e-04
2022/04/02	08:15:36	ok	ok	314.0420	210.563	0.000000	24.19	75.541	16.579	265569933.664144	5	314.2078	1.40766e-03	6.62436e-04
2022/04/02	08:20:36	ok	ok	314.0160	210.529	0.000000	24.24	75.463	16.602	272302483.286392	5	314.4497	1.25453e-03	5.64513e-04
2022/04/02	08:25:36	ok	ok	313.9960	210.513	0.000000	24.31	75.531	16.684	283692856.894693	8	314.2564	9.50211e-04	1.47261e-03
2022/04/02	08:30:36	ok	ok	313.9640	210.482	0.000000	24.36	75.599	16.752	276266915.501501	7	314.3411	1.30920e-03	4.89336e-04
2022/04/02	08:35:36	ok	ok	313.9500	210.449	0.000000	24.46	75.489	16.822	279989398.050714	8	314.0232	1.44358e-03	1.08487e-03
2022/04/02	08:40:36	ok	ok	313.9320	210.426	0.000000	24.56	75.550	16.932	267805480.853856	5	314.3459	1.25166e-03	4.96052e-04
2022/04/02	08:45:36	ok	ok	313.8940	210.411	0.000000	24.61	75.668	16.999	308275062.335955	8	314.3945	9.56526e-04	1.27654e-03
2022/04/02	08:50:36	ok	ok	313.8860	210.381	0.000000	24.69	75.569	17.056	282512871.695714	5	314.4118	1.20486e-03	3.84553e-04
2022/04/02	08:55:36	ok	ok	313.8680	210.373	0.000000	24.75	75.700	17.140	276939535.160786	6	314.0184	1.43934e-03	5.83200e-04
2022/04/02	09:00:36	ok	ok	313.8440	210.334	0.000000	24.82	75.686	17.207	301163240.467423	6	314.0892	1.31289e-03	6.45794e-04
2022/04/02	09:05:36	ok	ok	313.8400	210.324	0.000000	24.87	75.682	17.260	273842358.389287	5	313.3028	1.80313e-03	1.19319e-03
2022/04/02	09:10:36	ok	ok	313.7980	210.296	0.000000	24.93	75.782	17.338	278966274.684353	6	313.9349	1.46931e-03	5.93679e-04
2022/04/02	09:15:36	ok	ok	313.7900	210.287	0.000000	24.96	75.875	17.388	282723018.042628	5	314.2535	1.21921e-03	3.85332e-04
2022/04/02	09:20:36	ok	ok	313.7840	210.271	0.000000	25.04	75.837	17.460	284387570.430587	7	314.1499	1.29492e-03	4.54873e-04
2022/04/02	09:25:36	ok	ok	313.7660	210.250	0.000000	25.09	75.779	17.491	282411126.153195	5	313.3333	1.76186e-03	1.06071e-03
2022/04/02	09:30:36	ok	ok	313.7560	210.228	0.000000	25.17	75.828	17.587	281252806.704421	8	313.8154	1.46143e-03	1.25764e-03
2022/04/02	09:35:36	ok	ok	313.7380	210.207	0.000000	25.24	75.805	17.650	287232689.228771	5	313.2123	1.84787e-03	1.13797e-03
2022/04/02	09:40:36	ok	ok	313.7120	210.192	0.000000	25.24	75.903	17.673	297727275.230006	6	313.6006	1.57788e-03	1.06604e-03
2022/04/02	09:45:36	ok	ok	313.7020	210.169	0.000000	25.33	75.865	17.749	267353090.766460	8	313.6749	1.32400e-03	2.11001e-03
2022/04/02	09:50:36	ok	ok	313.6780	210.133	0.000000	25.43	75.848	17.844	280745146.117769	5	313.2717	1.74064e-03	1.07649e-03
2022/04/02	09:55:36	ok	ok	313.6700	210.129	0.000000	25.46	75.933	17.893	275306607.557516	5	314.2227	1.15800e-03	3.83886e-04
2022/04/02	10:00:36	ok	ok	313.6580	210.107	0.000000	25.54	75.894	17.967	282089816.975090	4	314.2331	1.15848e-03	4.10704e-04
2022/04/02	10:05:36	ok	ok	313.6360	210.080	0.000000	25.61	75.796	18.019	257807175.051410	6	313.7725	1.40822e-03	6.89259e-04
2022/04/02	10:10:36	ok	ok	313.6160	210.050	0.000000	25.67	75.828	18.083	272442749.851214	4	313.9400	1.37474e-03	2.70309e-04
2022/04/02	10:15:36	ok	ok	313.5960	210.027	0.000000	25.74	75.843	18.157	290561388.285813	5	313.1757	1.74276e-03	9.66559e-04
2022/04/02	10:20:36	ok	ok	313.5800	210.005	0.000000	25.84	75.819	18.252	281007752.933427	4	314.1883	1.21811e-03	2.51363e-04
2022/04/02	10:25:36	ok	ok	313.5460	209.975	0.000000	25.90	75.851	18.320	265239602.356575	4	313.8934	1.27664e-03	3.41178e-04
2022/04/02	10:30:36	ok	ok	313.5340	209.958	0.000000	25.97	75.848	18.390	285076251.443842	8	313.5807	1.47319e-03	1.21979e-03
2022/04/02	10:35:36	ok	ok	313.5000	209.925	0.000000	26.05	75.830	18.474	280975032.364786	8	313.5519	1.48091e-03	1.09353e-03
2022/04/02	10:40:36	ok	ok	313.4780	209.898	0.000000	26.15	75.961	18.611	297542965.439041	8	313.5451	1.47061e-03	1.09030e-03
2022/04/02	10:45:36	ok	ok	313.4640	209.867	0.000000	26.20	76.039	18.674	292183449.804874	8	313.5266	1.46269e-03	1.09897e-03
2022/04/02	10:50:36	ok	ok	313.4240	209.847	0.000000	26.28	75.979	18.746	302189285.413499	6	313.5307	1.47284e-03	6.65119e-04
2022/04/02	10:55:36	ok	ok	313.4320	209.810	0.000000	26.36	75.979	18.835	276087718.028203	4	313.9059	1.27852e-03	1.52134e-04
2022/04/02	11:00:36	ok	ok	313.3920	209.786	0.000000	26.45	76.030	18.937	275175796.048242	4	313.9901	1.20515e-03	2.40901e-04
2022/04/02	11:05:36	ok	ok	313.3740	209.761	0.000000	26.51	76.080	19.009	291297087.238608	8	313.4374	1.46970e-03	1.08544e-03
2022/04/02	11:10:36	ok	ok	313.3520	209.727	0.000000	26.62	76.057	19.125	284321239.279754	4	313.9408	1.20729e-03	2.12712e-04
2022/04/02	11:15:36	ok	ok	313.3140	209.684	0.000000	26.75	76.098	19.272	293395343.799417	6	313.3709	1.56172e-03	5.04530e-04
2022/04/02	11:20:36	ok	ok	313.2820	209.645	0.000000	26.86	76.155	19.407	297900490.068222	4	313.8146	1.23753e-03	2.63040e-04
2022/04/02	11:25:36	ok	ok	313.2480	209.606	0.000000	26.97	76.132	19.522	299796470.352343	8	313.3097	1.46660e-03	1.12252e-03
2022/04/02	11:30:36	ok	ok	313.2280	209.586	0.000000	27.02	76.210	19.588	266705278.334108	6	313.3534	1.44063e-03	5.82532e-04
2022/04/02	11:35:36	ok	ok	313.1940	209.550	0.000000	27.15	76.153	19.716	295451180.066665	6	313.0535	1.62225e-03	1.18529e-03
2022/04/02	11:40:36	ok	ok	313.1840	209.522	0.000000	27.25	76.254	19.850	272752752.839828	8	313.2368	1.44408e-03	1.11577e-03
2022/04/02	11:45:36	ok	ok	313.3100	209.755	0.000000	26.65	77.870	19.613	271990861.356903	4	313.9024	1.13515e-03	4.39495e-04
2022/04/02	11:50:36	ok	ok	313.3580	209.834	0.000000	26.45	78.375	19.521	251077030.714867	5	313.7113	1.36317e-03	3.24283e-04
2022/04/02	11:55:36	ok	ok	313.3440	209.862	0.000000	26.35	78.602	19.471	264766412.293211	4	313.8717	1.24759e-03	2.11234e-04
2022/04/02	12:00:36	ok	ok	313.3400	209.879	0.000000	26.32	78.732	19.471	256802395.808786	6	313.4461	1.52908e-03	5.31876e-04
2022/04/02	12:05:36	ok	ok	313.3420	209.878	0.000000	26.31	78.915	19.502	265478882.055573	4	313.9108	1.21312e-03	2.55609e-04
2022/04/02	12:10:36	ok	ok	313.3360	209.883	0.000000	26.28	79.065	19.507	268340552.874398	4	313.8794	1.24235e-03	1.17922e-04
2022/04/02	12:15:36	ok	ok	313.3100	209.865	0.000000	26.32	79.083	19.558	269345355.486186	4	313.8927	1.22097e-03	2.16066e-04
2022/04/02	12:20:36	ok	ok	313.3000	209.844	0.000000	26.35	79.089	19.591	259859696.563966	4	313.8034	1.26415e-03	1.68288e-04
2022/04/02	12:25:36	ok	ok	313.2680	209.821	0.000000	26.39	79.199	19.665	276210057.743578	4	313.8355	1.21193e-03	2.61658e-04
2022/04/02	12:30:36	ok	ok	313.2580	209.795	0.000000	26.44	79.257	19.726	275732187.835090	8	313.3064	1.47209e-03	1.25884e-03
2022/04/02	12:35:36	ok	ok	313.2300	209.773	0.000000	26.51	79.236	19.797	287718384.139608	4	313.7482	1.25911e-03	2.26202e-04
2022/04/02	12:40:36	ok	ok	313.1960	209.741	0.000000	26.56	79.211	19.853	260306694.924455	4	313.7271	1.26892e-03	1.87731e-04
2022/04/02	12:45:36	ok	ok	313.1680	209.718	0.000000	26.65	79.289	19.970	293890623.949619	6	313.2235	1.49700e-03	6.92016e-04
2022/04/02	12:50:36	ok	ok	313.1580	209.680	0.000000	26.71	79.353	20.049	278372004.367545	4	313.7878	1.18451e-03	1.83742e-04
2022/04/02	12:55:36	ok	ok	313.1260	209.656	0.000000	26.76	79.318	20.102	269323961.572380	6	313.3188	1.39693e-03	5.52657e-04
2022/04/02	13:00:36	ok	ok	313.0840	209.621	0.000000	26.83	79.298	20.178	272921467.578137	6	313.2172	1.43885e-03	6.23359e-04
2022/04/02	13:05:36	ok	ok	313.0700	209.589	0.000000	26.93	79.350	20.302	281956467.833847	8	313.1210	1.47315e-03	1.22505e-03
2022/04/02	13:10:36	ok	ok	313.0340	209.564	0.000000	27.00	79.464	20.409	295665085.806209	6	313.1543	1.45147e-03	7.08442e-04
2022/04/02	13:15:36	ok	ok	313.1420	209.710	0.000000	26.55	80.073	20.054	266088934.046151	8	313.2203	1.54053e-03	1.13997e-03
2022/04/02	13:20:36	ok	ok	313.1640	209.787	0.000000	26.35	80.023	19.823	251521575.301942	6	313.2871	1.53470e-03	5.73383e-04
2022/04/02	13:25:36	ok	ok	313.2100	209.834	0.000000	26.20	80.035	19.655	260268657.375797	4	313.7280	1.26324e-03	1.81510e-04
2022/04/02	13:30:36	ok	ok	313.2060	209.863	0.000000	26.10	80.067	19.555	245804167.914630	6	313.0612	1.72287e-03	1.10674e-03
2022/04/02	13:35:36	ok	ok	313.2140	209.894	0.000000	25.97	80.140	19.431	245326555.622823	8	313.2733	1.45640e-03	1.22096e-03
2022/04/02	13:40:36	ok	ok	313.2100	209.898	0.000000	25.97	80.113	19.424	240256344.837696	6	313.4103	1.41427e-03	4.94834e-04
2022/04/02	13:45:36	ok	ok	313.2020	209.899	0.000000	25.92	80.053	19.363	263399815.728176	6	313.1094	1.65967e-03	1.06948e-03
2022/04/02	13:50:36	ok	ok	313.2020	209.903	0.000000	25.90	80.076	19.340	242352879.306670	8	313.2505	1.49444e-03	1.28122e-03
2022/04/02	13:55:36	ok	ok	313.2140	209.899	0.000000	25.90	80.055	19.335	233817395.304899	8	313.2559	1.48171e-03	1.16456e-03
2022/04/02	14:00:36	ok	ok	313.1820	209.891	0.000000	25.85	80.104	19.301	245031387.744405	6	313.0591	1.71389e-03	1.18885e-03
2022/04/02	14:05:36	ok	ok	313.1880	209.890	0.000000	25.84	80.137	19.291	278057510.370782	6	313.2951	1.47770e-03	7.36084e-04
2022/04/02	14:10:36	ok	ok	313.1700	209.871	0.000000	25.90	80.104	19.347	218592189.954529	8	313.2297	1.45280e-03	1.09946e-03
2022/04/02	14:15:36	ok	ok	313.1660	209.872	0.000000	25.84	80.128	19.289	242865043.288068	8	313.2390	1.45160e-03	1.30438e-03
2022/04/02	14:20:36	ok	ok	313.1700	209.856	0.000000	25.84	80.227	19.313	237535833.109911	4	313.6796	1.25963e-03	1.51209e-04
2022/04/02	14:25:36	ok	ok	313.1380	209.850	0.000000	25.85	80.142	19.310	239219168.150504	8	313.2096	1.47070e-03	1.16534e-03
2022/04/02	14:30:36	ok	ok	313.1340	209.846	0.000000	25.87	80.223	19.344	226242511.773580	4	313.6506	1.25830e-03	1.75021e-04
2022/04/02	14:35:36	ok	ok	313.1260	209.839	0.000000	25.83	80.232	19.300	256898687.739501	6	313.0336	1.58510e-03	1.09166e-03
2022/04/02	14:40:36	ok	ok	313.1220	209.833	0.000000	25.87	80.214	19.342	236357858.363863	5	312.1768	2.18529e-03	1.10556e-03
2022/04/02	14:45:36	ok	ok	313.0820	209.819	0.000000	25.85	80.160	19.314	241488219.420546	6	313.2150	1.44730e-03	6.06535e-04
2022/04/02	14:50:36	ok	ok	313.0680	209.801	0.000000	25.90	80.142	19.356	231135838.926212	4	313.6434	1.22387e-03	1.94512e-04
2022/04/02	14:55:36	ok	ok	313.0840	209.795	0.000000	25.90	80.154	19.359	231460414.070348	6	313.2017	1.51512e-03	5.55093e-04
2022/04/02	15:00:36	ok	ok	313.0560	209.786	0.000000	25.87	80.233	19.346	269221602.236159	6	313.1484	1.47914e-03	7.14474e-04
2022/04/02	15:05:36	ok	ok	313.0560	209.786	0.000000	25.88	80.168	19.345	241388509.902676	6	312.9269	1.59847e-03	1.23987e-03
2022/04/02	15:10:36	ok	ok	313.0460	209.784	0.000000	25.87	80.146	19.325	253466596.015355	4	313.6643	1.19712e-03	1.97542e-04
2022/04/02	15:15:36	ok	ok	313.0400	209.783	0.000000	25.87	80.214	19.342	244122779.701148	4	313.6229	1.21088e-03	1.12676e-04
2022/04/02	15:20:36	ok	ok	313.0260	209.768	0.000000	25.88	80.168	19.345	248219965.663347	6	312.9017	1.67181e-03	1.06216e-03
[truncated: 6,824 more rows]
