# Supplementary material for: Effects of Twisting and Surface Finish on the Mechanical Properties of Natural Gut Harp Strings
Source: Materials (Basel). 2023 Aug 3;16(15):5444. doi: 10.3390/ma16155444 (PMC10419811; doi:10.3390/ma16155444)
Supplement: Supplementary file 1 [file materials-16-05444-s001.zip › string_test_data_2022.10.24.17.53.csv]

Date	Time	+-	f0	Frequency	Tension	LengthAdj	Temp	Rel.Hm	Abs.Hm	Pk.Magnitude	Harmonics	Fitted.f0	Bend.Stiff	Fit.Error
>>>>>_Pre-tuning_in_Constant_Frequency_mode_<<<<<
2022/10/24	17:54:00	ok	ok	323.9660	217.157	0.000000	32.37	60.858	20.918	240330041.548520	5	324.4974	1.22710e-03	1.01027e-03
2022/10/24	17:58:57	ok	ok	324.0600	217.160	0.000000	32.37	60.800	20.898	249166886.631420	5	324.5204	1.16702e-03	1.04027e-03
2022/10/24	18:03:57	ok	ok	324.0120	217.173	0.000000	32.30	60.822	20.826	231869148.598060	3	323.6612	2.49096e-03	5.59811e-04
2022/10/24	18:08:57	ok	ok	324.0560	217.185	0.000000	32.27	60.853	20.807	240872290.400294	6	324.5639	1.12083e-03	9.59907e-04
2022/10/24	18:13:57	ok	ok	324.0840	217.200	0.000000	32.13	60.996	20.696	246725699.649221	5	324.5666	1.13351e-03	1.03486e-03
2022/10/24	18:18:57	ok	ok	324.0420	217.195	0.000000	32.19	60.848	20.708	250405461.045428	8	324.2142	1.19276e-03	1.68920e-03
2022/10/24	18:23:57	ok	ok	324.0780	217.203	0.000000	32.19	60.848	20.708	243778921.347779	6	324.1020	1.47413e-03	9.82846e-04
2022/10/24	18:28:57	ok	ok	324.1260	217.292	0.000000	31.63	61.599	20.354	239310461.529381	7	324.2249	1.62998e-03	1.46710e-03
2022/10/24	18:33:57	ok	ok	324.1320	217.351	0.000000	31.24	61.834	20.001	245047771.505793	5	324.6453	1.19463e-03	1.27884e-03
2022/10/24	18:38:57	ok	ok	324.1100	217.383	0.000000	30.98	61.971	19.769	220923431.781524	7	324.1934	1.61058e-03	1.32837e-03
2022/10/24	18:43:57	ok	ok	324.0560	217.416	0.000000	30.75	62.036	19.552	244506033.023091	7	324.1645	1.64264e-03	1.35798e-03
2022/10/24	18:48:57	ok	ok	324.0580	217.423	0.000000	30.61	61.990	19.389	230604481.625999	7	324.0250	1.46088e-03	1.08750e-03
2022/10/24	18:53:57	ok	ok	324.0040	217.441	0.000000	30.45	62.058	19.246	229129297.953588	7	324.1687	1.62236e-03	1.48249e-03
2022/10/24	18:58:57	ok	ok	323.9120	217.522	0.000000	29.56	63.427	18.741	252365561.673020	4	323.9135	1.81940e-03	6.56478e-04
2022/10/24	19:03:57	--	ok	323.7980	217.532	0.000000	29.13	63.856	18.437	249081995.485572	5	324.0962	1.61350e-03	6.38004e-04
2022/10/24	19:04:03	ok	ok	324.0440	217.778	0.000024	29.12	63.842	18.420	251958370.309727	4	324.0650	1.86875e-03	6.19905e-04
2022/10/24	19:09:03	ok	ok	323.9880	217.805	0.000024	28.77	63.935	18.093	242394934.307104	4	324.0206	1.84118e-03	6.23945e-04
2022/10/24	19:14:03	ok	ok	323.9220	217.819	0.000024	28.51	64.013	17.860	252652370.732845	4	324.0096	1.83385e-03	6.43455e-04
2022/10/24	19:19:03	ok	ok	323.8960	217.843	0.000024	28.27	64.002	17.626	241366420.889858	7	324.0404	1.94780e-03	1.21391e-03
2022/10/24	19:24:03	ok	ok	323.8500	217.860	0.000024	28.08	63.967	17.439	252147613.339063	7	324.0036	1.95622e-03	1.23220e-03
2022/10/24	19:29:03	ok	ok	323.8500	218.063	0.000024	26.48	66.763	16.654	246486860.491967	4	323.9271	1.85558e-03	5.61957e-04
2022/10/24	19:34:03	--	ok	323.7240	218.130	0.000024	25.60	67.492	16.033	253715307.782964	5	324.1045	1.41334e-03	7.93926e-04
2022/10/24	19:34:09	ok	ok	324.0820	218.469	0.000057	25.60	67.492	16.033	261898809.352518	7	324.0810	1.52559e-03	1.56093e-03
2022/10/24	19:39:09	ok	ok	323.9500	218.536	0.000057	24.92	67.834	15.508	248705722.088634	7	324.1244	1.74360e-03	1.43076e-03
>>>>>_No_Adjustment_mode_<<<<<
2022/10/24	19:39:15	ok	ok	323.9420	218.535	0.000000	24.94	67.808	15.525	266160486.215423	3	325.6579	3.56918e-04	4.27000e-04
2022/10/24	19:44:15	ok	ok	323.9040	218.607	0.000000	24.34	67.982	15.039	253068758.636293	7	323.9726	1.66076e-03	8.18204e-04
2022/10/24	19:49:15	ok	ok	323.8100	218.678	0.000000	23.89	68.013	14.675	241986020.087562	7	323.9723	1.75251e-03	1.44541e-03
2022/10/24	19:54:15	ok	ok	323.7540	218.745	0.000000	23.50	68.060	14.358	253963898.672216	4	324.8284	9.98688e-04	7.55165e-04
2022/10/24	19:59:15	ok	ok	323.7600	218.810	0.000000	23.14	68.046	14.069	235074130.436958	7	323.6840	1.82870e-03	9.03737e-04
2022/10/24	20:04:15	ok	ok	323.7000	218.870	0.000000	22.85	68.037	13.829	265085618.725589	4	324.7652	9.99170e-04	7.86758e-04
2022/10/24	20:09:15	ok	ok	323.6840	218.923	0.000000	22.55	67.958	13.578	253079887.360353	4	323.6446	1.88381e-03	4.80750e-04
2022/10/24	20:14:15	ok	ok	323.6400	218.984	0.000000	22.28	67.959	13.370	268469189.730038	4	323.9825	1.56834e-03	1.76416e-04
2022/10/24	20:19:15	ok	ok	323.6520	219.038	0.000000	22.02	67.889	13.161	269258319.605219	4	323.9826	1.50217e-03	2.06013e-04
2022/10/24	20:24:15	ok	ok	323.6300	219.093	0.000000	21.84	67.813	13.010	262740297.853832	4	324.9351	5.84300e-04	5.37301e-04
2022/10/24	20:29:15	ok	ok	323.6200	218.962	0.000000	23.03	64.726	13.295	253574599.037366	4	323.5920	1.92782e-03	5.14029e-04
2022/10/24	20:34:15	ok	ok	323.7380	218.960	0.000000	23.54	63.967	13.527	248692954.903262	3	323.6544	1.92623e-03	6.09261e-04
2022/10/24	20:39:15	ok	ok	323.8040	218.965	0.000000	23.87	63.624	13.708	252728417.972339	4	325.1724	8.16837e-04	1.10352e-04
2022/10/24	20:44:15	ok	ok	323.8660	218.974	0.000000	24.07	63.363	13.805	244613469.826512	4	325.7467	2.49297e-04	5.57348e-04
2022/10/24	20:49:15	ok	ok	323.9180	218.995	0.000000	24.24	63.198	13.903	234594802.530945	7	324.0805	1.75853e-03	1.35923e-03
2022/10/24	20:54:15	ok	ok	323.9600	219.002	0.000000	24.38	63.079	13.989	238807860.187111	5	324.3604	1.38329e-03	7.68729e-04
2022/10/24	20:59:15	ok	ok	324.0280	219.028	0.000000	24.48	62.995	14.048	247752984.579570	4	325.8935	2.83980e-04	5.87107e-04
2022/10/24	21:04:15	ok	ok	324.0440	219.065	0.000000	24.49	62.882	14.034	241051903.766918	3	323.9947	1.94777e-03	6.13935e-04
2022/10/24	21:09:15	ok	ok	324.1060	219.086	0.000000	24.53	62.841	14.058	244559317.794083	4	326.0042	2.63677e-04	7.17560e-04
2022/10/24	21:14:15	ok	ok	324.1280	219.120	0.000000	24.55	62.727	14.043	241799356.496729	7	324.3195	1.82768e-03	1.57359e-03
2022/10/24	21:19:15	ok	ok	324.1680	219.137	0.000000	24.59	62.727	14.079	241427252.646284	7	324.2633	2.02115e-03	1.33502e-03
2022/10/24	21:24:15	ok	ok	324.2300	219.170	0.000000	24.53	62.768	14.042	232247669.704577	7	324.4044	1.77537e-03	1.41396e-03
2022/10/24	21:29:15	ok	ok	324.2180	219.204	0.000000	24.46	62.745	13.982	255588863.395442	4	325.9036	6.92147e-04	5.68971e-04
2022/10/24	21:34:15	ok	ok	324.2520	219.213	0.000000	24.52	62.580	13.989	242852753.893583	4	324.2323	1.94942e-03	5.61239e-04
2022/10/24	21:39:15	ok	ok	324.2860	219.225	0.000000	24.58	62.425	14.001	233134395.338502	3	324.2372	1.95209e-03	5.83177e-04
2022/10/24	21:44:15	ok	ok	324.3080	219.247	0.000000	24.59	62.365	13.998	252813377.634309	4	326.3470	2.03041e-04	7.66000e-04
2022/10/24	21:49:15	ok	ok	324.3400	219.270	0.000000	24.56	62.338	13.971	238158961.924680	4	325.4681	1.01388e-03	7.73285e-04
2022/10/24	21:54:15	ok	ok	324.3660	219.279	0.000000	24.59	62.387	14.003	238272315.619584	4	324.3112	1.97078e-03	5.45952e-04
2022/10/24	21:59:15	ok	ok	324.3840	219.300	0.000000	24.58	62.290	13.971	229558327.953492	4	324.3177	2.00951e-03	6.49606e-04
2022/10/24	22:04:15	ok	ok	324.4140	219.321	0.000000	24.52	62.281	13.922	228716909.636469	4	325.5501	9.86285e-04	7.39691e-04
2022/10/24	22:09:15	ok	ok	324.4360	219.337	0.000000	24.58	62.269	13.966	244020712.344128	4	325.5126	1.04219e-03	7.45669e-04
2022/10/24	22:14:15	ok	ok	324.4780	219.354	0.000000	24.56	62.132	13.925	242154280.792311	4	326.1989	6.14980e-04	5.70647e-04
2022/10/24	22:19:15	ok	ok	324.4920	219.365	0.000000	24.53	62.177	13.910	230152309.679323	2	324.3738	1.86492e-03	0.00000e+00
2022/10/24	22:24:15	ok	ok	324.5080	219.378	0.000000	24.53	62.127	13.898	233741886.258212	4	325.6477	9.79558e-04	7.63677e-04
2022/10/24	22:29:15	ok	ok	324.5220	219.398	0.000000	24.52	62.116	13.886	234340695.950243	3	324.4905	1.92467e-03	5.29350e-04
2022/10/24	22:34:15	ok	ok	324.5420	219.412	0.000000	24.51	62.020	13.854	240174939.300871	4	324.5475	1.89787e-03	5.11879e-04
2022/10/24	22:39:15	ok	ok	324.5420	219.426	0.000000	24.49	62.017	13.840	250850716.234224	4	325.6150	1.04897e-03	7.21969e-04
2022/10/24	22:44:15	ok	ok	324.5780	219.445	0.000000	24.48	61.994	13.825	257421035.758475	5	326.1430	7.38569e-04	5.50937e-04
2022/10/24	22:49:15	ok	ok	324.6020	219.455	0.000000	24.48	61.962	13.818	243206089.658703	7	324.7218	1.67502e-03	1.90824e-03
2022/10/24	22:54:15	ok	ok	324.6220	219.459	0.000000	24.45	61.967	13.796	230275606.158467	4	326.3292	5.76381e-04	5.40767e-04
2022/10/24	22:59:15	ok	ok	324.6360	219.473	0.000000	24.45	61.956	13.794	242762861.794418	5	326.1937	7.62552e-04	7.20135e-04
2022/10/24	23:04:15	ok	ok	324.6380	219.483	0.000000	24.45	61.897	13.780	233945052.595642	5	325.7419	9.76032e-04	6.72955e-04
2022/10/24	23:09:15	ok	ok	324.6640	219.505	0.000000	24.41	61.898	13.749	244303842.393944	4	325.7811	9.29305e-04	7.49924e-04
2022/10/24	23:14:15	ok	ok	324.6760	219.517	0.000000	24.36	61.869	13.710	233883680.946100	4	324.7459	1.78163e-03	3.46276e-04
2022/10/24	23:19:15	ok	ok	324.6800	219.523	0.000000	24.39	61.834	13.723	248574051.901618	4	326.6740	2.48935e-04	7.99937e-04
2022/10/24	23:24:15	ok	ok	324.7020	219.549	0.000000	24.28	61.999	13.672	242852831.421054	2	324.5738	1.86533e-03	5.25397e-16
2022/10/24	23:29:15	ok	ok	324.7160	219.564	0.000000	24.21	62.017	13.623	236731252.568664	4	324.7622	1.81127e-03	3.05543e-04
2022/10/24	23:34:15	ok	ok	324.7160	219.559	0.000000	24.22	61.897	13.607	240548203.586530	4	326.0560	6.52851e-04	6.34377e-04
2022/10/24	23:39:15	ok	ok	324.7480	219.571	0.000000	24.22	61.834	13.593	233243048.179947	4	326.5065	5.08799e-04	6.31948e-04
2022/10/24	23:44:15	ok	ok	324.7380	219.584	0.000000	24.21	61.750	13.564	238909478.937824	3	325.0766	1.57227e-03	1.29327e-04
2022/10/24	23:49:15	ok	ok	324.7540	219.587	0.000000	24.21	61.759	13.566	239677764.710971	5	324.6558	1.90834e-03	2.46016e-04
2022/10/24	23:54:15	ok	ok	324.7680	219.591	0.000000	24.18	61.807	13.554	234195760.761363	4	324.8254	1.81142e-03	3.37711e-04
2022/10/24	23:59:15	ok	ok	324.7800	219.604	0.000000	24.18	61.714	13.534	242115415.839901	4	324.8266	1.82829e-03	3.88288e-04
2022/10/25	00:04:15	ok	ok	324.7880	219.618	0.000000	24.18	61.682	13.527	239213583.942060	7	324.9827	1.66662e-03	1.31530e-03
2022/10/25	00:09:15	ok	ok	324.8000	219.628	0.000000	24.15	61.709	13.510	231814771.812095	4	326.1525	6.29478e-04	6.25934e-04
2022/10/25	00:14:15	ok	ok	324.8240	219.635	0.000000	24.12	61.692	13.486	228212611.131654	7	324.9904	1.68678e-03	1.37613e-03
2022/10/25	00:19:15	ok	ok	324.8320	219.646	0.000000	24.08	61.677	13.450	232189810.849076	4	326.0765	6.87324e-04	6.39452e-04
2022/10/25	00:24:15	ok	ok	324.8560	219.651	0.000000	24.09	61.688	13.463	231045566.042003	5	325.2425	1.40777e-03	6.25507e-04
2022/10/25	00:29:15	ok	ok	324.8440	219.664	0.000000	24.08	61.654	13.445	239618160.195006	4	325.2753	1.48326e-03	1.64801e-04
2022/10/25	00:34:15	ok	ok	324.8620	219.668	0.000000	24.08	61.613	13.436	241292652.245692	5	325.9594	9.40197e-04	5.89207e-04
2022/10/25	00:39:15	ok	ok	324.8660	219.677	0.000000	24.02	61.633	13.396	239301692.634133	3	324.8505	1.84268e-03	3.68825e-04
2022/10/25	00:44:15	ok	ok	324.8720	219.690	0.000000	24.02	61.645	13.399	239759545.446436	4	326.0274	8.92055e-04	6.56563e-04
2022/10/25	00:49:15	ok	ok	324.9080	219.697	0.000000	23.99	61.628	13.373	226296870.638489	6	325.3761	1.24058e-03	5.52819e-04
2022/10/25	00:54:15	ok	ok	324.8780	219.705	0.000000	23.98	61.614	13.360	246802192.815168	5	325.9979	8.95856e-04	6.00243e-04
2022/10/25	00:59:15	ok	ok	324.9080	219.709	0.000000	23.95	61.590	13.332	238268501.740397	5	325.2574	1.41972e-03	5.42277e-04
2022/10/25	01:04:15	ok	ok	324.9040	219.732	0.000000	23.85	61.706	13.282	251892119.159000	5	326.0110	9.30902e-04	6.37907e-04
2022/10/25	01:09:15	ok	ok	324.9160	219.735	0.000000	23.78	61.787	13.248	241611534.791834	8	325.0179	1.44446e-03	7.77413e-04
2022/10/25	01:14:15	ok	ok	324.9040	219.734	0.000000	23.80	61.614	13.221	253750452.161118	5	326.0370	9.16925e-04	5.90442e-04
2022/10/25	01:19:15	ok	ok	324.9160	219.736	0.000000	23.85	61.624	13.265	246736316.447751	4	326.2736	6.08394e-04	5.99286e-04
2022/10/25	01:24:15	ok	ok	324.9380	219.748	0.000000	23.85	61.532	13.245	249296193.377404	5	326.0403	9.47190e-04	6.40005e-04
2022/10/25	01:29:15	ok	ok	324.9280	219.749	0.000000	23.83	61.526	13.224	247189893.185047	5	326.0509	9.03926e-04	6.22106e-04
2022/10/25	01:34:15	ok	ok	324.9380	219.749	0.000000	23.80	61.563	13.209	248496342.994751	5	326.0887	8.81154e-04	5.88848e-04
2022/10/25	01:39:15	ok	ok	324.9520	219.765	0.000000	23.78	61.508	13.188	237797876.963492	5	326.0413	9.06396e-04	6.14294e-04
2022/10/25	01:44:15	ok	ok	324.9660	219.767	0.000000	23.80	61.532	13.203	241251430.576826	6	325.4372	1.24316e-03	5.66646e-04
2022/10/25	01:49:15	ok	ok	324.9680	219.776	0.000000	23.75	61.514	13.167	241030596.212637	8	325.1220	1.38687e-03	2.00604e-03
2022/10/25	01:54:15	ok	ok	324.9580	219.786	0.000000	23.73	61.521	13.149	247339962.992514	5	326.0235	9.60404e-04	6.58505e-04
2022/10/25	01:59:15	ok	ok	324.9740	219.787	0.000000	23.73	61.489	13.142	240167430.313419	6	325.6825	1.08486e-03	1.19935e-03
2022/10/25	02:04:15	ok	ok	324.9780	219.792	0.000000	23.71	61.445	13.120	232931179.297786	8	325.0442	1.47943e-03	8.68875e-04
2022/10/25	02:09:15	ok	ok	325.0040	219.795	0.000000	23.70	61.472	13.116	238669860.414617	6	325.4830	1.25799e-03	5.68434e-04
2022/10/25	02:14:15	ok	ok	325.0000	219.798	0.000000	23.67	61.477	13.097	244133251.738836	5	326.1478	9.02436e-04	5.60556e-04
2022/10/25	02:19:15	ok	ok	324.9840	219.807	0.000000	23.67	61.468	13.096	248374140.988736	5	326.0966	9.08072e-04	6.14377e-04
2022/10/25	02:24:15	ok	ok	325.0180	219.811	0.000000	23.68	61.491	13.110	244080230.519203	6	325.5799	1.20823e-03	7.48422e-04
2022/10/25	02:29:15	ok	ok	325.0240	219.835	0.000000	23.57	61.563	13.042	247708500.296662	5	326.1810	8.75469e-04	6.24026e-04
2022/10/25	02:34:15	ok	ok	325.0220	219.843	0.000000	23.48	61.640	12.993	259000985.624619	5	326.1140	9.49626e-04	6.22183e-04
2022/10/25	02:39:15	ok	ok	325.0260	219.840	0.000000	23.45	61.564	12.956	244769873.013131	5	326.0956	9.32051e-04	5.99095e-04
2022/10/25	02:44:15	ok	ok	325.0040	219.844	0.000000	23.51	61.430	12.969	252326261.103658	6	325.6678	1.10634e-03	1.41252e-03
2022/10/25	02:49:15	ok	ok	325.0500	219.844	0.000000	23.51	61.430	12.969	240399688.286172	5	326.1818	8.69520e-04	5.80422e-04
2022/10/25	02:54:15	ok	ok	325.0220	219.843	0.000000	23.53	61.393	12.973	239510007.655002	5	326.2160	8.72238e-04	5.70206e-04
2022/10/25	02:59:15	ok	ok	325.0380	219.861	0.000000	23.51	61.379	12.958	242638982.009305	6	325.5485	1.23768e-03	6.86556e-04
2022/10/25	03:04:15	ok	ok	325.0360	219.852	0.000000	23.54	61.363	12.976	245118986.104388	5	326.2062	8.76055e-04	6.44898e-04
2022/10/25	03:09:15	ok	ok	325.0500	219.857	0.000000	23.50	61.395	12.951	234077606.607027	6	325.5597	1.23327e-03	6.93611e-04
2022/10/25	03:14:15	ok	ok	325.0500	219.872	0.000000	23.47	61.370	12.927	251283917.696204	5	326.1764	8.87655e-04	6.52978e-04
2022/10/25	03:19:15	ok	ok	325.0620	219.872	0.000000	23.44	61.398	12.911	248709009.003617	5	326.3250	8.17945e-04	3.72583e-04
2022/10/25	03:24:15	ok	ok	325.0480	219.877	0.000000	23.45	61.389	12.919	246369534.161940	5	326.3318	8.25817e-04	3.06822e-04
2022/10/25	03:29:15	ok	ok	325.0700	219.883	0.000000	23.44	61.344	12.900	247824977.948904	5	326.1848	9.54300e-04	5.48494e-04
2022/10/25	03:34:15	ok	ok	325.0620	219.883	0.000000	23.43	61.395	12.900	236392436.253656	5	326.3885	8.35641e-04	1.56849e-04
2022/10/25	03:39:15	ok	ok	325.0860	219.898	0.000000	23.41	61.308	12.870	237518004.045181	5	326.2341	8.74363e-04	6.35064e-04
2022/10/25	03:44:15	ok	ok	325.0700	219.895	0.000000	23.43	61.312	12.883	245824465.590035	5	326.2386	8.80080e-04	6.12457e-04
2022/10/25	03:49:15	ok	ok	325.0880	219.905	0.000000	23.34	61.430	12.845	246516738.639872	5	326.1969	9.00431e-04	6.42362e-04
2022/10/25	03:54:15	ok	ok	325.0800	219.922	0.000000	23.26	61.530	12.804	248427585.994918	5	326.2702	8.97895e-04	5.56719e-04
2022/10/25	03:59:15	ok	ok	325.0860	219.926	0.000000	23.21	61.572	12.781	253287578.666189	5	326.2472	9.00905e-04	6.03582e-04
2022/10/25	04:04:15	ok	ok	325.0780	219.923	0.000000	23.23	61.408	12.759	248216868.360943	5	326.2296	8.94377e-04	6.12802e-04
2022/10/25	04:09:15	ok	ok	325.0900	219.912	0.000000	23.26	61.386	12.774	246754626.410176	8	325.3031	1.40179e-03	1.73495e-03
2022/10/25	04:14:15	ok	ok	325.0900	219.918	0.000000	23.24	61.352	12.757	243206103.428603	6	325.6046	1.25743e-03	7.09250e-04
2022/10/25	04:19:15	ok	ok	325.0860	219.924	0.000000	23.27	61.335	12.775	253267725.994458	5	326.3728	8.42677e-04	3.33858e-04
2022/10/25	04:24:15	ok	ok	325.0960	219.931	0.000000	23.26	61.334	12.763	242737934.300792	5	326.2776	8.92665e-04	5.71628e-04
2022/10/25	04:29:15	ok	ok	325.1060	219.936	0.000000	23.24	61.311	12.748	252469758.954071	5	326.3390	8.90352e-04	4.75255e-04
2022/10/25	04:34:15	ok	ok	325.0980	219.944	0.000000	23.24	61.289	12.744	255631335.165896	5	326.1743	9.52673e-04	6.58595e-04
2022/10/25	04:39:15	ok	ok	325.1180	219.945	0.000000	23.21	61.326	12.730	249977280.286103	6	325.6108	1.27111e-03	6.60446e-04
2022/10/25	04:44:15	ok	ok	325.1060	219.949	0.000000	23.19	61.302	12.706	252313230.953613	5	326.2500	8.99253e-04	6.58010e-04
2022/10/25	04:49:15	ok	ok	325.1300	219.952	0.000000	23.17	61.299	12.695	255345936.815355	8	325.1664	1.45792e-03	1.48962e-03
2022/10/25	04:54:15	ok	ok	325.1260	219.955	0.000000	23.17	61.288	12.693	253430757.614321	8	325.2308	1.47212e-03	1.04317e-03
2022/10/25	04:59:15	ok	ok	325.1220	219.962	0.000000	23.17	61.257	12.687	250374369.752905	5	326.2036	9.68979e-04	6.78569e-04
2022/10/25	05:04:15	ok	ok	325.1340	219.968	0.000000	23.14	61.353	12.685	260828168.284996	5	326.2541	9.50964e-04	5.28920e-04
2022/10/25	05:09:15	ok	ok	325.1480	219.984	0.000000	23.06	61.503	12.653	249684643.055917	6	325.7392	1.22010e-03	7.96019e-04
2022/10/25	05:14:15	ok	ok	325.1280	219.994	0.000000	22.96	61.517	12.584	256666854.711306	6	325.9656	9.50616e-04	1.49035e-03
2022/10/25	05:19:15	ok	ok	325.1160	219.993	0.000000	22.94	61.463	12.564	253716997.573711	5	326.2787	9.20269e-04	6.28205e-04
2022/10/25	05:24:15	ok	ok	325.1180	219.988	0.000000	22.99	61.326	12.566	257819218.431552	5	326.2495	9.54578e-04	5.49875e-04
2022/10/25	05:29:15	ok	ok	325.1800	219.898	0.000000	23.74	59.971	12.827	272142718.781893	5	326.3029	8.83799e-04	5.93549e-04
2022/10/25	05:34:15	ok	ok	325.2160	219.884	0.000000	24.09	59.683	13.025	272310064.824423	5	326.2793	8.74314e-04	5.64533e-04
2022/10/25	05:39:15	ok	ok	325.2720	219.873	0.000000	24.29	59.640	13.162	295395132.798065	4	325.6180	1.50177e-03	2.29483e-04
2022/10/25	05:44:15	ok	ok	325.3060	219.861	0.000000	24.45	59.644	13.279	291233151.598434	8	325.3913	1.38929e-03	2.21390e-03
2022/10/25	05:49:15	ok	ok	325.3300	219.846	0.000000	24.59	59.722	13.405	276839403.744910	6	325.9230	1.08998e-03	1.24556e-03
2022/10/25	05:54:15	ok	ok	325.3500	219.830	0.000000	24.69	59.709	13.477	283735007.150229	4	325.2663	1.84251e-03	3.91023e-04
2022/10/25	05:59:15	ok	ok	325.3380	219.814	0.000000	24.78	59.722	13.545	288467323.361714	4	326.4472	8.80272e-04	6.43039e-04
2022/10/25	06:04:15	ok	ok	325.3280	219.812	0.000000	24.92	59.713	13.651	266048159.767397	4	326.5631	6.72626e-04	5.58967e-04
2022/10/25	06:09:15	ok	ok	325.3560	219.792	0.000000	24.97	59.809	13.716	262421993.145758	4	325.2663	1.84219e-03	3.91023e-04
2022/10/25	06:14:15	ok	ok	325.3540	219.770	0.000000	25.04	59.834	13.776	240004934.919567	4	326.4520	8.93446e-04	6.03232e-04
2022/10/25	06:19:15	ok	ok	325.3480	219.772	0.000000	25.07	59.925	13.821	255100215.278162	4	326.5051	8.58522e-04	6.47788e-04
2022/10/25	06:24:15	ok	ok	325.3580	219.769	0.000000	25.13	59.934	13.867	250785377.458892	4	325.4348	1.58977e-03	5.79548e-04
2022/10/25	06:29:15	ok	ok	325.3320	219.771	0.000000	25.04	60.218	13.864	238558823.401290	4	326.4087	9.19175e-04	6.67607e-04
2022/10/25	06:34:15	ok	ok	325.3300	219.762	0.000000	25.02	60.323	13.867	241781826.935883	4	325.2711	1.85532e-03	3.98084e-04
2022/10/25	06:39:15	ok	ok	325.3200	219.749	0.000000	25.12	60.153	13.907	241252114.913612	4	325.2657	1.83346e-03	3.61848e-04
2022/10/25	06:44:15	ok	ok	325.3180	219.729	0.000000	25.22	60.162	13.987	250790371.282622	8	325.4531	1.42198e-03	1.90871e-03
2022/10/25	06:49:15	ok	ok	325.2880	219.719	0.000000	25.29	60.182	14.046	251992975.391484	7	325.4525	1.55685e-03	1.41013e-03
2022/10/25	06:54:15	ok	ok	325.2940	219.704	0.000000	25.27	60.214	14.043	254092540.474345	4	326.3525	9.65536e-04	6.57441e-04
2022/10/25	06:59:15	ok	ok	325.2900	219.686	0.000000	25.34	60.217	14.098	250344790.398253	4	325.2856	1.82165e-03	4.43698e-04
2022/10/25	07:04:15	ok	ok	325.3020	219.683	0.000000	25.40	60.235	14.149	232612160.213479	4	324.8250	2.12508e-03	7.71092e-04
2022/10/25	07:09:15	ok	ok	325.2840	219.668	0.000000	25.43	60.273	14.179	250817973.823227	4	325.6669	1.52777e-03	2.73816e-04
2022/10/25	07:14:15	ok	ok	325.2860	219.656	0.000000	25.47	60.327	14.226	245025114.689814	4	325.6480	1.51884e-03	2.22642e-04
2022/10/25	07:19:15	ok	ok	325.2580	219.644	0.000000	25.50	60.331	14.251	252105511.864280	4	326.3489	9.68625e-04	7.13560e-04
2022/10/25	07:24:15	ok	ok	325.2580	219.637	0.000000	25.50	60.363	14.258	248142313.343500	4	325.2132	1.87609e-03	4.04149e-04
2022/10/25	07:29:15	ok	ok	325.2380	219.628	0.000000	25.51	60.465	14.293	240058394.071957	4	324.7196	2.16745e-03	8.39742e-04
2022/10/25	07:34:15	ok	ok	325.2380	219.611	0.000000	25.56	60.461	14.326	247996538.453335	5	325.5862	1.40751e-03	6.77818e-04
2022/10/25	07:39:15	ok	ok	325.2020	219.599	0.000000	25.61	60.470	14.376	248979214.196328	4	326.3139	9.67139e-04	6.50571e-04
2022/10/25	07:44:15	ok	ok	325.2380	219.590	0.000000	25.67	60.459	14.418	246132465.956583	4	325.1861	1.89372e-03	4.46318e-04
2022/10/25	07:49:15	ok	ok	325.2160	219.583	0.000000	25.66	60.543	14.427	228669607.995759	4	325.1746	1.87781e-03	4.57926e-04
2022/10/25	07:54:15	ok	ok	325.1940	219.568	0.000000	25.68	60.525	14.445	244696080.625506	4	324.7483	2.13676e-03	8.71555e-04
2022/10/25	07:59:15	ok	ok	325.2140	219.555	0.000000	25.70	60.542	14.462	241264284.627539	4	325.1534	1.92571e-03	5.75839e-04
2022/10/25	08:04:15	ok	ok	325.1840	219.556	0.000000	25.63	60.757	14.455	242503864.001729	4	326.3279	9.25736e-04	6.90179e-04
2022/10/25	08:09:15	ok	ok	325.1860	219.553	0.000000	25.57	60.830	14.424	231492603.591508	4	325.1523	1.90895e-03	5.02594e-04
2022/10/25	08:14:15	ok	ok	325.1540	219.537	0.000000	25.64	60.676	14.446	241630426.922613	7	325.1480	1.64648e-03	1.00700e-03
2022/10/25	08:19:15	ok	ok	325.1680	219.524	0.000000	25.70	60.758	14.513	243801239.457163	7	325.1676	1.57985e-03	8.78635e-04
2022/10/25	08:24:15	ok	ok	325.1300	219.508	0.000000	25.76	60.665	14.537	243304593.664616	4	326.1940	1.00493e-03	6.97467e-04
2022/10/25	08:29:15	ok	ok	325.1340	219.497	0.000000	25.78	60.679	14.562	246928778.572467	4	325.1558	1.86797e-03	6.02938e-04
2022/10/25	08:34:15	ok	ok	325.1740	219.483	0.000000	25.81	60.665	14.582	254799898.589018	7	325.1065	1.80647e-03	8.63694e-04
2022/10/25	08:39:15	ok	ok	325.1360	219.471	0.000000	25.88	60.667	14.639	242371563.276497	4	325.0902	1.92507e-03	5.54533e-04
2022/10/25	08:44:15	ok	ok	325.1300	219.458	0.000000	25.92	60.684	14.678	249733421.441336	4	325.1428	1.88139e-03	5.24336e-04
2022/10/25	08:49:15	ok	ok	325.0960	219.448	0.000000	25.97	60.620	14.698	253197111.646184	5	326.2124	9.78141e-04	6.82978e-04
2022/10/25	08:54:15	ok	ok	325.0980	219.439	0.000000	26.04	60.633	14.760	249613340.958463	4	325.0855	1.91142e-03	5.69386e-04
2022/10/25	08:59:15	ok	ok	325.0840	219.416	0.000000	26.07	60.658	14.791	246028640.044270	4	325.1505	1.84555e-03	5.72885e-04
2022/10/25	09:04:15	ok	ok	325.0740	219.418	0.000000	26.11	60.653	14.825	239455789.850947	7	325.0179	1.83189e-03	9.52385e-04
2022/10/25	09:09:15	ok	ok	325.0900	219.408	0.000000	26.11	60.735	14.845	237681487.258568	4	325.3443	1.68811e-03	7.15260e-04
2022/10/25	09:14:15	ok	ok	325.0400	219.391	0.000000	26.18	60.706	14.895	252091516.538265	5	326.1509	1.00830e-03	6.20722e-04
2022/10/25	09:19:15	ok	ok	325.0420	219.376	0.000000	26.18	60.748	14.905	249444350.882298	4	326.4513	6.01231e-04	7.63126e-04
2022/10/25	09:24:15	ok	ok	325.0520	219.376	0.000000	26.21	60.745	14.929	252562989.189859	8	325.1280	1.48881e-03	1.00252e-03
2022/10/25	09:29:15	ok	ok	325.0260	219.357	0.000000	26.25	60.720	14.959	251458406.431391	4	326.1741	9.78443e-04	7.03577e-04
2022/10/25	09:34:15	ok	ok	325.0500	219.342	0.000000	26.31	60.803	15.026	240604175.924908	4	326.1501	9.84562e-04	7.38330e-04
2022/10/25	09:39:15	ok	ok	325.0300	219.328	0.000000	26.35	60.789	15.058	252125121.706377	7	325.0643	1.73976e-03	2.05941e-03
2022/10/25	09:44:15	ok	ok	325.0220	219.327	0.000000	26.36	60.780	15.067	242369106.900225	5	325.3919	1.42566e-03	8.20280e-04
2022/10/25	09:49:15	ok	ok	325.0060	219.311	0.000000	26.41	60.841	15.118	240789970.033032	5	325.3933	1.41551e-03	7.87593e-04
2022/10/25	09:54:15	ok	ok	325.0040	219.308	0.000000	26.45	60.827	15.151	240468757.732582	5	325.3933	1.41549e-03	7.87593e-04
2022/10/25	09:59:15	ok	ok	324.9880	219.292	0.000000	26.46	60.809	15.157	241867999.541191	5	325.4043	1.39430e-03	8.03942e-04
2022/10/25	10:04:15	ok	ok	324.9800	219.289	0.000000	26.49	60.835	15.189	246894120.851543	7	324.9973	1.65214e-03	1.05283e-03
2022/10/25	10:09:15	ok	ok	324.9820	219.270	0.000000	26.55	60.822	15.233	258480904.676558	4	326.3730	5.88308e-04	7.73180e-04
2022/10/25	10:14:15	ok	ok	324.9880	219.263	0.000000	26.54	60.894	15.240	246719660.089450	5	325.3251	1.43734e-03	8.35836e-04
2022/10/25	10:19:15	ok	ok	324.9540	219.241	0.000000	26.61	60.867	15.294	246136554.069190	5	325.3366	1.42444e-03	8.05683e-04
2022/10/25	10:24:15	ok	ok	324.9460	219.240	0.000000	26.65	60.923	15.344	258634940.020107	4	326.2729	6.52027e-04	8.10582e-04
2022/10/25	10:29:15	ok	ok	324.9380	219.223	0.000000	26.66	60.876	15.344	242139118.252544	5	325.3388	1.39591e-03	7.85248e-04
2022/10/25	10:34:15	ok	ok	324.9480	219.212	0.000000	26.74	60.867	15.403	244189954.798748	5	325.3375	1.40589e-03	8.18675e-04
2022/10/25	10:39:15	ok	ok	324.9340	219.200	0.000000	26.76	60.912	15.438	248906277.223856	5	325.3388	1.39576e-03	7.85248e-04
2022/10/25	10:44:15	ok	ok	324.9180	219.189	0.000000	26.82	60.945	15.494	253524729.327069	5	325.3150	1.39584e-03	8.35348e-04
2022/10/25	10:49:15	ok	ok	324.9040	219.176	0.000000	26.85	60.949	15.520	248574112.367993	4	326.2806	6.16549e-04	7.27053e-04
2022/10/25	10:54:15	ok	ok	324.9000	219.165	0.000000	26.89	60.945	15.556	249435504.326992	5	325.3252	1.39297e-03	8.38248e-04
2022/10/25	10:59:15	ok	ok	324.9000	219.144	0.000000	26.95	60.964	15.609	246117795.832921	7	324.9946	1.69098e-03	8.37666e-04
2022/10/25	11:04:15	ok	ok	324.8820	219.141	0.000000	26.99	60.954	15.644	248165859.549843	5	325.2473	1.42599e-03	8.36302e-04
2022/10/25	11:09:15	ok	ok	324.8920	219.140	0.000000	27.00	60.977	15.661	236710540.019457	7	325.1104	1.77874e-03	1.63322e-03
2022/10/25	11:14:15	ok	ok	324.8900	219.116	0.000000	27.05	60.972	15.697	228550745.058368	7	325.0863	1.75954e-03	1.48238e-03
2022/10/25	11:19:15	ok	ok	324.8780	219.110	0.000000	27.10	61.013	15.759	244868684.782622	5	325.2834	1.39452e-03	7.70548e-04
2022/10/25	11:24:15	ok	ok	324.8660	219.095	0.000000	27.13	61.050	15.794	249576274.461008	6	325.2481	1.24746e-03	9.89654e-04
2022/10/25	11:29:15	ok	ok	324.8060	219.149	0.000000	26.45	62.409	15.545	249349039.033546	5	325.2583	1.40496e-03	8.52534e-04
2022/10/25	11:34:15	ok	ok	324.7480	219.144	0.000000	26.18	62.713	15.388	248548765.271302	5	325.1942	1.39694e-03	8.01387e-04
2022/10/25	11:39:15	ok	ok	324.6780	219.138	0.000000	26.00	62.754	15.240	269236851.657800	4	326.1379	5.86987e-04	6.97303e-04
2022/10/25	11:44:15	ok	ok	324.6540	219.140	0.000000	25.90	62.799	15.167	257768568.026798	5	325.0922	1.40290e-03	8.09758e-04
2022/10/25	11:49:15	ok	ok	324.6180	219.132	0.000000	25.83	62.763	15.098	253504270.093217	5	325.0834	1.39552e-03	7.71023e-04
2022/10/25	11:54:15	ok	ok	324.6020	219.130	0.000000	25.77	62.713	15.038	265002070.850811	4	326.0174	6.16640e-04	7.46869e-04
2022/10/25	11:59:15	ok	ok	324.5760	219.130	0.000000	25.71	62.681	14.984	264074598.620065	4	325.9179	6.88822e-04	8.13855e-04
2022/10/25	12:04:15	ok	ok	324.5700	219.123	0.000000	25.67	62.675	14.947	260187559.346024	4	326.0121	5.94956e-04	7.68634e-04
2022/10/25	12:09:15	ok	ok	324.5520	219.130	0.000000	25.64	62.638	14.913	254721308.849367	7	324.7286	1.53152e-03	1.93921e-03
2022/10/25	12:14:15	ok	ok	324.5440	219.125	0.000000	25.60	62.670	14.887	257239796.073703	5	325.0043	1.39495e-03	8.04932e-04
2022/10/25	12:19:15	ok	ok	324.5400	219.127	0.000000	25.57	62.603	14.845	253441234.965800	4	325.9964	5.74153e-04	7.29764e-04
2022/10/25	12:24:15	ok	ok	324.5280	219.131	0.000000	25.58	62.544	14.844	254835657.704048	5	324.9502	1.42804e-03	7.54399e-04
2022/10/25	12:29:15	ok	ok	324.5320	219.129	0.000000	25.60	62.557	14.861	240135320.300945	6	325.0688	1.26141e-03	7.37031e-04
2022/10/25	12:34:15	ok	ok	324.5160	219.138	0.000000	25.53	62.512	14.788	254556315.816511	4	325.9198	6.23520e-04	7.21191e-04
2022/10/25	12:39:15	ok	ok	324.5180	219.136	0.000000	25.53	62.512	14.788	244214877.280183	5	324.9264	1.42823e-03	8.03111e-04
2022/10/25	12:44:15	ok	ok	324.5660	219.133	0.000000	25.56	62.466	14.801	230752081.726179	7	324.7589	1.83639e-03	1.74339e-03
2022/10/25	12:49:15	ok	ok	324.5220	219.137	0.000000	25.53	62.409	14.764	243816543.906072	5	324.9621	1.38861e-03	7.86196e-04
2022/10/25	12:54:15	ok	ok	324.5240	219.134	0.000000	25.57	62.397	14.796	238465657.978861	6	325.0972	1.20287e-03	7.64282e-04
2022/10/25	12:59:15	ok	ok	324.5040	219.124	0.000000	25.58	62.359	14.800	240084700.984791	5	324.9375	1.40705e-03	8.19682e-04
2022/10/25	13:04:15	ok	ok	324.5180	219.126	0.000000	25.58	62.315	14.790	237975644.700994	5	324.9722	1.38582e-03	7.89202e-04
2022/10/25	13:09:15	ok	ok	324.5240	219.132	0.000000	25.61	62.278	14.805	240714755.513841	4	326.6179	1.67817e-04	9.09932e-04
2022/10/25	13:14:15	ok	ok	324.5280	219.126	0.000000	25.63	62.272	14.815	234939968.397572	5	324.9722	1.38581e-03	7.89202e-04
2022/10/25	13:19:15	ok	ok	324.5260	219.131	0.000000	25.66	62.226	14.828	237549012.824752	5	324.9722	1.38585e-03	7.89202e-04
2022/10/25	13:24:15	ok	ok	324.5300	219.138	0.000000	25.66	62.258	14.836	217708754.853097	5	324.9375	1.40714e-03	8.19682e-04
2022/10/25	13:29:15	ok	ok	324.5300	219.141	0.000000	25.67	62.237	14.842	248242466.486355	7	324.5516	1.62234e-03	1.18245e-03
2022/10/25	13:34:15	ok	ok	324.5220	219.139	0.000000	25.67	62.208	14.835	234711421.097689	7	324.5503	1.63959e-03	1.09558e-03
2022/10/25	13:39:15	ok	ok	324.5420	219.145	0.000000	25.67	62.217	14.837	239937287.693628	4	325.8156	6.82413e-04	8.40043e-04
2022/10/25	13:44:15	ok	ok	324.5240	219.146	0.000000	25.68	62.126	14.827	239079640.300699	4	326.4252	3.05875e-04	6.94051e-04
2022/10/25	13:49:15	ok	ok	324.5500	219.147	0.000000	25.66	62.194	14.821	239022956.394357	7	324.5743	1.64439e-03	9.90954e-04
2022/10/25	13:54:15	ok	ok	324.5340	219.150	0.000000	25.71	62.162	14.860	237598790.663849	4	325.8963	6.38055e-04	7.66038e-04
2022/10/25	13:59:15	ok	ok	324.5340	219.158	0.000000	25.70	62.148	14.845	245567664.433396	4	325.8969	6.46417e-04	7.96560e-04
2022/10/25	14:04:15	ok	ok	324.5380	219.154	0.000000	25.71	62.150	14.857	239952488.748730	5	324.9713	1.40437e-03	7.77410e-04
2022/10/25	14:09:15	ok	ok	324.5600	219.156	0.000000	25.70	62.191	14.856	240218177.784709	7	324.7331	1.54170e-03	1.80468e-03
2022/10/25	14:14:15	ok	ok	324.5580	219.163	0.000000	25.68	62.158	14.834	230421631.485742	7	324.5744	1.64589e-03	1.03014e-03
2022/10/25	14:19:15	ok	ok	324.5540	219.162	0.000000	25.71	62.121	14.850	255640157.767892	4	325.9489	5.94899e-04	7.90269e-04
2022/10/25	14:24:15	ok	ok	324.5500	219.169	0.000000	25.73	62.123	14.861	239234848.716536	4	325.9204	6.31947e-04	7.52686e-04
2022/10/25	14:29:15	ok	ok	324.5560	219.170	0.000000	25.74	62.084	14.863	226056593.698479	7	324.5635	1.65998e-03	1.05620e-03
2022/10/25	14:34:15	ok	ok	324.5600	219.177	0.000000	25.71	62.141	14.855	239003329.451475	5	324.9590	1.43567e-03	7.92942e-04
2022/10/25	14:39:15	ok	ok	324.5660	219.169	0.000000	25.73	62.123	14.861	235772803.962178	7	324.5808	1.64678e-03	1.00340e-03
2022/10/25	14:44:15	ok	ok	324.5740	219.174	0.000000	25.74	62.084	14.863	229630346.197795	5	324.9942	1.39799e-03	8.01881e-04
2022/10/25	14:49:15	ok	ok	324.5760	219.175	0.000000	25.74	62.063	14.858	235412003.273070	5	324.9942	1.39799e-03	8.01881e-04
2022/10/25	14:54:15	ok	ok	324.5700	219.176	0.000000	25.71	62.100	14.845	241200457.176952	5	325.0188	1.37948e-03	7.67338e-04
2022/10/25	14:59:15	ok	ok	324.5740	219.184	0.000000	25.74	62.126	14.873	238362960.289375	7	324.6139	1.62463e-03	1.00855e-03
2022/10/25	15:04:15	ok	ok	324.5680	219.185	0.000000	25.74	62.043	14.853	236983619.768631	5	324.9928	1.40811e-03	8.35491e-04
2022/10/25	15:09:15	ok	ok	324.5740	219.183	0.000000	25.73	62.123	14.861	241724498.077867	5	324.9942	1.39805e-03	8.01881e-04
2022/10/25	15:14:15	ok	ok	324.5900	219.192	0.000000	25.73	62.090	14.854	229856427.019897	5	324.9942	1.39810e-03	8.01881e-04
2022/10/25	15:19:15	ok	ok	324.5820	219.194	0.000000	25.71	62.121	14.850	251823805.412345	4	325.9548	6.25001e-04	7.97600e-04
2022/10/25	15:24:15	ok	ok	324.6240	219.198	0.000000	25.71	62.109	14.847	230343954.596138	7	324.8178	1.77127e-03	1.53723e-03
2022/10/25	15:29:15	ok	ok	324.6160	219.191	0.000000	25.70	62.098	14.833	234363553.671863	5	325.0175	1.38962e-03	8.01988e-04
2022/10/25	15:34:15	ok	ok	324.5960	219.200	0.000000	25.74	62.094	14.865	227810713.958464	5	325.1092	1.25282e-03	8.28998e-04
2022/10/25	15:39:15	ok	ok	324.6000	219.206	0.000000	25.70	62.077	14.828	233816289.743113	6	325.4352	1.09981e-03	1.51476e-03
2022/10/25	15:44:15	ok	ok	324.6200	219.209	0.000000	25.68	62.116	14.824	226276985.576588	6	325.4540	1.12615e-03	1.58796e-03
2022/10/25	15:49:15	ok	ok	324.5860	219.209	0.000000	25.68	62.116	14.824	252510123.111381	5	325.7064	9.18181e-04	7.49530e-04
2022/10/25	15:54:15	ok	ok	324.6020	219.214	0.000000	25.66	62.100	14.798	245600634.276445	5	325.6761	9.77565e-04	8.62700e-04
2022/10/25	15:59:15	ok	ok	324.5920	219.215	0.000000	25.67	62.123	14.815	254474394.230020	5	325.7255	9.66999e-04	6.59556e-04
2022/10/25	16:04:15	ok	ok	324.6140	219.217	0.000000	25.64	62.068	14.777	238020312.981360	6	325.0804	1.27184e-03	7.52854e-04
2022/10/25	16:09:15	ok	ok	324.6080	219.217	0.000000	25.63	62.167	14.790	240443884.400561	6	325.1363	1.22785e-03	7.66213e-04
2022/10/25	16:14:15	ok	ok	324.6040	219.224	0.000000	25.64	62.150	14.797	251990270.768626	5	325.7617	8.60143e-04	7.10474e-04
2022/10/25	16:19:15	ok	ok	324.6060	219.230	0.000000	25.61	62.155	14.776	233695899.673306	5	325.0030	1.40568e-03	8.37869e-04
2022/10/25	16:24:15	ok	ok	324.6360	219.232	0.000000	25.57	62.158	14.739	232526681.158480	5	325.0166	1.40826e-03	7.86251e-04
2022/10/25	16:29:15	ok	ok	324.6100	219.236	0.000000	25.54	62.194	14.724	234355834.508628	6	325.0891	1.29716e-03	7.44002e-04
2022/10/25	16:34:15	ok	ok	324.5920	219.237	0.000000	25.53	62.223	14.720	240871118.347627	4	326.6395	2.18668e-04	8.90433e-04
2022/10/25	16:39:15	ok	ok	324.6120	219.244	0.000000	25.51	62.219	14.707	243622094.971740	5	325.6974	9.24634e-04	8.03762e-04
2022/10/25	16:44:15	ok	ok	324.6060	219.253	0.000000	25.50	62.217	14.696	236751194.823831	4	325.9595	6.38508e-04	7.45806e-04
2022/10/25	16:49:15	ok	ok	324.6220	219.259	0.000000	25.47	62.181	14.663	241196168.703649	4	324.6410	1.88427e-03	5.74442e-04
2022/10/25	16:54:15	ok	ok	324.6400	219.262	0.000000	25.40	62.263	14.626	238187266.835259	5	325.0065	1.41118e-03	7.85216e-04
2022/10/25	16:59:15	ok	ok	324.6300	219.263	0.000000	25.37	62.300	14.610	235915195.161788	4	324.6639	1.86127e-03	5.39662e-04
2022/10/25	17:04:15	ok	ok	324.6360	219.274	0.000000	25.34	62.283	14.582	228028683.443173	5	325.0267	1.40581e-03	7.90342e-04
2022/10/25	17:09:15	ok	ok	324.6300	219.277	0.000000	25.34	62.272	14.580	246485332.875939	6	325.1552	1.21758e-03	7.67677e-04
2022/10/25	17:14:15	ok	ok	324.6240	219.276	0.000000	25.29	62.251	14.529	239537981.371332	4	326.5452	2.68188e-04	7.01664e-04
2022/10/25	17:19:15	ok	ok	324.6020	219.285	0.000000	25.24	62.277	14.500	247000852.286824	4	325.6734	1.03502e-03	7.38264e-04
2022/10/25	17:24:15	ok	ok	324.6140	219.297	0.000000	25.24	62.296	14.505	246552355.157809	4	325.7156	9.92635e-04	6.85101e-04
2022/10/25	17:29:15	ok	ok	324.6280	219.307	0.000000	25.16	62.342	14.448	230845364.650536	7	324.5858	1.82644e-03	9.04744e-04
2022/10/25	17:34:15	ok	ok	324.6200	219.311	0.000000	25.10	62.406	14.418	251147830.965771	5	324.9968	1.42255e-03	7.34440e-04
2022/10/25	17:39:15	ok	ok	324.6360	219.329	0.000000	25.02	62.443	14.355	232445607.628648	4	324.6873	1.84717e-03	5.50327e-04
2022/10/25	17:44:15	ok	ok	324.6360	219.333	0.000000	24.96	62.483	14.319	246779978.809688	4	325.6453	1.03645e-03	8.37038e-04
2022/10/25	17:49:15	ok	ok	324.6200	219.340	0.000000	24.96	62.409	14.302	252653263.994315	4	325.7501	9.85762e-04	7.39237e-04
2022/10/25	17:54:15	ok	ok	324.6300	219.337	0.000000	24.97	62.351	14.299	238198383.475335	6	325.1163	1.30949e-03	7.99676e-04
2022/10/25	17:59:15	ok	ok	324.6240	219.343	0.000000	24.97	62.300	14.287	248648065.345011	4	325.7453	9.72429e-04	7.87762e-04
2022/10/25	18:04:15	ok	ok	324.6240	219.350	0.000000	24.93	62.322	14.258	243014933.336906	4	324.5932	1.94204e-03	5.87728e-04
2022/10/25	18:09:15	ok	ok	324.6460	219.344	0.000000	24.92	62.267	14.235	242959725.000993	4	324.6457	1.89838e-03	5.57094e-04
2022/10/25	18:14:15	ok	ok	324.6280	219.358	0.000000	24.90	62.264	14.224	244667879.524592	4	325.6963	1.01246e-03	6.75162e-04
2022/10/25	18:19:15	ok	ok	324.6380	219.355	0.000000	24.89	62.283	14.215	244161813.661586	4	324.6645	1.87043e-03	5.78930e-04
2022/10/25	18:24:15	ok	ok	324.6400	219.368	0.000000	24.85	62.309	14.187	246960797.677418	4	326.0169	6.08964e-04	7.16718e-04
2022/10/25	18:29:15	ok	ok	324.6400	219.372	0.000000	24.82	62.313	14.166	246914971.665169	4	324.6686	1.87558e-03	5.28605e-04
2022/10/25	18:34:15	ok	ok	324.6500	219.375	0.000000	24.82	62.333	14.171	241961013.857019	4	325.7266	1.00047e-03	7.89890e-04
2022/10/25	18:39:15	ok	ok	324.6540	219.384	0.000000	24.79	62.264	14.132	243506742.938330	4	324.6633	1.85392e-03	5.01086e-04
2022/10/25	18:44:15	ok	ok	324.6600	219.389	0.000000	24.76	62.272	14.112	250243291.450435	4	325.7688	9.58084e-04	7.37200e-04
2022/10/25	18:49:15	ok	ok	324.6500	219.396	0.000000	24.76	62.251	14.108	233395390.764391	7	324.5970	1.84062e-03	9.15857e-04
2022/10/25	18:54:15	ok	ok	324.6520	219.409	0.000000	24.72	62.264	14.077	245368478.333459	4	325.7459	9.81074e-04	8.04290e-04
2022/10/25	18:59:15	ok	ok	324.6520	219.406	0.000000	24.71	62.242	14.061	247103601.797241	4	324.6669	1.85074e-03	4.23424e-04
2022/10/25	19:04:15	ok	ok	324.6620	219.414	0.000000	24.71	62.263	14.066	247363968.958256	4	324.6465	1.85372e-03	3.17692e-04
2022/10/25	19:09:15	ok	ok	324.6520	219.418	0.000000	24.68	62.264	14.043	254441010.343942	4	325.7548	9.99468e-04	6.91214e-04
2022/10/25	19:14:15	ok	ok	324.6620	219.424	0.000000	24.61	62.277	13.991	242655473.390632	4	325.7308	1.00570e-03	7.29754e-04
2022/10/25	19:19:15	ok	ok	324.6640	219.435	0.000000	24.61	62.264	13.988	246378572.236968	4	324.2957	2.04641e-03	7.78989e-04
2022/10/25	19:24:15	ok	ok	324.6700	219.443	0.000000	24.53	62.324	13.942	246366547.927940	4	324.7429	1.79278e-03	4.06445e-04
2022/10/25	19:29:15	ok	ok	324.6720	219.459	0.000000	24.49	62.377	13.921	245131075.781858	4	325.8074	9.56328e-04	7.29666e-04
2022/10/25	19:34:15	ok	ok	324.6560	219.459	0.000000	24.49	62.347	13.914	258486032.669516	4	325.7308	1.00585e-03	7.29754e-04
2022/10/25	19:39:15	ok	ok	324.6700	219.467	0.000000	24.39	62.391	13.846	249604485.716191	5	324.9877	1.57557e-03	5.77175e-04
2022/10/25	19:44:15	ok	ok	324.6520	219.470	0.000000	24.39	62.359	13.839	258193677.062762	4	325.7542	9.91349e-04	6.79087e-04
2022/10/25	19:49:15	ok	ok	324.6840	219.479	0.000000	24.36	62.283	13.802	245087612.024848	4	324.6300	1.91585e-03	4.14381e-04
2022/10/25	19:54:15	ok	ok	324.6680	219.484	0.000000	24.34	62.350	13.793	244058875.055095	4	324.6470	1.86269e-03	3.42761e-04
2022/10/25	19:59:15	ok	ok	324.6940	219.490	0.000000	24.35	62.300	13.793	242538481.133345	4	324.7418	1.77641e-03	3.49349e-04
2022/10/25	20:04:15	ok	ok	324.6840	219.495	0.000000	24.35	62.300	13.793	245671120.941300	4	325.7881	9.76040e-04	7.24186e-04
2022/10/25	20:09:15	ok	ok	324.6820	219.504	0.000000	24.32	62.274	13.766	248402054.417132	4	324.6705	1.84818e-03	3.74169e-04
2022/10/25	20:14:15	ok	ok	324.6720	219.511	0.000000	24.28	62.287	13.736	263906416.466407	4	325.8287	9.52869e-04	4.75298e-04
2022/10/25	20:19:15	ok	ok	324.6840	219.517	0.000000	24.27	62.286	13.725	252232689.630165	4	325.8062	9.39867e-04	7.10681e-04
2022/10/25	20:24:15	ok	ok	324.6900	219.528	0.000000	24.25	62.263	13.708	254455865.691545	4	324.7284	1.82654e-03	3.68084e-04
2022/10/25	20:29:15	ok	ok	324.6820	219.534	0.000000	24.24	62.290	13.704	258324876.723423	4	325.8302	9.33742e-04	6.68382e-04
2022/10/25	20:34:15	ok	ok	324.7040	219.540	0.000000	24.22	62.237	13.681	256539048.102542	4	324.7231	1.80487e-03	3.30300e-04
2022/10/25	20:39:15	ok	ok	324.7060	219.545	0.000000	24.21	62.232	13.670	255620286.525935	4	324.7236	1.81329e-03	3.56477e-04
2022/10/25	20:44:15	ok	ok	324.6900	219.547	0.000000	24.19	62.200	13.651	254151036.458216	4	325.1384	1.48684e-03	1.03107e-04
2022/10/25	20:49:15	ok	ok	324.7160	219.560	0.000000	24.17	62.278	13.647	258239865.072999	4	325.1112	1.52443e-03	1.65847e-04
2022/10/25	20:54:15	ok	ok	324.7040	219.556	0.000000	24.15	62.235	13.625	256044543.541314	4	325.1396	1.49510e-03	1.44949e-04
2022/10/25	20:59:15	ok	ok	324.7340	219.563	0.000000	24.11	62.214	13.588	245027678.327297	5	325.0920	1.55620e-03	4.71235e-04
2022/10/25	21:04:15	ok	ok	324.7160	219.567	0.000000	24.11	62.214	13.588	256351312.831949	3	324.6333	1.86999e-03	3.44113e-04
2022/10/25	21:09:15	ok	ok	324.7160	219.573	0.000000	24.08	62.200	13.564	256583725.557844	4	324.7810	1.78329e-03	3.24224e-04
2022/10/25	21:14:15	ok	ok	324.7400	219.586	0.000000	24.07	62.177	13.547	252580964.302939	5	325.1260	1.37087e-03	5.44451e-04
2022/10/25	21:19:15	ok	ok	324.7160	219.588	0.000000	24.08	62.231	13.571	257681358.817277	4	325.1407	1.50353e-03	1.87331e-04
2022/10/25	21:24:15	ok	ok	324.7180	219.580	0.000000	24.07	62.199	13.552	262496823.779329	4	325.8333	9.22231e-04	6.14178e-04
2022/10/25	21:29:15	ok	ok	324.7240	219.589	0.000000	24.08	62.159	13.555	249339353.003197	4	325.8906	8.92295e-04	6.22421e-04
2022/10/25	21:34:15	ok	ok	324.7060	219.595	0.000000	24.04	62.150	13.519	265143798.876907	4	325.8338	9.30649e-04	6.14224e-04
2022/10/25	21:39:15	ok	ok	324.7300	219.593	0.000000	24.07	62.148	13.541	263311057.530092	4	325.9093	8.64404e-04	6.11149e-04
2022/10/25	21:44:15	ok	ok	324.7380	219.602	0.000000	24.02	62.127	13.503	255619135.986668	4	324.7857	1.79692e-03	3.41097e-04
2022/10/25	21:49:15	ok	ok	324.7420	219.607	0.000000	24.04	62.121	13.512	263701902.127707	4	325.9449	8.74116e-04	6.64587e-04
2022/10/25	21:54:15	ok	ok	324.7500	219.613	0.000000	24.02	62.127	13.503	251801186.113406	4	324.7868	1.81378e-03	3.86676e-04
2022/10/25	21:59:15	ok	ok	324.7640	219.615	0.000000	24.01	62.063	13.477	257484051.861985	5	325.0633	1.61567e-03	5.81153e-04
2022/10/25	22:04:15	ok	ok	324.7620	219.626	0.000000	23.98	62.100	13.465	260713536.734700	4	325.9152	8.94608e-04	5.70253e-04
2022/10/25	22:09:15	ok	ok	324.7420	219.623	0.000000	24.01	62.126	13.491	258233239.854938	4	325.8741	9.53782e-04	6.34082e-04
2022/10/25	22:14:15	ok	ok	324.7540	219.626	0.000000	23.95	62.116	13.446	255386800.620782	5	325.8509	9.39885e-04	5.59398e-04
2022/10/25	22:19:15	ok	ok	324.7800	219.630	0.000000	23.98	62.080	13.460	254465035.715288	4	325.8683	9.23733e-04	6.68110e-04
2022/10/25	22:24:15	ok	ok	324.7780	219.638	0.000000	23.95	62.167	13.457	253249906.531484	6	325.2555	1.26812e-03	6.45182e-04
2022/10/25	22:29:15	ok	ok	324.7580	219.641	0.000000	23.97	62.057	13.445	269130076.215421	4	325.8964	9.22585e-04	5.79910e-04
2022/10/25	22:34:15	ok	ok	324.7720	219.640	0.000000	23.95	62.075	13.437	268881350.168771	5	325.8724	9.28749e-04	5.63269e-04
2022/10/25	22:39:15	ok	ok	324.7880	219.645	0.000000	23.94	62.103	13.433	260157685.946386	4	326.4123	6.02875e-04	5.91106e-04
2022/10/25	22:44:15	ok	ok	324.7700	219.650	0.000000	23.92	62.071	13.416	271012467.994612	4	325.8917	9.09260e-04	6.19038e-04
2022/10/25	22:49:15	ok	ok	324.7800	219.660	0.000000	23.92	62.109	13.424	244800979.801754	6	325.2496	1.28182e-03	6.49583e-04
2022/10/25	22:54:15	ok	ok	324.7720	219.660	0.000000	23.91	62.057	13.401	268133152.613412	4	325.8741	9.53942e-04	6.34082e-04
2022/10/25	22:59:15	ok	ok	324.7920	219.655	0.000000	23.92	62.061	13.414	258964307.596435	4	324.8114	1.81622e-03	4.69910e-04
2022/10/25	23:04:15	ok	ok	324.7880	219.666	0.000000	23.87	62.071	13.373	257200903.891707	4	325.9262	9.02265e-04	6.72865e-04
2022/10/25	23:09:15	ok	ok	324.7980	219.669	0.000000	23.91	62.057	13.401	259549254.526553	4	324.7927	1.84440e-03	4.49988e-04
2022/10/25	23:14:15	ok	ok	324.7940	219.671	0.000000	23.88	62.040	13.377	258663268.765074	5	325.9088	8.80866e-04	4.98624e-04
2022/10/25	23:19:15	ok	ok	324.8020	219.670	0.000000	23.85	62.048	13.356	252776541.566430	4	326.1169	6.19921e-04	5.48747e-04
2022/10/25	23:24:15	ok	ok	324.7840	219.673	0.000000	23.89	62.043	13.387	267663040.514198	5	325.9123	9.18865e-04	6.02151e-04
2022/10/25	23:29:15	ok	ok	324.7880	219.676	0.000000	23.87	62.049	13.369	261398556.484904	5	325.8805	9.01259e-04	5.41374e-04
2022/10/25	23:34:15	ok	ok	324.7900	219.679	0.000000	23.87	62.049	13.369	265706981.895640	4	325.8789	9.67387e-04	5.91451e-04
2022/10/25	23:39:15	ok	ok	324.8080	219.679	0.000000	23.85	62.036	13.353	248714313.695766	4	324.8682	1.77780e-03	4.12366e-04
2022/10/25	23:44:15	ok	ok	324.8100	219.683	0.000000	23.87	61.988	13.355	266548561.527600	5	326.0528	8.40268e-04	2.72474e-04
2022/10/25	23:49:15	ok	ok	324.8100	219.690	0.000000	23.85	62.026	13.351	258647034.548059	5	325.9517	9.04362e-04	5.23198e-04
2022/10/25	23:54:15	ok	ok	324.8300	219.690	0.000000	23.87	62.017	13.362	258688761.664778	4	324.8441	1.78418e-03	3.55921e-04
2022/10/25	23:59:15	ok	ok	324.8160	219.695	0.000000	23.84	62.045	13.345	267416418.361839	4	325.9490	8.79470e-04	6.24276e-04
2022/10/26	00:04:15	ok	ok	324.8120	219.691	0.000000	23.84	62.066	13.350	255292263.886852	4	324.9020	1.76234e-03	3.49843e-04
2022/10/26	00:09:15	ok	ok	324.8080	219.698	0.000000	23.85	62.036	13.353	256681267.853209	5	325.9211	9.21905e-04	5.59403e-04
2022/10/26	00:14:15	ok	ok	324.8200	219.698	0.000000	23.84	62.002	13.336	261867183.133402	6	325.3275	1.18711e-03	5.88975e-04
2022/10/26	00:19:15	ok	ok	324.8360	219.707	0.000000	23.81	62.020	13.318	254164932.138002	6	325.2947	1.28389e-03	6.42273e-04
2022/10/26	00:24:15	ok	ok	324.8180	219.709	0.000000	23.81	62.049	13.324	259159735.299949	4	326.0937	6.78850e-04	4.35806e-04
2022/10/26	00:29:15	ok	ok	324.8200	219.706	0.000000	23.83	62.011	13.328	263031909.938232	5	325.9725	8.54059e-04	6.24542e-04
2022/10/26	00:34:15	ok	ok	324.8260	219.712	0.000000	23.81	61.947	13.302	260220646.209105	6	325.3162	1.24433e-03	6.59494e-04
2022/10/26	00:39:15	ok	ok	324.8320	219.712	0.000000	23.81	61.988	13.311	254808610.744498	4	324.8797	1.79395e-03	3.78940e-04
2022/10/26	00:44:15	ok	ok	324.8260	219.712	0.000000	23.83	61.999	13.325	258517968.114050	4	324.9020	1.76251e-03	3.49843e-04
2022/10/26	00:49:15	ok	ok	324.8420	219.714	0.000000	23.81	61.967	13.306	248691550.335631	4	326.1953	5.95668e-04	5.90387e-04
2022/10/26	00:54:15	ok	ok	324.8360	219.722	0.000000	23.78	61.993	13.292	270078973.900925	4	325.9555	9.18019e-04	5.88593e-04
2022/10/26	00:59:15	ok	ok	324.8340	219.724	0.000000	23.77	62.002	13.284	265311281.851941	4	326.1754	6.06872e-04	5.62609e-04
2022/10/26	01:04:15	ok	ok	324.8560	219.718	0.000000	23.80	61.965	13.296	250952479.394557	5	325.1668	1.43207e-03	5.93706e-04
2022/10/26	01:09:15	ok	ok	324.8240	219.724	0.000000	23.80	61.994	13.302	261866956.291059	5	325.1783	1.41931e-03	5.78651e-04
2022/10/26	01:14:15	ok	ok	324.8380	219.726	0.000000	23.80	61.975	13.298	255531484.467790	4	325.9127	9.52165e-04	6.42927e-04
2022/10/26	01:19:15	ok	ok	324.8440	219.720	0.000000	23.80	62.017	13.307	266835076.404513	6	325.5268	1.10393e-03	1.23881e-03
2022/10/26	01:24:15	ok	ok	324.8500	219.714	0.000000	23.81	62.008	13.315	257112320.473594	5	325.2765	1.36145e-03	6.76513e-04
2022/10/26	01:29:15	ok	ok	324.8480	219.727	0.000000	23.85	61.933	13.331	267884108.885376	4	326.0824	7.17654e-04	6.25096e-04
2022/10/26	01:34:15	ok	ok	324.8520	219.730	0.000000	23.81	61.976	13.308	247427718.238411	5	325.1989	1.43100e-03	6.14035e-04
2022/10/26	01:39:15	ok	ok	324.8480	219.731	0.000000	23.80	62.017	13.307	262758016.736984	4	325.9139	9.68906e-04	6.51369e-04
2022/10/26	01:44:15	ok	ok	324.8340	219.729	0.000000	23.81	61.967	13.306	266210325.199740	4	325.9665	9.25545e-04	6.92988e-04
2022/10/26	01:49:15	ok	ok	324.8600	219.728	0.000000	23.85	61.953	13.336	262278943.931395	8	324.9428	1.42999e-03	8.41566e-04
2022/10/26	01:54:15	ok	ok	324.8620	219.727	0.000000	23.85	61.953	13.336	261458873.578056	4	325.9356	9.29246e-04	5.95337e-04
2022/10/26	01:59:15	ok	ok	324.8340	219.726	0.000000	23.81	61.947	13.302	268914544.443973	5	325.9616	9.15263e-04	5.87432e-04
2022/10/26	02:04:15	ok	ok	324.8640	219.731	0.000000	23.84	61.939	13.323	258530304.268096	4	326.1801	6.20252e-04	5.16573e-04
2022/10/26	02:09:15	ok	ok	324.8460	219.727	0.000000	23.84	61.952	13.325	267886244.194334	5	325.9253	9.20613e-04	6.06584e-04
2022/10/26	02:14:15	ok	ok	324.8640	219.738	0.000000	23.81	61.956	13.304	269496727.259583	8	325.0739	1.38837e-03	1.69962e-03
2022/10/26	02:19:15	ok	ok	324.8460	219.731	0.000000	23.85	61.933	13.331	261605598.628779	4	326.0075	8.66360e-04	6.28717e-04
2022/10/26	02:24:15	ok	ok	324.8640	219.724	0.000000	23.85	61.962	13.338	249073480.596168	4	326.0128	8.88053e-04	5.89965e-04
2022/10/26	02:29:15	ok	ok	324.8660	219.731	0.000000	23.83	61.979	13.321	252458642.020239	4	326.1572	6.43133e-04	5.78240e-04
2022/10/26	02:34:15	ok	ok	324.8720	219.736	0.000000	23.85	61.912	13.327	261760779.338153	5	325.9731	8.76970e-04	5.50583e-04
2022/10/26	02:39:15	ok	ok	324.8560	219.732	0.000000	23.83	61.949	13.314	259004097.191545	4	326.1572	6.43136e-04	5.78240e-04
2022/10/26	02:44:15	ok	ok	324.8780	219.730	0.000000	23.83	61.990	13.323	265163072.157274	4	324.8319	1.85113e-03	4.24183e-04
2022/10/26	02:49:15	ok	ok	324.8800	219.729	0.000000	23.84	61.952	13.325	270453919.502192	4	324.9043	1.79618e-03	4.65392e-04
2022/10/26	02:54:15	ok	ok	324.8780	219.740	0.000000	23.83	61.949	13.314	263126738.491127	4	324.9189	1.80039e-03	3.52062e-04
2022/10/26	02:59:15	ok	ok	324.8940	219.739	0.000000	23.83	61.938	13.312	259929375.908155	4	326.1397	6.87763e-04	6.09983e-04
2022/10/26	03:04:15	ok	ok	324.8940	219.732	0.000000	23.85	61.933	13.331	259060689.968296	5	325.2423	1.54139e-03	5.98818e-04
2022/10/26	03:09:15	ok	ok	324.8720	219.736	0.000000	23.85	61.924	13.329	253438375.742121	4	325.9373	9.54362e-04	6.01157e-04
2022/10/26	03:14:15	ok	ok	324.8560	219.736	0.000000	23.87	61.958	13.349	255963837.747737	7	324.9552	1.54618e-03	1.77121e-03
2022/10/26	03:19:15	ok	ok	324.8600	219.742	0.000000	23.83	61.938	13.312	271763774.302946	4	325.9368	9.46031e-04	5.96088e-04
2022/10/26	03:24:15	ok	ok	324.8780	219.739	0.000000	23.87	61.938	13.345	273585340.164473	4	325.2753	1.48377e-03	1.64801e-04
2022/10/26	03:29:15	ok	ok	324.8800	219.739	0.000000	23.84	61.939	13.323	259665132.444157	4	324.9091	1.80966e-03	4.66861e-04
2022/10/26	03:34:15	ok	ok	324.8740	219.735	0.000000	23.89	61.889	13.354	257539191.572657	7	324.9635	1.63829e-03	1.75640e-03
2022/10/26	03:39:15	ok	ok	324.8800	219.740	0.000000	23.87	61.906	13.338	263204674.550377	4	325.2753	1.48378e-03	1.64801e-04
2022/10/26	03:44:15	ok	ok	324.8880	219.741	0.000000	23.85	61.924	13.329	262673640.378898	4	324.9266	1.76484e-03	4.30636e-04
2022/10/26	03:49:15	ok	ok	324.8760	219.738	0.000000	23.87	61.938	13.345	258681562.664388	4	324.9079	1.79288e-03	4.11449e-04
2022/10/26	03:54:15	ok	ok	324.8780	219.738	0.000000	23.88	61.929	13.353	258930911.738545	5	325.2007	1.42932e-03	5.56204e-04
2022/10/26	03:59:15	ok	ok	324.8620	219.733	0.000000	23.89	61.962	13.370	263057648.802606	4	325.9472	9.45126e-04	6.96746e-04
2022/10/26	04:04:15	ok	ok	324.8840	219.736	0.000000	23.88	61.939	13.355	261884272.880010	5	325.3173	1.35332e-03	5.01719e-04
2022/10/26	04:09:15	ok	ok	324.8780	219.735	0.000000	23.87	61.958	13.349	264207716.853135	4	326.0139	9.04813e-04	5.99400e-04
2022/10/26	04:14:15	ok	ok	324.8660	219.742	0.000000	23.87	62.017	13.362	261865864.631983	7	325.0004	1.67912e-03	1.39945e-03
2022/10/26	04:19:15	ok	ok	324.8700	219.741	0.000000	23.91	61.921	13.371	259981607.222028	4	326.1765	6.23628e-04	5.90977e-04
2022/10/26	04:24:15	ok	ok	324.8640	219.738	0.000000	23.87	61.958	13.349	270924095.928333	4	325.9133	9.60576e-04	6.45712e-04
2022/10/26	04:29:15	ok	ok	324.8800	219.734	0.000000	23.89	61.920	13.361	266508214.026503	4	324.8892	1.82092e-03	3.92536e-04
2022/10/26	04:34:15	ok	ok	324.8700	219.735	0.000000	23.88	61.917	13.350	266563860.839392	4	326.0081	8.74733e-04	6.31065e-04
2022/10/26	04:39:15	ok	ok	324.8760	219.736	0.000000	23.89	61.942	13.366	264721887.601480	6	325.3557	1.20995e-03	6.19919e-04
2022/10/26	04:44:15	ok	ok	324.8560	219.736	0.000000	23.89	62.004	13.379	264175194.877138	4	325.9712	9.38938e-04	6.50300e-04
2022/10/26	04:49:15	ok	ok	324.8780	219.741	0.000000	23.87	61.979	13.353	261955779.083219	4	325.9712	9.38960e-04	6.50300e-04
2022/10/26	04:54:15	ok	ok	324.8760	219.739	0.000000	23.91	61.985	13.385	261468966.811991	6	325.3589	1.24663e-03	6.86063e-04
2022/10/26	04:59:15	ok	ok	324.8820	219.731	0.000000	23.87	62.029	13.364	261905565.254643	4	325.0524	1.54665e-03	5.36122e-04
2022/10/26	05:04:15	ok	ok	324.8620	219.739	0.000000	23.88	61.961	13.360	262674687.640265	5	325.9666	9.44482e-04	5.81689e-04
2022/10/26	05:09:15	ok	ok	324.8720	219.742	0.000000	23.85	62.068	13.360	265128870.618650	5	326.0101	8.68807e-04	4.94255e-04
2022/10/26	05:14:15	ok	ok	324.8860	219.736	0.000000	23.83	62.072	13.341	259768502.401399	4	324.9038	1.78786e-03	4.32876e-04
2022/10/26	05:19:15	ok	ok	324.8540	219.733	0.000000	23.85	62.026	13.351	271137167.259578	4	325.9947	9.24364e-04	6.00745e-04
2022/10/26	05:24:15	ok	ok	324.8700	219.739	0.000000	23.85	62.068	13.360	259868516.421820	4	326.2282	6.07929e-04	4.41065e-04
2022/10/26	05:29:15	ok	ok	324.8720	219.732	0.000000	23.84	62.054	13.347	265392497.573007	4	326.1047	6.86420e-04	5.40394e-04
2022/10/26	05:34:15	ok	ok	324.8580	219.740	0.000000	23.83	62.022	13.330	281374281.619212	4	325.9718	9.47313e-04	6.55701e-04
2022/10/26	05:39:15	ok	ok	324.8820	219.734	0.000000	23.84	62.002	13.336	263915078.509872	4	324.9038	1.78784e-03	4.32876e-04
2022/10/26	05:44:15	ok	ok	324.8860	219.745	0.000000	23.80	62.077	13.320	273145709.510851	4	326.1541	8.09200e-04	2.99628e-04
2022/10/26	05:49:15	ok	ok	324.8740	219.740	0.000000	23.83	62.043	13.335	264466048.350315	4	326.1516	6.57378e-04	4.39290e-04
2022/10/26	05:54:15	ok	ok	324.8580	219.738	0.000000	23.83	62.031	13.332	269266378.312515	4	325.9659	9.17220e-04	6.88447e-04
2022/10/26	05:59:15	ok	ok	324.8700	219.742	0.000000	23.81	62.020	13.318	270748646.937468	6	325.3414	1.23820e-03	6.55350e-04
2022/10/26	06:04:15	ok	ok	324.8900	219.742	0.000000	23.78	62.034	13.301	262490986.552792	4	325.1756	1.41794e-03	6.07115e-04
2022/10/26	06:09:15	ok	ok	324.8540	219.746	0.000000	23.80	62.026	13.309	269186949.773572	5	325.9537	9.16704e-04	5.31921e-04
2022/10/26	06:14:15	ok	ok	324.8520	219.742	0.000000	23.81	62.040	13.322	276122817.822139	5	325.9655	9.17146e-04	5.44264e-04
2022/10/26	06:19:15	ok	ok	324.8560	219.749	0.000000	23.75	62.058	13.284	272378780.282715	4	326.0999	6.73110e-04	5.88966e-04
2022/10/26	06:24:15	ok	ok	324.8640	219.747	0.000000	23.83	62.052	13.337	267747819.367465	4	326.1228	6.50213e-04	5.23873e-04
2022/10/26	06:29:15	ok	ok	324.8600	219.746	0.000000	23.80	62.077	13.320	278767444.439221	4	325.9840	8.80973e-04	6.77636e-04
2022/10/26	06:34:15	ok	ok	324.8620	219.746	0.000000	23.78	62.095	13.314	276689013.617081	4	325.9368	9.46045e-04	5.96088e-04
2022/10/26	06:39:15	ok	ok	324.8620	219.745	0.000000	23.80	62.077	13.320	276875535.319675	4	324.8084	1.86593e-03	3.97468e-04
2022/10/26	06:44:15	ok	ok	324.8780	219.752	0.000000	23.74	62.098	13.282	271938583.215610	6	325.3097	1.28155e-03	6.06747e-04
2022/10/26	06:49:15	ok	ok	324.8560	219.743	0.000000	23.78	62.084	13.311	268156184.667851	4	324.8512	1.83155e-03	4.72853e-04
2022/10/26	06:54:15	ok	ok	324.8540	219.741	0.000000	23.78	62.043	13.303	285264879.225424	4	325.9362	9.37665e-04	5.94138e-04
2022/10/26	06:59:15	ok	ok	324.8740	219.743	0.000000	23.80	62.098	13.324	273175336.726469	7	324.9388	1.42341e-03	2.45384e-03
2022/10/26	07:04:15	ok	ok	324.8560	219.741	0.000000	23.80	62.066	13.318	277592041.706033	4	325.9899	9.11036e-04	6.42995e-04
2022/10/26	07:09:15	ok	ok	324.8680	219.744	0.000000	23.81	62.049	13.324	279360652.444630	6	325.4125	1.22293e-03	7.32479e-04
2022/10/26	07:14:15	ok	ok	324.8780	219.747	0.000000	23.78	62.054	13.305	275511226.791724	4	324.8740	1.80852e-03	4.73832e-04
2022/10/26	07:19:15	ok	ok	324.8260	219.743	0.000000	23.80	62.077	13.320	278173298.068345	4	325.9555	9.18109e-04	5.88593e-04
2022/10/26	07:24:15	ok	ok	324.8600	219.750	0.000000	23.78	62.054	13.305	271256826.436372	4	324.8500	1.81484e-03	4.17535e-04
2022/10/26	07:29:15	ok	ok	324.8620	219.744	0.000000	23.83	62.072	13.341	270100793.034522	5	325.2654	1.35799e-03	4.29315e-04
2022/10/26	07:34:15	ok	ok	324.8660	219.748	0.000000	23.80	62.036	13.311	269344705.581567	5	325.1407	1.61885e-03	5.49657e-04
2022/10/26	07:39:15	ok	ok	324.8800	219.745	0.000000	23.80	62.077	13.320	269908215.895777	4	324.8506	1.82318e-03	4.43932e-04
2022/10/26	07:44:15	ok	ok	324.8720	219.744	0.000000	23.83	62.043	13.335	272085903.682185	5	325.1681	1.42216e-03	5.67709e-04
2022/10/26	07:49:15	ok	ok	324.8680	219.746	0.000000	23.83	62.072	13.341	274920360.504703	4	326.1228	6.50212e-04	5.23873e-04
2022/10/26	07:54:15	ok	ok	324.8560	219.738	0.000000	23.84	62.075	13.352	268251159.306573	4	326.1953	5.95734e-04	5.90387e-04
2022/10/26	07:59:15	ok	ok	324.8520	219.743	0.000000	23.84	62.054	13.347	264554259.313402	4	326.1005	6.81448e-04	6.06178e-04
2022/10/26	08:04:15	ok	ok	324.8360	219.739	0.000000	23.85	62.036	13.353	279180010.627083	5	325.9128	9.06016e-04	5.99857e-04
2022/10/26	08:09:15	ok	ok	324.8580	219.747	0.000000	23.85	62.068	13.360	262751370.292526	5	325.2029	1.40089e-03	5.31125e-04
2022/10/26	08:14:15	ok	ok	324.8520	219.741	0.000000	23.84	62.045	13.345	278896359.302226	8	324.9539	1.35593e-03	2.23203e-03
2022/10/26	08:19:15	ok	ok	324.8720	219.744	0.000000	23.85	62.057	13.358	266823379.001983	4	324.8272	1.83785e-03	4.18076e-04
2022/10/26	08:24:15	ok	ok	324.8420	219.737	0.000000	23.85	61.994	13.345	281725696.052382	4	325.9373	9.54368e-04	6.01157e-04
2022/10/26	08:29:15	ok	ok	324.8400	219.738	0.000000	23.87	62.058	13.370	270889816.820199	4	325.9555	9.18088e-04	5.88593e-04
2022/10/26	08:34:15	ok	ok	324.8600	219.739	0.000000	23.87	62.071	13.373	259963810.003649	4	325.9852	8.97665e-04	6.86576e-04
2022/10/26	08:39:15	ok	ok	324.8540	219.727	0.000000	23.88	62.081	13.386	259305515.571292	5	325.2650	1.37432e-03	6.54463e-04
2022/10/26	08:44:15	ok	ok	324.8400	219.727	0.000000	23.89	62.034	13.385	282408778.280292	4	326.0999	6.73042e-04	5.88966e-04
2022/10/26	08:49:15	ok	ok	324.8780	219.730	0.000000	23.88	62.040	13.377	270601201.154164	4	324.9261	1.75637e-03	4.06279e-04
2022/10/26	08:54:15	ok	ok	324.8560	219.730	0.000000	23.91	62.026	13.394	267887650.932205	4	326.0268	8.46797e-04	6.23698e-04
2022/10/26	08:59:15	ok	ok	324.8480	219.732	0.000000	23.89	62.075	13.394	263607904.304562	4	324.8682	1.77823e-03	4.12366e-04
2022/10/26	09:04:15	ok	ok	324.8520	219.722	0.000000	23.94	62.084	13.429	268414343.190550	4	324.8676	1.76977e-03	3.91334e-04
2022/10/26	09:09:15	ok	ok	324.8740	219.720	0.000000	23.97	62.004	13.434	269233258.361885	5	325.1398	1.59319e-03	6.18532e-04
2022/10/26	09:14:15	ok	ok	324.8560	219.721	0.000000	23.98	62.049	13.454	263588553.340467	3	324.7972	1.87080e-03	4.22207e-04
2022/10/26	09:19:15	ok	ok	324.8380	219.717	0.000000	23.99	62.061	13.467	266666722.473483	4	324.8459	1.80955e-03	4.38801e-04
2022/10/26	09:24:15	ok	ok	324.8420	219.716	0.000000	23.99	62.040	13.462	265540464.465804	5	325.9211	9.21979e-04	5.59403e-04
2022/10/26	09:29:15	ok	ok	324.8620	219.712	0.000000	23.99	62.113	13.478	258260134.567594	5	325.9654	9.17666e-04	6.15767e-04
2022/10/26	09:34:15	ok	ok	324.8480	219.708	0.000000	24.01	62.022	13.468	260074388.312679	4	324.8512	1.83126e-03	4.72853e-04
2022/10/26	09:39:15	ok	ok	324.8620	219.711	0.000000	24.02	62.036	13.483	261003670.252339	4	324.7844	1.87194e-03	3.42921e-04
2022/10/26	09:44:15	ok	ok	324.8480	219.709	0.000000	24.07	61.981	13.504	263303854.004104	4	325.9326	9.40885e-04	6.45565e-04
2022/10/26	09:49:15	ok	ok	324.8540	219.706	0.000000	24.08	61.944	13.508	256704946.616779	4	326.0481	8.43029e-04	3.98214e-04
2022/10/26	09:54:15	ok	ok	324.8600	219.698	0.000000	24.12	61.984	13.550	259745396.006125	4	324.4467	2.05071e-03	7.42151e-04
2022/10/26	09:59:15	ok	ok	324.8620	219.687	0.000000	24.15	61.956	13.564	240166141.461214	4	324.8260	1.82060e-03	3.61277e-04
2022/10/26	10:04:15	ok	ok	324.8500	219.682	0.000000	24.17	61.958	13.577	256332230.068063	6	325.5852	1.15800e-03	1.34962e-03
2022/10/26	10:09:15	ok	ok	324.8400	219.686	0.000000	24.21	61.883	13.593	256317803.706201	4	325.9840	8.80730e-04	6.77636e-04
2022/10/26	10:14:15	ok	ok	324.8820	219.679	0.000000	24.21	61.997	13.619	248470693.597659	3	324.7139	1.91579e-03	3.54633e-04
2022/10/26	10:19:15	ok	ok	324.8580	219.684	0.000000	24.18	62.095	13.617	251253942.253788	4	325.1576	1.42587e-03	7.02450e-04
2022/10/26	10:24:15	ok	ok	324.8500	219.675	0.000000	24.25	62.007	13.651	256682628.682601	4	324.8506	1.82260e-03	4.43932e-04
2022/10/26	10:29:15	ok	ok	324.8600	219.673	0.000000	24.29	61.939	13.670	244074554.195219	4	324.8277	1.84564e-03	4.50091e-04
2022/10/26	10:34:15	ok	ok	324.8440	219.666	0.000000	24.32	61.935	13.691	261008253.418164	4	325.9430	9.39831e-04	7.43079e-04
2022/10/26	10:39:15	ok	ok	324.8580	219.653	0.000000	24.36	61.962	13.731	238484716.819487	4	324.8260	1.82031e-03	3.61277e-04
2022/10/26	10:44:15	ok	ok	324.8440	219.644	0.000000	24.39	61.915	13.741	260852887.409867	4	325.9097	9.63519e-04	7.06043e-04
2022/10/26	10:49:15	ok	ok	324.8280	219.641	0.000000	24.43	61.953	13.782	256308612.133117	4	325.9315	9.23877e-04	6.34372e-04
2022/10/26	10:54:15	ok	ok	324.8280	219.632	0.000000	24.46	61.952	13.805	242955851.631395	4	326.5897	5.42176e-04	7.61166e-04
2022/10/26	10:59:15	ok	ok	324.8460	219.630	0.000000	24.51	61.894	13.825	244820861.793830	4	325.9600	8.86699e-04	7.25599e-04
2022/10/26	11:04:15	ok	ok	324.8260	219.626	0.000000	24.52	61.907	13.839	246001866.256047	4	325.9338	9.57238e-04	6.67887e-04
2022/10/26	11:09:15	ok	ok	324.8560	219.616	0.000000	24.59	61.901	13.894	249290748.443542	4	324.4291	2.09483e-03	7.97503e-04
2022/10/26	11:14:15	ok	ok	324.8200	219.608	0.000000	24.62	61.894	13.915	254799638.103219	4	325.9326	9.40450e-04	6.45565e-04
2022/10/26	11:19:15	ok	ok	324.8460	219.604	0.000000	24.65	61.898	13.937	253579889.465386	4	324.8236	1.84005e-03	4.90321e-04
2022/10/26	11:24:15	ok	ok	324.8340	219.594	0.000000	24.73	61.935	14.013	251490385.881503	4	324.8289	1.86174e-03	5.19124e-04
2022/10/26	11:29:15	ok	ok	324.8140	219.586	0.000000	24.75	61.949	14.026	244717588.594299	5	325.9021	9.57237e-04	5.42112e-04
2022/10/26	11:34:15	ok	ok	324.8440	219.577	0.000000	24.76	61.920	14.033	240057180.898335	4	324.7826	1.89931e-03	5.38281e-04
2022/10/26	11:39:15	ok	ok	324.8140	219.582	0.000000	24.76	61.961	14.042	245409590.927854	4	324.7721	1.90026e-03	5.98320e-04
2022/10/26	11:44:15	ok	ok	324.7940	219.573	0.000000	24.82	62.002	14.096	241698920.645415	4	325.8560	9.89833e-04	6.47062e-04
2022/10/26	11:49:15	ok	ok	324.8180	219.567	0.000000	24.85	61.976	14.111	239862030.232421	3	324.7502	1.90198e-03	5.23625e-04
2022/10/26	11:54:15	ok	ok	324.8000	219.553	0.000000	24.87	62.013	14.143	242948390.643329	4	324.7716	1.89162e-03	5.61070e-04
2022/10/26	11:59:15	ok	ok	324.8060	219.549	0.000000	24.90	61.944	14.150	234433885.868959	4	324.7534	1.92803e-03	5.76548e-04
2022/10/26	12:04:15	ok	ok	324.8000	219.542	0.000000	24.97	61.906	14.197	243081023.037571	5	325.0289	1.66231e-03	5.86823e-04
2022/10/26	12:09:15	ok	ok	324.7800	219.526	0.000000	25.02	61.892	14.228	236758775.123604	4	325.8952	9.58869e-04	6.78666e-04
2022/10/26	12:14:15	ok	ok	324.7780	219.520	0.000000	25.06	61.912	14.267	236019336.747637	4	324.7716	1.89134e-03	5.61070e-04
2022/10/26	12:19:15	ok	ok	324.7860	219.513	0.000000	25.07	61.944	14.287	255802721.621020	4	325.8530	1.00127e-03	7.30052e-04
2022/10/26	12:24:15	ok	ok	324.7880	219.505	0.000000	25.13	61.933	14.330	236274290.715873	4	324.7475	1.89750e-03	5.11563e-04
2022/10/26	12:29:15	ok	ok	324.7520	219.507	0.000000	25.16	61.990	14.366	238482972.765985	4	325.7998	1.03622e-03	6.77786e-04
2022/10/26	12:34:15	ok	ok	324.7720	219.493	0.000000	25.22	61.970	14.407	244660798.088150	4	325.9243	9.29961e-04	7.64768e-04
2022/10/26	12:39:15	ok	ok	324.7640	219.485	0.000000	25.23	61.984	14.421	238392939.397995	4	324.7481	1.90571e-03	5.49902e-04
2022/10/26	12:44:15	ok	ok	324.7660	219.481	0.000000	25.29	61.961	14.461	235263541.425366	4	324.7668	1.87762e-03	5.71732e-04
2022/10/26	12:49:15	ok	ok	324.7640	219.470	0.000000	25.32	61.906	14.472	245170363.212198	4	325.7957	1.03105e-03	7.44347e-04
2022/10/26	12:54:15	ok	ok	324.7420	219.458	0.000000	25.37	61.967	14.532	245180940.375133	4	325.7993	1.02764e-03	6.63500e-04
2022/10/26	12:59:15	ok	ok	324.7340	219.457	0.000000	25.40	61.930	14.548	242959367.503229	4	325.8420	9.93528e-04	6.25935e-04
2022/10/26	13:04:15	ok	ok	324.7320	219.443	0.000000	25.50	61.949	14.633	233468492.344631	4	324.7142	1.92091e-03	6.03787e-04
2022/10/26	13:09:15	ok	ok	324.7320	219.436	0.000000	25.48	61.956	14.621	223808258.934189	7	324.7474	1.88249e-03	6.31008e-04
2022/10/26	13:14:15	ok	ok	324.7280	219.432	0.000000	25.50	62.011	14.647	240166807.948690	4	325.8899	9.36759e-04	7.10966e-04
2022/10/26	13:19:15	ok	ok	324.7300	219.420	0.000000	25.56	62.020	14.696	233429109.021493	4	324.6914	1.94375e-03	6.33706e-04
2022/10/26	13:24:15	ok	ok	324.7460	219.416	0.000000	25.58	62.016	14.719	216308497.193505	4	324.7137	1.91229e-03	5.66632e-04
2022/10/26	13:29:15	ok	ok	324.7140	219.415	0.000000	25.61	62.031	14.747	228623515.555418	5	325.7981	9.93712e-04	6.20323e-04
2022/10/26	13:34:15	ok	ok	324.7400	219.403	0.000000	25.60	62.061	14.743	242152678.849656	5	325.1287	1.40064e-03	7.84133e-04
2022/10/26	13:39:15	ok	ok	324.7280	219.398	0.000000	25.66	62.026	14.781	226250623.944847	5	325.0711	1.42839e-03	7.87370e-04
2022/10/26	13:44:15	ok	ok	324.7160	219.394	0.000000	25.68	62.011	14.799	221624806.386281	5	324.9784	1.68932e-03	6.36854e-04
2022/10/26	13:49:15	ok	ok	324.6940	219.380	0.000000	25.73	62.011	14.835	236243074.421684	5	325.8876	8.25545e-04	7.02149e-04
2022/10/26	13:54:15	ok	ok	324.6900	219.377	0.000000	25.73	62.090	14.854	243035944.341255	4	326.0227	6.39023e-04	7.26662e-04
2022/10/26	13:59:15	ok	ok	324.6780	219.364	0.000000	25.80	62.031	14.899	240217859.726095	4	325.9806	6.81360e-04	7.63149e-04
2022/10/26	14:04:15	ok	ok	324.6960	219.357	0.000000	25.83	62.057	14.928	245668445.702528	5	325.0821	1.40701e-03	8.04283e-04
2022/10/26	14:09:15	ok	ok	324.7040	219.351	0.000000	25.84	62.080	14.945	227782825.984996	5	325.0834	1.39691e-03	7.71023e-04
2022/10/26	14:14:15	ok	ok	324.6780	219.347	0.000000	25.85	62.054	14.952	234411098.108328	5	325.0720	1.40967e-03	8.01781e-04
2022/10/26	14:19:15	ok	ok	324.6660	219.340	0.000000	25.85	62.155	14.976	242060823.578176	5	325.0588	1.41538e-03	8.08026e-04
2022/10/26	14:24:15	ok	ok	324.6820	219.332	0.000000	25.92	62.118	15.025	224971141.412406	5	325.0821	1.40685e-03	8.04283e-04
2022/10/26	14:29:15	ok	ok	324.6600	219.328	0.000000	25.92	62.107	15.023	230314395.572885	5	325.0843	1.37838e-03	7.84443e-04
2022/10/26	14:34:15	ok	ok	324.6640	219.323	0.000000	25.95	62.164	15.061	227711278.302677	5	325.0843	1.37835e-03	7.84443e-04
2022/10/26	14:39:15	ok	ok	324.6400	219.312	0.000000	25.95	62.226	15.076	249002698.088876	4	325.9940	6.31661e-04	7.91750e-04
2022/10/26	14:44:15	ok	ok	324.6520	219.311	0.000000	25.97	62.196	15.080	228829722.028954	4	326.0361	5.89304e-04	7.54444e-04
2022/10/26	14:49:15	ok	ok	324.6700	219.307	0.000000	25.95	62.237	15.079	229909771.888238	5	325.0500	1.39755e-03	7.91570e-04
2022/10/26	14:54:15	ok	ok	324.6300	219.309	0.000000	25.97	62.260	15.096	224939033.982450	4	324.6463	1.90645e-03	5.96949e-04
2022/10/26	14:59:15	ok	ok	324.6400	219.297	0.000000	25.97	62.260	15.096	222451496.802709	7	324.6601	1.63255e-03	9.89776e-04
2022/10/26	15:04:15	ok	ok	324.6340	219.295	0.000000	26.00	62.254	15.119	226127195.047736	5	325.0267	1.40594e-03	7.90342e-04
2022/10/26	15:09:15	ok	ok	324.6280	219.291	0.000000	25.98	62.324	15.122	238190178.930581	4	326.0308	5.67569e-04	7.75291e-04
2022/10/26	15:14:15	ok	ok	324.6040	219.284	0.000000	25.98	62.336	15.125	227619026.576125	5	325.0131	1.40330e-03	8.43105e-04
2022/10/26	15:19:15	ok	ok	324.6020	219.287	0.000000	25.98	62.365	15.132	228002236.238133	5	325.0527	1.41081e-03	8.91957e-04
2022/10/26	15:24:15	ok	ok	324.6140	219.289	0.000000	25.97	62.396	15.128	228127812.161836	5	325.0144	1.39327e-03	8.10950e-04
2022/10/26	15:29:15	ok	ok	324.6160	219.282	0.000000	25.97	62.406	15.131	224765411.848416	5	325.0289	1.37742e-03	7.69438e-04
2022/10/26	15:34:15	ok	ok	324.5940	219.286	0.000000	25.95	62.425	15.124	231858941.984251	4	325.9964	5.74568e-04	7.29764e-04
2022/10/26	15:39:15	ok	ok	324.6240	219.279	0.000000	25.97	62.469	15.146	218801648.109876	5	324.9942	1.39866e-03	8.01881e-04
2022/10/26	15:44:15	ok	ok	324.6040	219.278	0.000000	25.92	62.460	15.108	234803723.471366	5	325.0052	1.37754e-03	8.18178e-04
2022/10/26	15:49:15	ok	ok	324.6000	219.277	0.000000	25.94	62.473	15.125	236148034.902993	5	325.0052	1.37754e-03	8.18178e-04
2022/10/26	15:54:15	ok	ok	324.5880	219.274	0.000000	25.91	62.519	15.111	218460023.163103	5	324.9599	1.41792e-03	8.05766e-04
2022/10/26	15:59:15	ok	ok	324.5760	219.282	0.000000	25.92	62.521	15.123	235303498.637329	5	324.9353	1.43652e-03	8.39736e-04
2022/10/26	16:04:15	ok	ok	324.5940	219.271	0.000000	25.91	62.510	15.109	225055516.910051	5	324.9612	1.40784e-03	7.71675e-04
2022/10/26	16:09:15	ok	ok	324.5760	219.273	0.000000	25.88	62.535	15.090	231295467.554196	5	324.9599	1.41792e-03	8.05766e-04
2022/10/26	16:14:15	ok	ok	324.5800	219.273	0.000000	25.85	62.551	15.071	223712272.533282	5	324.9511	1.41058e-03	7.69039e-04
2022/10/26	16:19:15	ok	ok	324.5560	219.261	0.000000	25.91	62.560	15.121	241029663.089702	4	325.9385	5.96020e-04	7.28831e-04
2022/10/26	16:24:15	ok	ok	324.5760	219.264	0.000000	25.85	62.571	15.076	225623236.557457	5	324.9476	1.40523e-03	8.23585e-04
2022/10/26	16:29:15	ok	ok	324.5480	219.265	0.000000	25.85	62.583	15.079	227787734.804672	5	324.9498	1.37679e-03	8.02868e-04
2022/10/26	16:34:15	ok	ok	324.5460	219.260	0.000000	25.84	62.570	15.062	219147763.649360	5	324.9375	1.40792e-03	8.19682e-04
2022/10/26	16:39:15	ok	ok	324.5540	219.269	0.000000	25.83	62.608	15.060	220049963.271691	5	324.9577	1.40254e-03	8.30379e-04
2022/10/26	16:44:15	ok	ok	324.5500	219.271	0.000000	25.80	62.625	15.042	226862503.993715	5	324.9128	1.42653e-03	8.55639e-04
2022/10/26	16:49:15	ok	ok	324.5420	219.268	0.000000	25.76	62.658	15.014	229222640.154595	5	324.9252	1.39534e-03	8.39280e-04
2022/10/26	16:54:15	ok	ok	324.5300	219.271	0.000000	25.73	62.725	15.006	231437075.740524	5	324.9498	1.37682e-03	8.02868e-04
2022/10/26	16:59:15	ok	ok	324.5420	219.270	0.000000	25.73	62.693	14.998	216612115.371590	5	324.9498	1.37682e-03	8.02868e-04
2022/10/26	17:04:15	ok	ok	324.5140	219.278	0.000000	25.68	62.707	14.965	239454295.309267	4	325.8385	6.59964e-04	7.64806e-04
2022/10/26	17:09:15	ok	ok	324.5240	219.277	0.000000	25.70	62.708	14.979	235947818.659136	4	325.8572	6.32103e-04	7.71937e-04
2022/10/26	17:14:15	ok	ok	324.5420	219.275	0.000000	25.71	62.712	14.991	227187721.930721	5	324.9397	1.37957e-03	8.00880e-04
2022/10/26	17:19:15	ok	ok	324.5180	219.273	0.000000	25.67	62.725	14.959	229288611.307258	7	324.5996	1.70649e-03	8.25883e-04
2022/10/26	17:24:15	ok	ok	324.5460	219.282	0.000000	25.67	62.757	14.966	231661143.981836	5	324.8944	1.42003e-03	7.88446e-04
2022/10/26	17:29:15	ok	ok	324.5120	219.282	0.000000	25.60	62.763	14.910	227269792.985223	5	324.8698	1.43857e-03	8.21452e-04
2022/10/26	17:34:15	ok	ok	324.5220	219.291	0.000000	25.58	62.753	14.894	225111876.101411	7	324.6010	1.70524e-03	8.25022e-04
2022/10/26	17:39:15	ok	ok	324.5260	219.296	0.000000	25.56	62.777	14.875	231909320.878734	5	324.8698	1.43867e-03	8.21452e-04
2022/10/26	17:44:15	ok	ok	324.5380	219.293	0.000000	25.57	62.780	14.887	219390424.893016	5	324.8821	1.40747e-03	8.04778e-04
2022/10/26	17:49:15	ok	ok	324.5040	219.302	0.000000	25.48	62.805	14.822	243172333.409323	5	325.6775	9.09496e-04	6.40607e-04
2022/10/26	17:54:15	ok	ok	324.5140	219.300	0.000000	25.50	62.766	14.826	223730058.584504	5	324.8821	1.40751e-03	8.04778e-04
2022/10/26	17:59:15	ok	ok	324.4900	219.309	0.000000	25.47	62.835	14.818	241852717.795362	4	325.5898	1.00087e-03	7.60233e-04
2022/10/26	18:04:15	ok	ok	324.5200	219.308	0.000000	25.44	62.799	14.785	216405566.788784	5	324.8821	1.40757e-03	8.04778e-04
2022/10/26	18:09:15	ok	ok	324.5220	219.311	0.000000	25.44	62.860	14.799	225785100.030708	6	324.9919	1.32398e-03	7.90974e-04
2022/10/26	18:14:15	ok	ok	324.4920	219.312	0.000000	25.40	62.863	14.767	249184215.969551	5	325.5974	9.99841e-04	6.35191e-04
2022/10/26	18:19:15	ok	ok	324.4820	219.315	0.000000	25.38	62.786	14.735	248755361.853904	4	325.8227	6.39237e-04	7.27108e-04
2022/10/26	18:24:15	ok	ok	324.5020	219.311	0.000000	25.38	62.809	14.741	230450033.760645	6	325.0154	1.21705e-03	7.77335e-04
2022/10/26	18:29:15	ok	ok	324.5100	219.319	0.000000	25.36	62.835	14.725	237173016.623980	6	324.9943	1.24311e-03	7.69538e-04
2022/10/26	18:34:15	ok	ok	324.4920	219.324	0.000000	25.33	62.869	14.708	234617008.395152	4	325.8227	6.39263e-04	7.27108e-04
2022/10/26	18:39:15	ok	ok	324.5340	219.329	0.000000	25.29	62.863	14.672	232606785.291011	5	324.7824	1.66842e-03	6.00840e-04
2022/10/26	18:44:15	ok	ok	324.5260	219.336	0.000000	25.24	62.864	14.637	230240094.517292	4	324.5277	1.87134e-03	5.99244e-04
2022/10/26	18:49:15	ok	ok	324.5060	219.339	0.000000	25.27	62.777	14.641	236919069.835519	6	325.0260	1.26114e-03	8.11155e-04
2022/10/26	18:54:15	ok	ok	324.5320	219.348	0.000000	25.24	62.814	14.625	228562095.638486	5	324.8821	1.40782e-03	8.04778e-04
2022/10/26	18:59:15	ok	ok	324.5040	219.349	0.000000	25.22	62.809	14.602	227984983.570427	5	324.8821	1.40783e-03	8.04778e-04
2022/10/26	19:04:15	ok	ok	324.5280	219.359	0.000000	25.16	62.892	14.575	228877125.309540	4	324.5511	1.85687e-03	6.10403e-04
2022/10/26	19:09:15	ok	ok	324.5220	219.358	0.000000	25.16	62.850	14.566	241785088.568485	7	324.5404	1.88285e-03	6.28394e-04
2022/10/26	19:14:15	ok	ok	324.5160	219.363	0.000000	25.14	62.878	14.559	225213899.692115	4	324.5277	1.87157e-03	5.99244e-04
2022/10/26	19:19:15	ok	ok	324.5240	219.370	0.000000	25.09	62.878	14.513	230556492.735047	5	324.8711	1.42909e-03	7.87855e-04
2022/10/26	19:24:15	ok	ok	324.5120	219.379	0.000000	25.07	62.855	14.497	233119935.973764	5	324.8286	1.66824e-03	7.60172e-04
2022/10/26	19:29:15	ok	ok	324.5180	219.388	0.000000	25.09	62.890	14.516	241334184.625494	4	325.5372	1.04458e-03	7.23929e-04
2022/10/26	19:34:15	ok	ok	324.5140	219.381	0.000000	25.10	62.840	14.518	237243805.732785	6	324.9592	1.31202e-03	7.41188e-04
2022/10/26	19:39:15	ok	ok	324.5180	219.390	0.000000	25.03	62.808	14.449	230574031.095489	4	324.5277	1.87179e-03	5.99244e-04
2022/10/26	19:44:15	ok	ok	324.5320	219.394	0.000000	25.03	62.869	14.463	232155388.432613	4	324.5324	1.88522e-03	5.88688e-04
2022/10/26	19:49:15	ok	ok	324.5440	219.403	0.000000	24.99	62.840	14.422	239108102.213093	5	325.6071	9.88604e-04	6.34322e-04
2022/10/26	19:54:15	ok	ok	324.5340	219.413	0.000000	24.96	62.855	14.404	245775572.745425	4	325.6138	9.95142e-04	7.26245e-04
2022/10/26	19:59:15	ok	ok	324.5460	219.415	0.000000	24.94	62.853	14.391	238200139.599965	4	325.6554	9.44323e-04	6.57692e-04
2022/10/26	20:04:15	ok	ok	324.5360	219.419	0.000000	24.92	62.887	14.377	242200563.621034	5	325.6753	9.06477e-04	5.70905e-04
2022/10/26	20:09:15	ok	ok	324.5400	219.425	0.000000	24.89	62.841	14.342	229453395.725676	4	324.5089	1.90016e-03	5.77402e-04
2022/10/26	20:14:15	ok	ok	324.5340	219.429	0.000000	24.90	62.805	14.347	240213091.862860	4	325.6138	9.95212e-04	7.26245e-04
2022/10/26	20:19:15	ok	ok	324.5240	219.442	0.000000	24.85	62.855	14.311	238904567.836225	4	325.6325	9.67353e-04	7.25946e-04
2022/10/26	20:24:15	ok	ok	324.5460	219.439	0.000000	24.86	62.849	14.323	229725710.817565	7	324.5439	1.89028e-03	6.11627e-04
2022/10/26	20:29:15	ok	ok	324.5540	219.453	0.000000	24.82	62.892	14.298	242748704.752430	5	324.7612	1.69325e-03	5.85519e-04
2022/10/26	20:34:15	ok	ok	324.5680	219.450	0.000000	24.78	62.895	14.264	241936925.892898	7	324.5599	1.87129e-03	6.26811e-04
2022/10/26	20:39:15	ok	ok	324.5460	219.458	0.000000	24.78	62.853	14.255	246303147.592840	4	325.6138	9.95346e-04	7.26245e-04
2022/10/26	20:44:15	ok	ok	324.5480	219.464	0.000000	24.75	62.869	14.235	241913871.314814	7	324.4984	1.80898e-03	8.45617e-04
2022/10/26	20:49:15	ok	ok	324.5600	219.469	0.000000	24.72	62.885	14.217	232705452.690242	5	324.7714	1.69064e-03	5.86882e-04
2022/10/26	20:54:15	ok	ok	324.5520	219.473	0.000000	24.75	62.881	14.238	244583816.275356	6	325.0789	1.25314e-03	7.91109e-04
2022/10/26	20:59:15	ok	ok	324.5520	219.477	0.000000	24.72	62.832	14.205	243399408.187472	4	324.5324	1.88593e-03	5.88688e-04
2022/10/26	21:04:15	ok	ok	324.5740	219.487	0.000000	24.69	62.837	14.183	247377963.499727	6	325.0225	1.32069e-03	7.17214e-04
2022/10/26	21:09:15	ok	ok	324.5720	219.491	0.000000	24.66	62.853	14.165	238048424.065143	4	324.5663	1.87048e-03	5.33690e-04
2022/10/26	21:14:15	ok	ok	324.5720	219.499	0.000000	24.63	62.881	14.148	234159457.410341	4	324.5668	1.87893e-03	5.72084e-04
2022/10/26	21:19:15	ok	ok	324.5620	219.496	0.000000	24.62	62.937	14.150	254193286.473578	4	325.5711	1.02965e-03	7.62490e-04
2022/10/26	21:24:15	ok	ok	324.5760	219.507	0.000000	24.58	62.890	14.105	238921145.875981	4	324.5674	1.88739e-03	6.11159e-04
2022/10/26	21:29:15	ok	ok	324.6100	219.509	0.000000	24.61	62.812	14.111	253045143.155045	4	324.6084	1.82789e-03	5.68300e-04
2022/10/26	21:34:15	ok	ok	324.5640	219.514	0.000000	24.58	62.899	14.107	254593288.155643	4	325.6607	9.66472e-04	6.25770e-04
2022/10/26	21:39:15	ok	ok	324.6060	219.514	0.000000	24.55	62.844	14.069	243158352.695313	4	324.5674	1.88744e-03	6.11159e-04
2022/10/26	21:44:15	ok	ok	324.5840	219.524	0.000000	24.55	62.812	14.062	235715813.011488	6	325.0082	1.33638e-03	7.46470e-04
2022/10/26	21:49:15	ok	ok	324.6020	219.527	0.000000	24.49	62.803	14.016	242063190.579727	4	324.5716	1.89257e-03	5.61416e-04
2022/10/26	21:54:15	ok	ok	324.5880	219.535	0.000000	24.52	62.808	14.040	258788143.580156	4	325.8171	9.00076e-04	3.78492e-04
2022/10/26	21:59:15	ok	ok	324.6060	219.540	0.000000	24.46	62.795	13.993	255638441.031221	4	325.6524	9.93649e-04	7.15376e-04
2022/10/26	22:04:15	ok	ok	324.6040	219.552	0.000000	24.45	62.846	13.992	245145633.430031	4	325.6144	1.04121e-03	7.11708e-04
2022/10/26	22:09:15	ok	ok	324.6020	219.556	0.000000	24.43	62.791	13.969	235889224.050283	4	325.6337	1.02165e-03	7.18348e-04
2022/10/26	22:14:15	ok	ok	324.6020	219.553	0.000000	24.43	62.780	13.966	254553274.682313	4	325.6513	9.76984e-04	6.92307e-04
2022/10/26	22:19:15	ok	ok	324.6320	219.558	0.000000	24.42	62.768	13.953	253337469.581744	5	324.8770	1.66115e-03	6.95844e-04
2022/10/26	22:24:15	ok	ok	324.6220	219.562	0.000000	24.42	62.831	13.967	241304050.223138	4	324.5710	1.88448e-03	5.25097e-04
2022/10/26	22:29:15	ok	ok	324.6260	219.569	0.000000	24.42	62.777	13.955	253406705.699218	4	324.6179	1.85518e-03	5.64473e-04
2022/10/26	22:34:15	ok	ok	324.6240	219.573	0.000000	24.41	62.795	13.949	254503078.052979	4	324.6429	1.82124e-03	5.50103e-04
2022/10/26	22:39:15	ok	ok	324.6340	219.574	0.000000	24.38	62.762	13.918	253724255.541137	4	324.6236	1.84094e-03	4.90623e-04
2022/10/26	22:44:15	ok	ok	324.6360	219.580	0.000000	24.38	62.741	13.913	248135101.351678	4	324.6476	1.83469e-03	5.41048e-04
2022/10/26	22:49:15	ok	ok	324.6000	219.581	0.000000	24.35	62.744	13.891	250378806.487104	5	326.1478	7.48740e-04	5.62335e-04
2022/10/26	22:54:15	ok	ok	324.6400	219.587	0.000000	24.36	62.768	13.909	255484265.849791	4	324.6201	1.79072e-03	2.99656e-04
2022/10/26	22:59:15	ok	ok	324.6320	219.592	0.000000	24.34	62.721	13.876	242096965.907700	4	324.6241	1.84947e-03	5.28288e-04
2022/10/26	23:04:15	ok	ok	324.6260	219.603	0.000000	24.31	62.757	13.863	244626668.721128	4	324.9921	1.52976e-03	1.08927e-04
2022/10/26	23:09:15	ok	ok	324.6120	219.602	0.000000	24.34	62.762	13.885	246881222.206153	5	325.7030	9.43304e-04	5.90248e-04
2022/10/26	23:14:15	ok	ok	324.6500	219.615	0.000000	24.28	62.731	13.834	251237476.622373	4	324.5861	1.89743e-03	4.47143e-04
2022/10/26	23:19:15	ok	ok	324.6340	219.615	0.000000	24.28	62.763	13.841	258146272.164076	4	325.7338	9.57778e-04	6.68297e-04
2022/10/26	23:24:15	ok	ok	324.6300	219.617	0.000000	24.24	62.763	13.808	243034424.263116	7	324.5761	1.75591e-03	8.45200e-04
2022/10/26	23:29:15	ok	ok	324.6400	219.625	0.000000	24.25	62.766	13.819	255066155.937698	5	325.6945	9.41499e-04	5.74481e-04
2022/10/26	23:34:15	ok	ok	324.6440	219.632	0.000000	24.21	62.730	13.779	248008264.533141	4	324.6090	1.87451e-03	4.29293e-04
2022/10/26	23:39:15	ok	ok	324.6540	219.635	0.000000	24.18	62.713	13.753	239217860.269327	5	324.8778	1.68720e-03	6.43571e-04
2022/10/26	23:44:15	ok	ok	324.6640	219.645	0.000000	24.19	62.757	13.773	258346103.080994	4	324.5873	1.91448e-03	5.23098e-04
2022/10/26	23:49:15	ok	ok	324.6460	219.639	0.000000	24.19	62.736	13.768	241611141.827781	4	325.6373	1.01868e-03	6.53813e-04
2022/10/26	23:54:15	ok	ok	324.6400	219.648	0.000000	24.15	62.739	13.736	250503334.518273	4	325.7362	9.37842e-04	5.94502e-04
2022/10/26	23:59:15	ok	ok	324.6600	219.650	0.000000	24.14	62.725	13.722	252775162.344328	4	324.1748	2.11501e-03	6.82246e-04
2022/10/27	00:04:15	ok	ok	324.6900	219.656	0.000000	24.14	62.768	13.732	256815504.746924	4	324.6336	1.87682e-03	5.15747e-04
2022/10/27	00:09:15	ok	ok	324.6860	219.664	0.000000	24.09	62.771	13.699	246544309.045866	3	324.5844	1.86195e-03	3.26380e-04
2022/10/27	00:14:15	ok	ok	324.6680	219.669	0.000000	24.09	62.698	13.683	247818149.230725	4	325.7561	9.26725e-04	5.95521e-04
2022/10/27	00:19:15	ok	ok	324.6760	219.666	0.000000	24.08	62.695	13.672	254531816.762984	4	324.6833	1.79129e-03	3.31847e-04
2022/10/27	00:24:15	ok	ok	324.6700	219.671	0.000000	24.08	62.707	13.675	259628641.436071	4	325.7842	9.25538e-04	5.01338e-04
2022/10/27	00:29:15	ok	ok	324.6740	219.675	0.000000	24.07	62.734	13.668	260373738.389772	4	326.1537	7.07023e-04	4.59381e-04
2022/10/27	00:34:15	ok	ok	324.6640	219.679	0.000000	24.07	62.777	13.678	256655253.630880	4	325.7362	9.37976e-04	5.94502e-04
2022/10/27	00:39:15	ok	ok	324.7020	219.683	0.000000	24.02	62.748	13.638	270287052.714453	3	324.5972	1.87163e-03	4.22467e-04
2022/10/27	00:44:15	ok	ok	324.7040	219.692	0.000000	23.99	62.712	13.608	257054226.589747	4	324.7043	1.79699e-03	4.65678e-04
2022/10/27	00:49:15	ok	ok	324.6820	219.693	0.000000	23.99	62.744	13.615	253702149.703917	3	324.5908	1.86695e-03	3.74424e-04
2022/10/27	00:54:15	ok	ok	324.6880	219.696	0.000000	24.01	62.786	13.634	265159046.604992	4	324.7319	1.78736e-03	4.68022e-04
2022/10/27	00:59:15	ok	ok	324.7020	219.698	0.000000	23.99	62.690	13.603	243604293.182919	4	324.6845	1.80834e-03	3.82499e-04
2022/10/27	01:04:15	ok	ok	324.6900	219.701	0.000000	23.97	62.727	13.590	263791382.661561	4	325.0599	1.50021e-03	2.35914e-04
2022/10/27	01:09:15	ok	ok	324.7020	219.707	0.000000	23.94	62.702	13.563	250657245.462358	4	324.6868	1.84197e-03	5.13804e-04
2022/10/27	01:14:15	ok	ok	324.6980	219.708	0.000000	23.94	62.722	13.567	257179370.955925	4	324.6839	1.80003e-03	3.55423e-04
2022/10/27	01:19:15	ok	ok	324.6960	219.712	0.000000	23.94	62.731	13.569	266597876.800822	4	325.7430	9.40607e-04	7.43535e-04
2022/10/27	01:24:15	ok	ok	324.6940	219.715	0.000000	23.94	62.661	13.554	266120166.633446	4	324.6839	1.80009e-03	3.55423e-04
2022/10/27	01:29:15	ok	ok	324.6920	219.716	0.000000	23.91	62.695	13.538	258364834.323212	4	325.8122	8.80203e-04	5.90334e-04
2022/10/27	01:34:15	ok	ok	324.7060	219.718	0.000000	23.94	62.661	13.554	263801814.036016	4	324.6657	1.83658e-03	3.62517e-04
2022/10/27	01:39:15	ok	ok	324.7240	219.730	0.000000	23.92	62.658	13.543	270663639.365864	3	324.5991	1.91343e-03	5.41653e-04
2022/10/27	01:44:15	ok	ok	324.7180	219.726	0.000000	23.92	62.658	13.543	263525852.420020	6	325.1935	1.22574e-03	6.91202e-04
2022/10/27	01:49:15	ok	ok	324.7220	219.727	0.000000	23.91	62.654	13.529	275306407.250134	4	324.6856	1.82536e-03	4.44518e-04
2022/10/27	01:54:15	ok	ok	324.7060	219.731	0.000000	23.92	62.638	13.538	261616594.383202	4	324.7079	1.79393e-03	4.11702e-04
2022/10/27	01:59:15	ok	ok	324.7340	219.734	0.000000	23.89	62.672	13.523	272826572.909216	8	324.7039	1.45439e-03	1.33933e-03
2022/10/27	02:04:15	ok	ok	324.7200	219.738	0.000000	23.87	62.676	13.504	266087273.363702	3	324.5972	1.87210e-03	4.22467e-04
2022/10/27	02:09:15	ok	ok	324.7340	219.740	0.000000	23.89	62.611	13.510	267285524.829442	4	324.6657	1.83677e-03	3.62517e-04
2022/10/27	02:14:15	ok	ok	324.7260	219.749	0.000000	23.88	62.599	13.497	252389281.276700	5	325.7883	9.24642e-04	5.91071e-04
2022/10/27	02:19:15	ok	ok	324.7200	219.747	0.000000	23.88	62.567	13.490	262383485.672594	4	325.8285	9.09558e-04	6.52997e-04
2022/10/27	02:24:15	ok	ok	324.7220	219.750	0.000000	23.87	62.576	13.482	257136888.483762	5	325.7675	9.30509e-04	6.27042e-04
2022/10/27	02:29:15	ok	ok	324.7520	219.752	0.000000	23.87	62.606	13.489	268289009.042624	6	325.1808	1.25372e-03	7.25482e-04
2022/10/27	02:34:15	ok	ok	324.7600	219.759	0.000000	23.85	62.530	13.460	268145787.612193	4	324.5950	1.91710e-03	4.12426e-04
2022/10/27	02:39:15	ok	ok	324.7440	219.765	0.000000	23.87	62.585	13.484	267517669.087609	4	324.7231	1.80671e-03	3.30300e-04
2022/10/27	02:44:15	ok	ok	324.7240	219.762	0.000000	23.84	62.557	13.456	270639989.557710	4	325.7988	9.30061e-04	5.61300e-04
2022/10/27	02:49:15	ok	ok	324.7400	219.763	0.000000	23.83	62.629	13.461	277354466.550936	4	325.7712	9.39630e-04	6.50699e-04
2022/10/27	02:54:15	ok	ok	324.7320	219.771	0.000000	23.84	62.570	13.458	263321979.319962	5	325.7874	9.39338e-04	5.45292e-04
2022/10/27	02:59:15	ok	ok	324.7280	219.777	0.000000	23.84	62.519	13.447	262841836.370358	4	325.7765	9.61429e-04	6.12774e-04
2022/10/27	03:04:15	ok	ok	324.7640	219.775	0.000000	23.84	62.548	13.454	259736723.723374	5	325.0313	1.56380e-03	5.91361e-04
2022/10/27	03:09:15	ok	ok	324.7580	219.782	0.000000	23.83	62.556	13.445	276437096.966106	4	326.0573	5.79661e-04	5.28681e-04
2022/10/27	03:14:15	ok	ok	324.7320	219.780	0.000000	23.84	62.557	13.456	268568699.661340	4	325.7994	9.38506e-04	5.60472e-04
2022/10/27	03:19:15	ok	ok	324.7460	219.785	0.000000	23.80	62.583	13.429	271074515.954046	7	324.8568	1.70931e-03	1.34958e-03
2022/10/27	03:24:15	ok	ok	324.7540	219.786	0.000000	23.78	62.602	13.422	277505557.492318	4	325.8525	9.03518e-04	6.05795e-04
2022/10/27	03:29:15	ok	ok	324.7620	219.787	0.000000	23.80	62.521	13.415	270158560.075122	4	325.8467	8.73423e-04	6.43465e-04
2022/10/27	03:34:15	ok	ok	324.7740	219.796	0.000000	23.80	62.521	13.415	270721269.661193	6	325.1800	1.28661e-03	6.52620e-04
2022/10/27	03:39:15	ok	ok	324.7660	219.802	0.000000	23.77	62.567	13.405	263041849.199398	4	325.1396	1.49678e-03	1.44949e-04
2022/10/27	03:44:15	ok	ok	324.7900	219.802	0.000000	23.77	62.506	13.392	283639467.928107	5	325.8778	8.92504e-04	6.17344e-04
2022/10/27	03:49:15	ok	ok	324.7700	219.803	0.000000	23.78	62.539	13.409	277901426.365095	4	325.9980	8.29592e-04	2.85814e-04
2022/10/27	03:54:15	ok	ok	324.7740	219.809	0.000000	23.78	62.528	13.407	257467813.783660	4	324.2834	2.11667e-03	8.01730e-04
2022/10/27	03:59:15	ok	ok	324.7720	219.815	0.000000	23.74	62.460	13.359	284573534.873798	4	325.8356	9.56681e-04	6.32411e-04
2022/10/27	04:04:15	ok	ok	324.7980	219.825	0.000000	23.75	62.441	13.366	277618740.675758	4	324.8008	1.77404e-03	4.00510e-04
2022/10/27	04:09:15	ok	ok	324.8180	219.823	0.000000	23.74	62.396	13.346	274253796.932966	4	324.7301	1.85417e-03	4.50672e-04
2022/10/27	04:14:15	ok	ok	324.8240	219.835	0.000000	23.74	62.448	13.357	270704478.448403	4	324.9211	1.69934e-03	2.46739e-04
2022/10/27	04:19:15	ok	ok	324.8080	219.844	0.000000	23.74	62.387	13.344	276004532.698787	5	325.9283	8.75284e-04	5.58328e-04
2022/10/27	04:24:15	ok	ok	324.8200	219.853	0.000000	23.71	62.350	13.314	289519120.244772	4	326.0373	6.81642e-04	6.34848e-04
2022/10/27	04:29:15	ok	ok	324.8400	219.861	0.000000	23.73	62.383	13.333	287990029.903532	5	325.1123	1.41390e-03	5.85141e-04
2022/10/27	04:34:15	ok	ok	324.8200	219.871	0.000000	23.74	62.306	13.326	288470100.774254	4	325.8513	9.77801e-04	6.91882e-04
2022/10/27	04:39:15	ok	ok	324.8400	219.873	0.000000	23.70	62.306	13.294	280513212.950030	4	325.8677	9.16387e-04	6.67330e-04
2022/10/27	04:44:15	ok	ok	324.8320	219.877	0.000000	23.68	62.283	13.279	278302421.242633	5	325.9316	9.05650e-04	6.04845e-04
2022/10/27	04:49:15	ok	ok	324.8580	219.882	0.000000	23.71	62.287	13.300	284390402.780543	4	325.9975	8.31843e-04	7.07647e-04
2022/10/27	04:54:15	ok	ok	324.8640	219.893	0.000000	23.70	62.264	13.285	271428052.829187	4	325.9320	9.33306e-04	6.38527e-04
2022/10/27	04:59:15	ok	ok	324.8680	219.895	0.000000	23.68	62.324	13.288	276874169.160285	4	324.8453	1.80263e-03	4.08433e-04
2022/10/27	05:04:15	ok	ok	324.8620	219.896	0.000000	23.65	62.300	13.261	281495073.064478	5	325.9026	9.31461e-04	6.02731e-04
2022/10/27	05:09:15	ok	ok	324.8760	219.910	0.000000	23.64	62.329	13.257	267661217.766306	5	325.9711	8.82586e-04	5.98703e-04
2022/10/27	05:14:15	ok	ok	324.8920	219.906	0.000000	23.67	62.281	13.269	293395279.056009	6	325.3600	1.19771e-03	6.20292e-04
2022/10/27	05:19:15	ok	ok	324.8720	219.912	0.000000	23.65	62.278	13.256	274869388.284254	5	325.9805	8.88800e-04	5.27521e-04
2022/10/27	05:24:15	ok	ok	324.8880	219.916	0.000000	23.63	62.315	13.244	285640649.643386	6	325.3835	1.23269e-03	7.55768e-04
2022/10/27	05:29:15	ok	ok	324.8820	219.924	0.000000	23.63	62.315	13.244	281745289.993103	4	325.9846	8.90051e-04	6.80746e-04
2022/10/27	05:34:15	ok	ok	324.8940	219.926	0.000000	23.58	62.286	13.205	282890225.129421	6	325.3692	1.24031e-03	6.05445e-04
2022/10/27	05:39:15	ok	ok	324.9060	219.934	0.000000	23.60	62.309	13.220	278982316.589585	5	325.9736	8.81670e-04	6.00631e-04
2022/10/27	05:44:15	ok	ok	324.8880	219.935	0.000000	23.60	62.228	13.203	269178048.289247	5	325.9353	9.68199e-04	5.76443e-04
2022/10/27	05:49:15	ok	ok	324.8800	219.939	0.000000	23.58	62.277	13.204	287853856.733428	5	325.9526	9.41372e-04	4.89069e-04
2022/10/27	05:54:15	ok	ok	324.9040	219.934	0.000000	23.60	62.237	13.205	289733579.208136	6	325.3523	1.24845e-03	6.85542e-04
2022/10/27	05:59:15	ok	ok	324.8840	219.944	0.000000	23.55	62.292	13.183	293984975.342263	8	325.0499	1.39443e-03	1.94258e-03
2022/10/27	06:04:15	ok	ok	324.9040	219.944	0.000000	23.54	62.217	13.157	286324405.702797	5	326.0513	8.94092e-04	5.30971e-04
2022/10/27	06:09:15	ok	ok	324.8980	219.954	0.000000	23.55	62.260	13.176	292611109.363972	5	326.0121	8.98816e-04	5.30511e-04
2022/10/27	06:14:15	ok	ok	324.8980	219.952	0.000000	23.54	62.196	13.152	283695692.798355	5	325.9736	8.81742e-04	6.00631e-04
2022/10/27	06:19:15	ok	ok	324.9180	219.961	0.000000	23.53	62.245	13.153	284941118.350438	5	326.0600	8.46521e-04	5.59761e-04
2022/10/27	06:24:15	ok	ok	324.9200	219.954	0.000000	23.54	62.167	13.146	294007093.481085	6	325.3928	1.20548e-03	5.16418e-04
2022/10/27	06:29:15	ok	ok	324.9240	219.963	0.000000	23.54	62.196	13.152	285759982.850826	6	325.3593	1.26586e-03	6.79585e-04
2022/10/27	06:34:15	ok	ok	324.9180	219.959	0.000000	23.53	62.245	13.153	281098526.918999	5	326.0282	9.05758e-04	4.97198e-04
2022/10/27	06:39:15	ok	ok	324.9020	219.958	0.000000	23.55	62.181	13.159	284845126.077718	5	325.9619	8.80663e-04	5.06901e-04
2022/10/27	06:44:15	ok	ok	324.9320	219.959	0.000000	23.57	62.139	13.164	283894162.801199	6	325.4041	1.24968e-03	6.77361e-04
2022/10/27	06:49:15	ok	ok	324.9380	219.959	0.000000	23.55	62.228	13.169	286751243.259293	4	326.0374	8.91165e-04	5.49095e-04
2022/10/27	06:54:15	ok	ok	324.9300	219.967	0.000000	23.53	62.182	13.140	285169357.136971	5	326.0143	9.02382e-04	6.14213e-04
2022/10/27	06:59:15	ok	ok	324.9200	219.973	0.000000	23.53	62.144	13.131	293228041.341153	5	326.0121	8.98892e-04	5.30511e-04
2022/10/27	07:04:15	ok	ok	324.9220	219.968	0.000000	23.53	62.214	13.146	290155099.349701	5	326.0890	8.80007e-04	4.23375e-04
2022/10/27	07:09:15	ok	ok	324.9280	219.972	0.000000	23.54	62.217	13.157	287045207.959689	5	326.0228	9.23855e-04	5.83342e-04
2022/10/27	07:14:15	ok	ok	324.9300	219.973	0.000000	23.55	62.127	13.148	292405615.817813	5	326.0045	9.22682e-04	5.41743e-04
2022/10/27	07:19:15	ok	ok	324.9300	219.978	0.000000	23.55	62.136	13.150	280973263.502159	5	325.9914	9.55366e-04	5.03261e-04
2022/10/27	07:24:15	ok	ok	324.9340	219.976	0.000000	23.57	62.139	13.164	287837230.662070	5	325.9935	8.90584e-04	5.26423e-04
2022/10/27	07:29:15	ok	ok	324.9160	219.976	0.000000	23.54	62.126	13.138	298935254.001737	5	326.0311	9.03349e-04	5.55730e-04
2022/10/27	07:34:15	ok	ok	324.9580	219.973	0.000000	23.55	62.107	13.144	281267738.918221	6	325.3838	1.27950e-03	6.46995e-04
2022/10/27	07:39:15	ok	ok	324.9560	219.976	0.000000	23.60	62.123	13.181	299953321.435056	4	326.0291	9.18314e-04	6.54908e-04
2022/10/27	07:44:15	ok	ok	324.9560	219.975	0.000000	23.61	62.004	13.166	279803236.059233	5	326.0739	9.10382e-04	5.88042e-04
2022/10/27	07:49:15	ok	ok	324.8840	219.984	0.000000	23.64	61.852	13.155	347999778.235664	6	325.4206	1.25897e-03	7.32471e-04
2022/10/27	07:54:15	ok	ok	324.9300	220.027	0.000000	23.68	61.471	13.106	347045843.630128	5	326.0997	8.88718e-04	6.40567e-04
2022/10/27	07:59:15	ok	ok	325.7580	220.792	0.000000	23.23	57.621	11.972	287836541.793343	6	326.6737	8.66610e-04	1.46560e-03
2022/10/27	08:04:15	ok	ok	325.5400	220.561	0.000000	23.34	60.578	12.667	278103883.677397	5	326.6513	9.26664e-04	6.31047e-04
2022/10/27	08:09:15	ok	ok	325.3400	220.342	0.000000	23.33	62.116	12.979	276046183.746242	5	326.5545	8.93814e-04	3.12187e-04
2022/10/27	08:14:15	ok	ok	325.1240	220.130	0.000000	23.37	63.215	13.241	273158862.638118	5	326.1815	9.77018e-04	6.03675e-04
2022/10/27	08:19:15	ok	ok	324.9060	219.934	0.000000	23.40	64.013	13.428	267974789.594167	5	326.0349	9.05643e-04	5.79417e-04
2022/10/27	08:24:15	ok	ok	324.7340	219.761	0.000000	23.44	64.668	13.598	279208762.175644	4	324.7132	1.81597e-03	4.49191e-04
2022/10/27	08:29:15	ok	ok	324.5540	219.591	0.000000	23.47	65.270	13.748	272653488.716988	3	324.5038	1.81648e-03	3.15849e-04
2022/10/27	08:34:15	ok	ok	324.3680	219.442	0.000000	23.47	65.806	13.861	265396817.374670	4	324.3471	1.80000e-03	3.87166e-04
2022/10/27	08:39:15	ok	ok	324.2120	219.302	0.000000	23.51	66.256	13.988	269702289.274145	7	324.1262	1.77311e-03	1.00384e-03
2022/10/27	08:44:15	ok	ok	324.0660	219.193	0.000000	23.48	66.723	14.065	276545176.957737	4	323.9784	1.89567e-03	6.01545e-04
2022/10/27	08:49:15	ok	ok	323.9040	219.076	0.000000	23.53	67.134	14.186	255268873.251727	4	323.8722	1.83710e-03	6.29639e-04
2022/10/27	08:54:15	ok	ok	323.7440	218.980	0.000000	23.58	67.515	14.314	263105962.991489	4	323.7042	1.88760e-03	5.93716e-04
2022/10/27	08:59:15	ok	ok	323.6320	218.894	0.000000	23.60	67.825	14.391	248919808.840999	6	323.5993	1.85418e-03	7.04363e-04
2022/10/27	09:04:15	ok	ok	323.4860	218.815	0.000000	23.64	68.128	14.490	249762302.450433	4	324.8308	5.68429e-04	7.78155e-04
2022/10/27	09:09:15	ok	ok	323.3800	218.743	0.000000	23.65	68.447	14.569	249025548.699219	5	323.5894	1.67044e-03	6.53162e-04
2022/10/27	09:14:15	ok	ok	323.2840	218.682	0.000000	23.70	68.681	14.654	245141083.609148	5	323.7254	1.32354e-03	8.30522e-04
2022/10/27	09:19:15	ok	ok	323.1680	218.642	0.000000	23.70	68.957	14.713	243819346.531209	4	324.3210	8.88009e-04	5.59291e-04
2022/10/27	09:24:15	ok	ok	323.0720	218.610	0.000000	23.74	69.152	14.791	240379125.931156	5	323.3685	1.59627e-03	6.65187e-04
2022/10/27	09:29:15	ok	ok	322.9700	218.589	0.000000	23.74	69.360	14.835	250571589.097039	5	323.3640	1.36963e-03	9.23007e-04
2022/10/27	09:34:15	ok	ok	322.9220	218.574	0.000000	23.78	69.615	14.926	253977520.020250	5	323.3256	1.50116e-03	4.67896e-04
2022/10/27	09:39:15	ok	ok	322.8380	218.577	0.000000	23.78	69.812	14.968	239494921.828756	5	323.1007	1.62764e-03	6.67966e-04
2022/10/27	09:44:15	ok	ok	322.7700	218.580	0.000000	23.81	69.964	15.024	242208206.873613	5	323.0229	1.61711e-03	6.78695e-04
2022/10/27	09:49:15	ok	ok	322.7300	218.604	0.000000	23.85	70.152	15.100	245121793.875442	5	322.9160	1.64879e-03	5.91419e-04
2022/10/27	09:54:15	ok	ok	322.6640	218.629	0.000000	23.89	70.280	15.165	258034515.188484	5	323.1959	1.22072e-03	8.24011e-04
2022/10/27	09:59:15	ok	ok	322.5980	218.666	0.000000	23.91	70.449	15.213	265413568.493582	5	322.8492	1.61751e-03	6.15830e-04
2022/10/27	10:04:15	ok	ok	322.5460	218.708	0.000000	23.92	70.571	15.253	249535453.097415	6	322.8952	1.55086e-03	4.67588e-04
2022/10/27	10:09:15	ok	ok	322.4980	218.763	0.000000	23.95	70.752	15.315	254652578.077780	5	322.7605	1.61852e-03	5.99260e-04
2022/10/27	10:14:15	ok	ok	322.4820	218.814	0.000000	23.98	70.770	15.345	264315099.772701	5	322.7495	1.59611e-03	6.06112e-04
2022/10/27	10:19:15	ok	ok	322.4340	218.863	0.000000	23.99	70.951	15.396	266202615.339434	5	322.6972	1.59278e-03	5.52947e-04
2022/10/27	10:24:15	ok	ok	322.4060	218.921	0.000000	24.02	71.066	15.446	284430765.085537	5	322.6647	1.58600e-03	5.70597e-04
2022/10/27	10:29:15	ok	ok	322.3720	218.983	0.000000	24.08	71.217	15.531	269421120.385871	5	322.6400	1.60511e-03	6.15101e-04
2022/10/27	10:34:15	ok	ok	322.3540	219.042	0.000000	24.11	71.281	15.568	283518849.049494	5	322.6779	1.53701e-03	5.66403e-04
2022/10/27	10:39:15	ok	ok	322.3480	219.102	0.000000	24.15	71.337	15.618	280247745.453275	5	322.7237	1.51968e-03	4.78086e-04
2022/10/27	10:44:15	ok	ok	322.3180	219.170	0.000000	24.19	71.437	15.678	286905283.169093	5	322.6058	1.58183e-03	6.19596e-04
2022/10/27	10:49:15	ok	ok	322.3040	219.236	0.000000	24.24	71.455	15.720	299588658.465543	4	322.3961	1.73159e-03	5.87331e-04
2022/10/27	10:54:15	ok	ok	322.2900	219.301	0.000000	24.24	71.534	15.737	278447404.868075	4	322.3961	1.73211e-03	5.87331e-04
2022/10/27	10:59:15	ok	ok	322.2680	219.364	0.000000	24.32	71.583	15.824	297943809.418917	5	322.5288	1.59823e-03	6.20472e-04
2022/10/27	11:04:15	ok	ok	322.2780	219.432	0.000000	24.35	71.786	15.893	298244365.177924	5	322.8279	1.45348e-03	1.14935e-03
2022/10/27	11:09:15	ok	ok	322.2600	219.501	0.000000	24.39	71.754	15.924	296950079.717629	5	322.5324	1.56038e-03	5.72341e-04
2022/10/27	11:14:15	ok	ok	322.2640	219.566	0.000000	24.45	71.876	16.002	305432512.878255	5	322.5535	1.53679e-03	5.89425e-04
2022/10/27	11:19:15	ok	ok	322.2320	219.635	0.000000	24.49	71.917	16.050	288851879.127645	5	322.4735	1.59955e-03	6.04303e-04
2022/10/27	11:24:15	ok	ok	322.2220	219.690	0.000000	24.56	71.963	16.128	301150501.369851	7	322.1989	1.71960e-03	8.63662e-04
2022/10/27	11:29:15	ok	ok	322.1900	219.754	0.000000	24.59	72.018	16.165	306927824.838880	5	322.4757	1.57170e-03	5.84612e-04
2022/10/27	11:34:15	ok	ok	322.2080	219.821	0.000000	24.66	72.061	16.240	311505894.051242	5	322.4770	1.56201e-03	5.54962e-04
2022/10/27	11:39:15	ok	ok	322.1800	219.884	0.000000	24.72	72.084	16.297	319931614.762614	5	322.4634	1.55986e-03	6.13132e-04
2022/10/27	11:44:15	ok	ok	322.1720	219.935	0.000000	24.78	72.125	16.358	324613321.849197	7	322.1359	1.73630e-03	9.64450e-04
2022/10/27	11:49:15	ok	ok	322.1560	219.997	0.000000	24.89	72.129	16.462	309549850.033641	6	322.6161	1.53200e-03	1.05555e-03
2022/10/27	11:54:15	ok	ok	322.1640	220.045	0.000000	24.93	72.160	16.509	321733014.065514	5	322.4801	1.51624e-03	5.50906e-04
2022/10/27	11:59:15	ok	ok	322.1520	220.095	0.000000	24.99	72.233	16.578	323058204.546451	7	322.2797	1.56060e-03	9.36600e-04
2022/10/27	12:04:15	ok	ok	322.1240	220.149	0.000000	25.06	72.317	16.665	332803353.601106	5	322.4124	1.54784e-03	5.49088e-04
2022/10/27	12:09:15	ok	ok	322.1300	220.202	0.000000	25.06	72.357	16.674	324818972.796162	5	322.4322	1.53427e-03	5.94332e-04
2022/10/27	12:14:15	ok	ok	322.1080	220.252	0.000000	25.13	72.421	16.756	321835134.671624	7	322.1171	1.70336e-03	8.47643e-04
2022/10/27	12:19:15	ok	ok	322.0980	220.307	0.000000	25.17	72.453	16.804	323442306.053925	5	322.6128	1.47818e-03	1.19222e-03
2022/10/27	12:24:15	ok	ok	322.1020	220.345	0.000000	25.24	72.514	16.884	320641565.965768	5	322.4380	1.46746e-03	5.29061e-04
2022/10/27	12:29:15	ok	ok	322.0600	220.396	0.000000	25.29	72.544	16.931	338484438.288027	5	322.3680	1.52753e-03	5.44150e-04
2022/10/27	12:34:15	ok	ok	322.0600	220.432	0.000000	25.34	72.618	17.002	338244854.775041	7	322.2163	1.79163e-03	1.11899e-03
2022/10/27	12:39:15	ok	ok	322.0260	220.477	0.000000	25.40	72.688	17.075	341778150.420625	7	322.1770	1.81038e-03	1.23438e-03
2022/10/27	12:44:15	ok	ok	322.0160	220.516	0.000000	25.44	72.718	17.120	326878795.912154	7	322.0231	1.66065e-03	9.83430e-04
2022/10/27	12:49:15	ok	ok	322.0260	220.565	0.000000	25.48	72.766	17.172	344670345.317959	5	322.6218	1.35420e-03	1.05119e-03
2022/10/27	12:54:15	ok	ok	321.9840	220.601	0.000000	25.51	72.802	17.209	322838953.769357	7	321.9839	1.65744e-03	9.99479e-04
2022/10/27	12:59:15	ok	ok	321.9440	220.635	0.000000	25.57	72.856	17.276	337591363.776166	7	321.9635	1.67563e-03	8.80348e-04
2022/10/27	13:04:15	ok	ok	321.9300	220.668	0.000000	25.58	72.929	17.309	342646503.888026	7	321.9261	1.67186e-03	9.37462e-04
2022/10/27	13:09:15	ok	ok	321.9180	220.705	0.000000	25.64	72.999	17.380	343695304.013310	5	322.3480	1.35743e-03	4.93240e-04
2022/10/27	13:14:15	ok	ok	321.8840	220.743	0.000000	25.66	73.025	17.402	347245394.363906	5	322.4864	1.32828e-03	1.15857e-03
2022/10/27	13:19:15	ok	ok	321.8860	220.775	0.000000	25.68	73.098	17.445	327661123.497818	4	322.0170	1.61428e-03	5.19007e-04
2022/10/27	13:24:15	ok	ok	321.8240	220.813	0.000000	25.74	73.141	17.510	331174140.032563	7	321.8187	1.63606e-03	1.00069e-03
2022/10/27	13:29:15	ok	ok	321.8280	220.843	0.000000	25.80	73.213	17.585	342280568.689750	5	322.4803	1.29057e-03	1.11222e-03
2022/10/27	13:34:15	ok	ok	321.7980	220.865	0.000000	25.80	73.274	17.600	341175103.458907	4	322.0094	1.52111e-03	5.26555e-04
2022/10/27	13:39:15	ok	ok	321.7600	220.895	0.000000	25.84	73.310	17.648	335562070.944700	4	322.0030	1.48221e-03	4.22283e-04
2022/10/27	13:44:15	ok	ok	321.7520	220.928	0.000000	25.85	73.416	17.689	334240846.316759	7	321.7495	1.62105e-03	1.02163e-03
2022/10/27	13:49:15	ok	ok	321.7020	220.959	0.000000	25.87	73.457	17.712	340895489.972209	7	321.7189	1.60401e-03	9.66970e-04
2022/10/27	13:54:15	ok	ok	321.6780	220.982	0.000000	25.88	73.510	17.738	330660532.601312	7	321.7115	1.58505e-03	9.00915e-04
2022/10/27	13:59:15	ok	ok	321.6460	221.014	0.000000	25.92	73.552	17.791	330694947.693542	7	321.6421	1.59209e-03	9.65206e-04
2022/10/27	14:04:15	ok	ok	321.6080	221.033	0.000000	25.95	73.558	17.821	350807892.039870	7	321.6311	1.57679e-03	9.86545e-04
2022/10/27	14:09:15	ok	ok	321.5900	221.055	0.000000	25.98	73.652	17.871	336581615.206525	7	321.7688	1.44243e-03	9.60173e-04
2022/10/27	14:14:15	ok	ok	321.5580	221.074	0.000000	26.01	73.698	17.911	331243702.204055	5	322.0722	1.30768e-03	5.58897e-04
2022/10/27	14:19:15	ok	ok	321.5260	221.099	0.000000	26.05	73.748	17.966	339747666.332476	5	322.0608	1.27627e-03	5.78774e-04
2022/10/27	14:24:15	ok	ok	321.4700	221.122	0.000000	26.07	73.790	17.993	336912420.811439	5	321.9587	1.33751e-03	5.98831e-04
2022/10/27	14:29:15	ok	ok	321.4500	221.134	0.000000	26.11	73.819	18.043	329853037.486213	7	321.6680	1.43572e-03	1.02008e-03
2022/10/27	14:34:15	ok	ok	321.4320	221.154	0.000000	26.12	73.832	18.059	324803668.301709	6	321.8860	1.36802e-03	6.25704e-04
2022/10/27	14:39:15	ok	ok	321.3980	221.167	0.000000	26.15	73.899	18.105	333719145.892796	5	321.9130	1.32584e-03	6.30457e-04
2022/10/27	14:44:15	ok	ok	321.3700	221.178	0.000000	26.17	73.991	18.141	325831345.869254	7	321.3932	1.58987e-03	9.15980e-04
2022/10/27	14:49:15	ok	ok	321.3340	221.200	0.000000	26.21	74.002	18.187	334955707.780273	5	321.8039	1.34229e-03	5.63198e-04
2022/10/27	14:54:15	ok	ok	321.2940	221.214	0.000000	26.21	74.079	18.206	333766402.501153	5	321.7358	1.40066e-03	6.00271e-04
2022/10/27	14:59:15	ok	ok	321.2560	221.224	0.000000	26.21	74.170	18.228	338762819.009444	3	321.2781	2.00348e-03	6.11570e-04
2022/10/27	15:04:15	ok	ok	321.2080	221.243	0.000000	26.22	74.203	18.250	325269111.328714	5	321.6923	1.35990e-03	5.92074e-04
2022/10/27	15:09:15	ok	ok	321.2120	221.248	0.000000	26.24	74.257	18.280	313003247.611364	5	321.7438	1.29317e-03	4.72102e-04
2022/10/27	15:14:15	ok	ok	321.1320	221.262	0.000000	26.22	74.322	18.280	330495194.380693	5	321.5542	1.40854e-03	6.93368e-04
2022/10/27	15:19:15	ok	ok	321.1000	221.281	0.000000	26.27	74.331	18.325	338404870.800417	5	321.5207	1.42008e-03	7.03489e-04
2022/10/27	15:24:15	ok	ok	321.0880	221.288	0.000000	26.28	74.385	18.352	318539983.423222	5	321.5392	1.40740e-03	5.06492e-04
2022/10/27	15:29:15	ok	ok	321.0280	221.300	0.000000	26.31	74.391	18.384	325382839.050647	5	321.5525	1.35693e-03	4.82829e-04
2022/10/27	15:34:15	ok	ok	321.0040	221.310	0.000000	26.35	74.441	18.440	343479279.505936	5	321.4725	1.37521e-03	5.34684e-04
2022/10/27	15:39:15	ok	ok	320.9620	221.323	0.000000	26.36	74.426	18.450	331308224.001177	5	321.4456	1.37853e-03	6.69522e-04
2022/10/27	15:44:15	ok	ok	320.9260	221.329	0.000000	26.35	74.569	18.472	336372719.021627	5	321.3775	1.40119e-03	6.53800e-04
2022/10/27	15:49:15	ok	ok	320.8840	221.334	0.000000	26.36	74.574	18.487	329428970.514418	5	321.3247	1.42471e-03	5.90508e-04
2022/10/27	15:54:15	ok	ok	320.8440	221.348	0.000000	26.36	74.624	18.499	331612443.182556	5	321.3970	1.32510e-03	5.01107e-04
2022/10/27	15:59:15	ok	ok	320.8240	221.355	0.000000	26.38	74.606	18.508	324440143.839886	5	321.2465	1.45027e-03	5.44592e-04
2022/10/27	16:04:15	ok	ok	320.7880	221.363	0.000000	26.41	74.723	18.568	310766048.327844	6	321.2590	1.38048e-03	4.83371e-04
2022/10/27	16:09:15	ok	ok	320.7620	221.359	0.000000	26.39	74.691	18.546	310098256.600270	5	321.2158	1.38595e-03	5.49708e-04
2022/10/27	16:14:15	ok	ok	320.7260	221.367	0.000000	26.41	74.783	18.583	322512114.574889	5	321.2048	1.36282e-03	5.91399e-04
2022/10/27	16:19:15	ok	ok	320.6680	221.374	0.000000	26.38	74.815	18.560	315780626.074713	7	320.7731	2.05898e-03	1.46670e-03
2022/10/27	16:24:15	ok	ok	320.6340	221.385	0.000000	26.38	74.897	18.581	316704467.859490	6	321.2336	1.09665e-03	7.21988e-04
2022/10/27	16:29:15	ok	ok	320.5980	221.391	0.000000	26.41	74.922	18.617	307854097.678716	7	320.7227	2.04898e-03	1.39556e-03
2022/10/27	16:34:15	ok	ok	320.5660	221.395	0.000000	26.42	74.954	18.639	316354418.659179	7	320.6731	2.04719e-03	1.42293e-03
2022/10/27	16:39:15	ok	ok	320.5380	221.395	0.000000	26.39	75.018	18.627	305245348.671672	4	321.0104	1.35252e-03	5.51510e-04
2022/10/27	16:44:15	ok	ok	320.4820	221.396	0.000000	26.38	75.084	18.627	318709747.801205	7	320.5941	2.06087e-03	1.46796e-03
2022/10/27	16:49:15	ok	ok	320.4560	221.411	0.000000	26.36	75.160	18.632	304149409.613605	3	319.4364	3.96970e-03	1.76794e-04
2022/10/27	16:54:15	ok	ok	320.4060	221.422	0.000000	26.36	75.160	18.632	314998996.945260	7	320.5179	2.07496e-03	1.47118e-03
2022/10/27	16:59:15	ok	ok	320.3820	221.423	0.000000	26.34	75.175	18.608	306544643.533255	3	319.3903	3.94401e-03	2.09973e-04
2022/10/27	17:04:15	ok	ok	320.3580	221.433	0.000000	26.32	75.329	18.629	299642493.427924	7	320.4667	2.03012e-03	1.42933e-03
2022/10/27	17:09:15	ok	ok	320.2980	221.446	0.000000	26.32	75.290	18.620	293448410.950999	7	320.4364	2.02879e-03	1.38734e-03
2022/10/27	17:14:15	ok	ok	320.2660	221.448	0.000000	26.31	75.326	18.615	291310930.138689	7	320.3821	2.06022e-03	1.38983e-03
2022/10/27	17:19:15	ok	ok	320.2640	221.452	0.000000	26.28	75.409	18.605	288319914.231573	3	319.4174	3.61576e-03	1.03136e-04
2022/10/27	17:24:15	ok	ok	320.1980	221.464	0.000000	26.24	75.500	18.586	298328251.034421	7	320.2775	2.07424e-03	1.45876e-03
2022/10/27	17:29:15	ok	ok	320.1700	221.467	0.000000	26.28	75.518	18.632	283834834.087399	7	320.2876	2.05757e-03	1.45448e-03
2022/10/27	17:34:15	ok	ok	320.1120	221.467	0.000000	26.22	75.555	18.583	293991628.096568	7	320.2206	2.06184e-03	1.42876e-03
2022/10/27	17:39:15	ok	ok	320.0780	221.483	0.000000	26.22	75.624	18.600	309115545.140647	7	320.1853	2.04963e-03	1.42623e-03
2022/10/27	17:44:15	ok	ok	320.0780	221.485	0.000000	26.20	75.628	18.573	286643366.529167	7	320.3342	1.90093e-03	1.42200e-03
2022/10/27	17:49:15	ok	ok	320.0100	221.489	0.000000	26.20	75.650	18.578	288144851.588345	7	320.2585	1.90383e-03	1.30518e-03
2022/10/27	17:54:15	ok	ok	319.9900	221.498	0.000000	26.18	75.714	18.578	282185731.037842	7	320.1163	2.03510e-03	1.40086e-03
2022/10/27	17:59:15	ok	ok	319.9620	221.501	0.000000	26.18	75.695	18.573	279981780.453330	7	320.0681	2.04973e-03	1.42007e-03
2022/10/27	18:04:15	ok	ok	319.9160	221.504	0.000000	26.18	75.752	18.587	276007403.871227	7	320.0415	2.04458e-03	1.37292e-03
2022/10/27	18:09:15	ok	ok	319.8800	221.505	0.000000	26.18	75.723	18.580	284503190.725472	7	319.9753	2.04675e-03	1.36210e-03
2022/10/27	18:14:15	ok	ok	319.8680	221.515	0.000000	26.18	75.732	18.582	274017905.726573	7	319.9647	2.05929e-03	1.45267e-03
2022/10/27	18:19:15	ok	ok	319.8060	221.514	0.000000	26.18	75.761	18.589	286941851.178860	3	318.8071	3.94820e-03	1.51310e-04
2022/10/27	18:24:15	ok	ok	319.7860	221.525	0.000000	26.14	75.879	18.576	271682243.807942	7	319.9149	2.03804e-03	1.40248e-03
2022/10/27	18:29:15	ok	ok	319.7480	221.521	0.000000	26.12	75.778	18.535	294323635.413169	3	318.8107	3.85703e-03	1.03332e-04
2022/10/27	18:34:15	ok	ok	319.7380	221.528	0.000000	26.10	75.926	18.544	266463871.918542	7	319.8407	2.05000e-03	1.34469e-03
2022/10/27	18:39:15	ok	ok	319.6760	221.531	0.000000	26.11	75.949	18.563	275932862.493288	7	319.9608	1.88620e-03	1.34701e-03
2022/10/27	18:44:15	ok	ok	319.6620	221.532	0.000000	26.11	75.940	18.561	271633012.379307	7	319.9228	1.88270e-03	1.29045e-03
2022/10/27	18:49:15	ok	ok	319.6380	221.538	0.000000	26.10	75.966	18.554	268897916.930150	3	318.7682	3.74002e-03	8.85824e-05
2022/10/27	18:54:15	ok	ok	319.6000	221.541	0.000000	26.05	76.013	18.518	268988612.186719	7	319.7397	2.03435e-03	1.45172e-03
2022/10/27	18:59:15	ok	ok	319.5860	221.542	0.000000	26.05	76.054	18.528	277297172.173768	7	319.6865	2.07384e-03	1.49889e-03
2022/10/27	19:04:15	ok	ok	319.5300	221.545	0.000000	26.04	76.059	18.515	278709356.577152	7	319.6472	2.03261e-03	1.34340e-03
2022/10/27	19:09:15	ok	ok	319.5360	221.548	0.000000	26.02	76.094	18.507	255113803.620363	3	318.4825	4.01064e-03	1.44076e-04
2022/10/27	19:14:15	ok	ok	319.4880	221.550	0.000000	26.02	76.075	18.503	272570534.485829	7	319.5887	2.05054e-03	1.42730e-03
2022/10/27	19:19:15	ok	ok	319.4660	221.555	0.000000	26.00	76.155	18.495	256315930.690199	7	319.7547	1.85962e-03	1.32834e-03
2022/10/27	19:24:15	ok	ok	319.4200	221.550	0.000000	25.98	76.144	18.476	257469605.694399	3	318.4238	3.94894e-03	9.23731e-05
2022/10/27	19:29:15	ok	ok	319.4120	221.554	0.000000	25.98	76.172	18.482	277776823.272552	7	319.5457	2.01162e-03	1.39323e-03
2022/10/27	19:34:15	ok	ok	319.3800	221.548	0.000000	25.97	76.217	18.480	264510030.344273	7	319.4910	2.04201e-03	1.46169e-03
2022/10/27	19:39:15	ok	ok	319.3340	221.557	0.000000	25.95	76.223	18.467	259234709.417874	3	318.3448	3.98360e-03	1.47834e-04
2022/10/27	19:44:15	ok	ok	319.3040	221.554	0.000000	25.91	76.292	18.440	272804714.498244	7	319.4540	2.02221e-03	1.47382e-03
2022/10/27	19:49:15	ok	ok	319.2680	221.557	0.000000	25.90	76.269	18.421	258609604.929041	7	319.4197	2.05504e-03	1.48655e-03
2022/10/27	19:54:15	ok	ok	319.2640	221.559	0.000000	25.90	76.318	18.432	260328572.921126	7	319.3918	2.00966e-03	1.41398e-03
2022/10/27	19:59:15	ok	ok	319.2320	221.560	0.000000	25.85	76.336	18.393	260056231.882459	7	319.3781	2.00742e-03	1.38472e-03
2022/10/27	20:04:15	ok	ok	319.2260	221.554	0.000000	25.87	76.338	18.407	244848064.875388	7	319.3627	2.00853e-03	1.45530e-03
2022/10/27	20:09:15	ok	ok	319.1620	221.559	0.000000	25.87	76.310	18.400	256008280.626693	3	318.1616	3.98128e-03	8.87513e-05
2022/10/27	20:14:15	ok	ok	319.2120	221.560	0.000000	25.87	76.332	18.406	249553591.988468	4	319.7121	1.31268e-03	5.47211e-04
2022/10/27	20:19:15	ok	ok	319.1120	221.559	0.000000	25.85	76.347	18.396	258388574.814017	7	319.2344	2.07705e-03	1.38686e-03
2022/10/27	20:24:15	ok	ok	319.1200	221.559	0.000000	25.84	76.352	18.380	259602286.027375	7	319.2458	1.99183e-03	1.34135e-03
2022/10/27	20:29:15	ok	ok	319.0720	221.560	0.000000	25.81	76.461	18.379	244963841.879119	7	319.2277	2.01958e-03	1.44762e-03
2022/10/27	20:34:15	ok	ok	319.0480	221.559	0.000000	25.80	76.460	18.365	264650746.084730	7	319.2082	2.05179e-03	1.52338e-03
2022/10/27	20:39:15	ok	ok	319.0080	221.555	0.000000	25.78	76.446	18.345	249860507.402691	7	319.1867	2.00537e-03	1.43233e-03
2022/10/27	20:44:15	ok	ok	319.0020	221.559	0.000000	25.83	76.407	18.380	246797585.056000	7	319.1456	2.04860e-03	1.35371e-03
2022/10/27	20:49:15	ok	ok	319.0060	221.555	0.000000	25.76	76.498	18.330	233295070.985966	7	319.1400	2.05606e-03	1.51127e-03
2022/10/27	20:54:15	ok	ok	318.9680	221.554	0.000000	25.76	76.498	18.330	251972814.603743	5	319.5152	1.22203e-03	7.46644e-04
2022/10/27	20:59:15	ok	ok	318.9500	221.547	0.000000	25.78	76.484	18.354	251227696.760060	7	319.2347	1.87365e-03	1.42725e-03
2022/10/27	21:04:15	ok	ok	318.9220	221.553	0.000000	25.76	76.487	18.328	256275642.243031	7	319.0446	2.07363e-03	1.51193e-03
2022/10/27	21:09:15	ok	ok	318.8880	221.550	0.000000	25.76	76.498	18.330	254409461.289402	7	319.0254	2.06961e-03	1.47173e-03
2022/10/27	21:14:15	ok	ok	318.8900	221.550	0.000000	25.71	76.565	18.303	242758298.691737	7	319.0282	2.03977e-03	1.45495e-03
2022/10/27	21:19:15	ok	ok	318.8300	221.538	0.000000	25.71	76.516	18.291	245898190.316630	3	317.7747	4.07265e-03	7.77519e-05
2022/10/27	21:24:15	ok	ok	318.8740	221.543	0.000000	25.70	76.611	18.300	234658692.405409	7	318.9754	2.04287e-03	1.52352e-03
2022/10/27	21:29:15	ok	ok	318.7960	221.540	0.000000	25.68	76.567	18.273	244918599.883566	4	319.3700	1.20638e-03	7.55628e-04
2022/10/27	21:34:15	ok	ok	318.8160	221.546	0.000000	25.64	76.684	18.257	227625036.561418	3	317.6627	4.16815e-03	1.55559e-04
2022/10/27	21:39:15	ok	ok	318.7600	221.552	0.000000	25.63	76.643	18.234	232575585.926981	3	317.7119	4.05173e-03	1.70347e-04
2022/10/27	21:44:15	ok	ok	318.7340	221.549	0.000000	25.63	76.681	18.243	246994595.593955	3	317.6993	4.01586e-03	8.51771e-05
2022/10/27	21:49:15	ok	ok	318.7720	221.551	0.000000	25.58	76.727	18.210	221078006.981290	3	317.5381	4.22786e-03	1.48209e-04
2022/10/27	21:54:15	ok	ok	318.7300	221.551	0.000000	25.54	76.777	18.176	233443839.400387	5	319.1713	1.33152e-03	7.13526e-04
2022/10/27	21:59:15	ok	ok	318.6600	221.552	0.000000	25.57	76.773	18.205	232690884.135109	7	318.8158	2.01944e-03	1.36965e-03
2022/10/27	22:04:15	ok	ok	318.6300	221.558	0.000000	25.47	76.905	18.136	240052530.364586	7	318.7678	2.08641e-03	1.46928e-03
2022/10/27	22:09:15	ok	ok	318.6100	221.564	0.000000	25.46	76.854	18.110	236417414.686197	6	319.1161	1.72807e-03	1.41193e-03
2022/10/27	22:14:15	ok	ok	318.6240	221.567	0.000000	25.44	76.869	18.097	228712383.730689	7	318.8891	1.90025e-03	1.33028e-03
2022/10/27	22:19:15	ok	ok	318.6000	221.568	0.000000	25.46	76.805	18.098	233116605.391086	5	319.0798	1.36314e-03	7.10776e-04
2022/10/27	22:24:15	ok	ok	318.5920	221.573	0.000000	25.43	76.895	18.090	225114832.993901	4	319.2015	1.11262e-03	7.40321e-04
2022/10/27	22:29:15	ok	ok	318.5480	221.573	0.000000	25.38	76.886	18.044	217808455.248455	6	319.0620	1.71137e-03	1.36443e-03
2022/10/27	22:34:15	ok	ok	318.5360	221.574	0.000000	25.40	76.938	18.073	228488111.781599	7	318.6901	2.10938e-03	1.48722e-03
2022/10/27	22:39:15	ok	ok	318.5200	221.575	0.000000	25.37	76.883	18.030	216393580.570730	3	317.5574	4.02981e-03	2.33415e-04
2022/10/27	22:44:15	ok	ok	318.4780	221.583	0.000000	25.34	76.942	18.014	236583411.722450	5	319.0386	1.29261e-03	6.54700e-04
2022/10/27	22:49:15	ok	ok	318.4960	221.581	0.000000	25.36	76.878	18.016	228574203.935104	5	319.0166	1.29096e-03	7.32329e-04
2022/10/27	22:54:15	ok	ok	318.4800	221.585	0.000000	25.34	76.913	18.008	224821579.883419	7	318.7386	1.94258e-03	1.31318e-03
2022/10/27	22:59:15	ok	ok	318.4540	221.588	0.000000	25.30	76.933	17.972	226260830.676832	5	318.9956	1.25984e-03	6.82767e-04
2022/10/27	23:04:15	ok	ok	318.4220	221.589	0.000000	25.29	76.950	17.960	243158536.340163	5	318.9832	1.29193e-03	6.67902e-04
2022/10/27	23:09:15	ok	ok	318.4440	221.587	0.000000	25.24	76.968	17.921	223591416.040072	4	318.9058	1.39969e-03	6.70601e-04
2022/10/27	23:14:15	ok	ok	318.6440	221.580	0.000000	25.27	76.956	17.948	224038379.130308	5	318.9648	1.25060e-03	7.44661e-04
2022/10/27	23:19:15	ok	ok	318.3800	221.589	0.000000	25.24	77.006	17.930	214027558.855081	7	318.5260	2.11225e-03	1.45021e-03
2022/10/27	23:24:15	ok	ok	318.6440	221.586	0.000000	25.24	76.968	17.921	210138069.172100	4	318.8833	1.38961e-03	6.90761e-04
2022/10/27	23:29:15	ok	ok	318.3680	221.593	0.000000	25.22	77.029	17.908	232852456.322824	5	318.8931	1.31312e-03	6.83814e-04
2022/10/27	23:34:15	ok	ok	318.3460	221.587	0.000000	25.19	77.023	17.877	215641306.664835	7	318.5137	2.06355e-03	1.41521e-03
2022/10/27	23:39:15	ok	ok	318.3460	221.588	0.000000	25.17	76.997	17.858	220503760.355171	5	318.8832	1.23276e-03	6.51277e-04
2022/10/27	23:44:15	ok	ok	318.3420	221.599	0.000000	25.13	77.087	17.836	229539449.349648	5	318.8091	1.36262e-03	6.98490e-04
2022/10/27	23:49:15	ok	ok	318.3000	221.595	0.000000	25.16	77.102	17.869	229135054.007969	6	318.8310	1.32278e-03	6.05851e-04
2022/10/27	23:54:15	ok	ok	318.5620	221.596	0.000000	25.13	77.066	17.831	212633967.178590	7	318.6710	1.81695e-03	1.25943e-03
2022/10/27	23:59:15	ok	ok	318.2700	221.598	0.000000	25.12	77.082	17.821	214037312.375076	5	318.7195	1.48186e-03	5.83230e-04
2022/10/28	00:04:15	ok	ok	318.5340	221.590	0.000000	25.09	77.037	17.781	223294554.559422	5	318.8081	1.34208e-03	4.81196e-04
2022/10/28	00:09:15	ok	ok	318.2400	221.597	0.000000	25.06	77.176	17.784	217046254.703811	7	318.5289	1.94340e-03	1.41608e-03
2022/10/28	00:14:15	ok	ok	318.2200	221.592	0.000000	25.07	77.121	17.788	235463549.632303	5	318.7559	1.33257e-03	6.81609e-04
2022/10/28	00:19:15	ok	ok	318.2020	221.597	0.000000	25.06	77.147	17.777	221137200.555934	6	318.7359	1.74120e-03	1.38631e-03
2022/10/28	00:24:15	ok	ok	318.1940	221.601	0.000000	24.99	77.188	17.715	226394459.856891	5	318.7212	1.34392e-03	6.17303e-04
2022/10/28	00:29:15	ok	ok	318.1660	221.597	0.000000	25.00	77.151	17.723	224383569.149875	6	318.6717	1.75003e-03	1.40033e-03
2022/10/28	00:34:15	ok	ok	318.1860	221.602	0.000000	24.96	77.189	17.689	220687219.841707	5	318.6957	1.29327e-03	7.21837e-04
2022/10/28	00:39:15	ok	ok	318.1380	221.597	0.000000	25.00	77.151	17.723	232761767.092017	5	318.7041	1.29222e-03	6.81339e-04
2022/10/28	00:44:15	ok	ok	318.1120	221.600	0.000000	24.97	77.156	17.694	224621807.830029	5	318.6500	1.32630e-03	6.42409e-04
2022/10/28	00:49:15	ok	ok	318.1360	221.603	0.000000	24.94	77.197	17.675	210154496.749548	7	318.4221	1.95647e-03	1.45251e-03
2022/10/28	00:54:15	ok	ok	318.3960	221.605	0.000000	24.92	77.211	17.651	224637728.756734	5	318.7915	9.51791e-04	7.51400e-04
2022/10/28	00:59:15	ok	ok	318.0720	221.598	0.000000	24.94	77.244	17.685	223012386.983389	7	318.2323	2.10991e-03	1.42661e-03
2022/10/28	01:04:15	ok	ok	318.0820	221.603	0.000000	24.92	77.189	17.646	204926072.681690	4	318.6537	1.35049e-03	6.07107e-04
2022/10/28	01:09:15	ok	ok	318.0600	221.607	0.000000	24.87	77.247	17.617	213423669.019992	6	318.6031	1.28696e-03	6.41513e-04
2022/10/28	01:14:15	ok	ok	318.0820	221.606	0.000000	24.89	77.240	17.629	214610017.258295	6	318.6036	1.32692e-03	5.89769e-04
2022/10/28	01:19:15	ok	ok	318.0700	221.606	0.000000	24.87	77.295	17.628	221117033.053701	5	318.6360	1.26995e-03	6.94682e-04
2022/10/28	01:24:15	ok	ok	318.3320	221.605	0.000000	24.86	77.224	17.599	216102980.008301	4	318.5501	1.42444e-03	6.57387e-04
2022/10/28	01:29:15	ok	ok	318.3280	221.605	0.000000	24.85	77.298	17.600	213876898.071474	6	318.5534	1.35390e-03	6.00461e-04
2022/10/28	01:34:15	ok	ok	318.3120	221.605	0.000000	24.86	77.253	17.605	213434359.465438	6	318.5701	1.28845e-03	5.72995e-04
2022/10/28	01:39:15	ok	ok	318.0040	221.608	0.000000	24.85	77.249	17.588	217447668.838682	7	318.1891	2.06359e-03	1.31930e-03
2022/10/28	01:44:15	ok	ok	318.3160	221.607	0.000000	24.82	77.234	17.558	213414868.997231	6	318.5217	1.34810e-03	5.84033e-04
2022/10/28	01:49:15	ok	ok	317.9940	221.606	0.000000	24.81	77.308	17.562	228044591.621565	5	318.5155	1.32507e-03	6.68178e-04
2022/10/28	01:54:15	ok	ok	318.2760	221.610	0.000000	24.79	77.304	17.545	215380642.772715	5	318.5244	1.35816e-03	5.69624e-04
2022/10/28	01:59:15	ok	ok	317.9420	221.603	0.000000	24.78	77.252	17.520	221045217.034160	6	318.4867	1.32616e-03	5.91057e-04
2022/10/28	02:04:15	ok	ok	317.9420	221.604	0.000000	24.76	77.308	17.520	220521256.821884	5	318.4478	1.35649e-03	6.67955e-04
2022/10/28	02:09:15	ok	ok	317.9240	221.605	0.000000	24.76	77.345	17.528	219417749.166347	6	318.5090	1.28937e-03	5.75567e-04
2022/10/28	02:14:15	ok	ok	318.2300	221.604	0.000000	24.72	77.298	17.476	220177448.476488	5	318.4887	1.33736e-03	5.97127e-04
2022/10/28	02:19:15	ok	ok	317.9220	221.603	0.000000	24.71	77.400	17.485	210148123.506578	6	318.4779	1.25745e-03	6.68479e-04
2022/10/28	02:24:15	ok	ok	318.1860	221.603	0.000000	24.72	77.354	17.488	216444194.201484	6	318.4703	1.30135e-03	5.50279e-04
2022/10/28	02:29:15	ok	ok	317.9060	221.606	0.000000	24.68	77.375	17.451	215417427.447643	5	318.4360	1.31592e-03	6.26178e-04
2022/10/28	02:34:15	ok	ok	318.2060	221.606	0.000000	24.69	77.377	17.465	239951709.035075	5	318.4377	1.37023e-03	4.87242e-04
2022/10/28	02:39:15	ok	ok	318.1740	221.605	0.000000	24.68	77.363	17.448	226342134.716446	6	318.4437	1.29919e-03	5.84376e-04
2022/10/28	02:44:15	ok	ok	318.1680	221.603	0.000000	24.68	77.382	17.452	217967595.494004	6	318.4224	1.34253e-03	4.61258e-04
2022/10/28	02:49:15	ok	ok	318.1520	221.607	0.000000	24.62	77.418	17.406	231253674.794959	6	318.3847	1.35050e-03	4.85327e-04
2022/10/28	02:54:15	ok	ok	318.1420	221.603	0.000000	24.61	77.472	17.404	213820337.143707	6	318.3699	1.29849e-03	6.28559e-04
2022/10/28	02:59:15	ok	ok	318.1460	221.606	0.000000	24.62	77.449	17.412	219789951.568825	6	318.2594	1.47281e-03	6.11678e-04
2022/10/28	03:04:15	ok	ok	318.1200	221.606	0.000000	24.61	77.482	17.407	227311267.465408	6	318.3909	1.27200e-03	5.93080e-04
2022/10/28	03:09:15	ok	ok	318.1300	221.606	0.000000	24.58	77.504	17.383	225814115.261468	5	318.3419	1.39625e-03	4.99974e-04
2022/10/28	03:14:15	ok	ok	318.1040	221.606	0.000000	24.58	77.485	17.379	214111175.143507	6	318.3701	1.28926e-03	5.73355e-04
2022/10/28	03:19:15	ok	ok	318.0960	221.613	0.000000	24.55	77.496	17.350	213768093.188248	5	318.3018	1.36848e-03	6.38635e-04
2022/10/28	03:24:15	ok	ok	318.0900	221.609	0.000000	24.56	77.462	17.360	206389403.960483	6	318.3397	1.27315e-03	5.70330e-04
2022/10/28	03:29:15	ok	ok	318.0700	221.610	0.000000	24.52	77.528	17.331	218275270.469618	5	318.3190	1.28620e-03	6.63557e-04
2022/10/28	03:34:15	ok	ok	318.0780	221.614	0.000000	24.55	77.458	17.341	213691234.349638	6	318.3397	1.27318e-03	5.70330e-04
2022/10/28	03:39:15	ok	ok	318.0600	221.608	0.000000	24.53	77.473	17.332	222054150.899101	5	318.2536	1.39964e-03	5.22565e-04
2022/10/28	03:44:15	ok	ok	318.0520	221.604	0.000000	24.53	77.473	17.332	226476220.209387	6	318.2824	1.28800e-03	6.02530e-04
2022/10/28	03:49:15	ok	ok	318.0580	221.609	0.000000	24.52	77.462	17.316	229070582.142468	5	318.3084	1.33048e-03	5.33846e-04
2022/10/28	03:54:15	ok	ok	318.0360	221.613	0.000000	24.52	77.519	17.329	227285641.429537	6	318.2659	1.31738e-03	6.16099e-04
2022/10/28	03:59:15	ok	ok	318.0480	221.609	0.000000	24.53	77.473	17.332	239123407.831063	6	318.2703	1.30221e-03	5.50625e-04
2022/10/28	04:04:15	ok	ok	317.6900	221.603	0.000000	24.53	77.513	17.340	205993924.570388	6	318.2703	1.27523e-03	5.82127e-04
2022/10/28	04:09:15	ok	ok	318.0140	221.602	0.000000	24.51	77.554	17.323	226278035.775052	6	318.2776	1.27510e-03	4.94535e-04
2022/10/28	04:14:15	ok	ok	318.0180	221.597	0.000000	24.49	77.501	17.296	233303660.626411	6	318.2488	1.25870e-03	6.53175e-04
2022/10/28	04:19:15	ok	ok	317.6720	221.599	0.000000	24.48	77.586	17.302	222849404.091608	5	318.1964	1.34355e-03	7.12561e-04
2022/10/28	04:24:15	ok	ok	318.0080	221.594	0.000000	24.45	77.501	17.254	247963994.468037	6	318.1004	1.48174e-03	5.76824e-04
2022/10/28	04:29:15	ok	ok	317.9580	221.596	0.000000	24.49	77.531	17.303	215556259.349434	5	318.3385	1.16391e-03	6.04752e-04
2022/10/28	04:34:15	ok	ok	317.9760	221.586	0.000000	24.48	77.519	17.287	216263988.770744	7	318.0826	1.42702e-03	5.82049e-04
2022/10/28	04:39:15	ok	ok	317.9680	221.585	0.000000	24.46	77.563	17.284	219602006.645596	6	318.0793	1.47084e-03	5.99445e-04
2022/10/28	04:44:15	ok	ok	317.9580	221.588	0.000000	24.43	77.586	17.260	222471493.763001	5	318.1911	1.33076e-03	5.21429e-04
2022/10/28	04:49:15	ok	ok	317.9560	221.584	0.000000	24.43	77.595	17.262	231527348.630273	6	318.1561	1.32559e-03	5.79986e-04
2022/10/28	04:54:15	ok	ok	317.9440	221.587	0.000000	24.48	77.528	17.289	218268429.832301	5	318.1595	1.29531e-03	6.70810e-04
2022/10/28	04:59:15	ok	ok	317.9440	221.584	0.000000	24.45	77.609	17.278	229111189.981397	6	318.1377	1.36441e-03	5.08664e-04
2022/10/28	05:04:15	ok	ok	317.9300	221.581	0.000000	24.42	77.659	17.263	238152164.648096	6	318.2007	1.25191e-03	5.47666e-04
2022/10/28	05:09:15	ok	ok	317.9240	221.582	0.000000	24.42	77.668	17.266	231165488.017496	6	318.1949	1.23247e-03	5.92224e-04
2022/10/28	05:14:15	ok	ok	317.9300	221.584	0.000000	24.39	77.673	17.238	244574315.390347	5	318.1382	1.35324e-03	5.20489e-04
2022/10/28	05:19:15	ok	ok	317.9080	221.586	0.000000	24.38	77.707	17.232	225937308.626236	7	318.0074	1.39327e-03	6.13486e-04
2022/10/28	05:24:15	ok	ok	317.9040	221.585	0.000000	24.35	77.700	17.202	235085866.275388	5	318.0844	1.29817e-03	5.84550e-04
2022/10/28	05:29:15	ok	ok	317.8920	221.585	0.000000	24.35	77.728	17.209	234747348.615218	6	318.1042	1.32590e-03	4.92568e-04
2022/10/28	05:34:15	ok	ok	317.8780	221.583	0.000000	24.34	77.647	17.178	225660161.214564	6	318.0749	1.33264e-03	4.87377e-04
2022/10/28	05:39:15	ok	ok	317.8640	221.585	0.000000	24.35	77.710	17.204	212738241.419862	7	317.8423	1.51764e-03	6.75850e-04
2022/10/28	05:44:15	ok	ok	317.8700	221.585	0.000000	24.31	77.697	17.163	247549628.016363	6	318.0620	1.30407e-03	5.69454e-04
2022/10/28	05:49:15	ok	ok	317.8680	221.582	0.000000	24.32	77.780	17.194	219152312.509508	5	318.0474	1.30424e-03	6.79977e-04
2022/10/28	05:54:15	ok	ok	317.8580	221.591	0.000000	24.31	77.784	17.182	239077152.901634	6	318.0616	1.26108e-03	5.99750e-04
2022/10/28	05:59:15	ok	ok	317.8400	221.581	0.000000	24.31	77.670	17.157	231156408.701000	5	317.9867	1.39030e-03	5.83413e-04
2022/10/28	06:04:15	ok	ok	317.8240	221.580	0.000000	24.29	77.762	17.161	247185895.991450	6	318.0445	1.33446e-03	5.47674e-04
2022/10/28	06:09:15	ok	ok	317.8200	221.584	0.000000	24.31	77.748	17.174	234813375.648389	6	318.0673	1.25353e-03	5.76560e-04
2022/10/28	06:14:15	ok	ok	317.8200	221.579	0.000000	24.32	77.762	17.190	244995243.164839	6	318.0153	1.33495e-03	5.06935e-04
2022/10/28	06:19:15	ok	ok	317.8040	221.588	0.000000	24.28	77.769	17.150	249220154.775203	5	318.0402	1.34427e-03	4.52948e-04
2022/10/28	06:24:15	ok	ok	317.8040	221.573	0.000000	24.31	77.784	17.182	236593239.584957	5	318.0189	1.25497e-03	6.27874e-04
2022/10/28	06:29:15	ok	ok	317.8000	221.580	0.000000	24.28	77.742	17.144	234965898.888584	5	317.9916	1.34015e-03	5.69936e-04
2022/10/28	06:34:15	ok	ok	317.7840	221.579	0.000000	24.29	77.792	17.168	250721700.139747	7	317.8865	1.38777e-03	6.23344e-04
2022/10/28	06:39:15	ok	ok	317.7800	221.581	0.000000	24.25	77.801	17.129	251459660.039388	5	317.9892	1.34699e-03	4.77856e-04
2022/10/28	06:44:15	ok	ok	317.7720	221.580	0.000000	24.27	77.757	17.135	217783528.958232	6	317.9925	1.28084e-03	5.30590e-04
2022/10/28	06:49:15	ok	ok	317.7600	221.570	0.000000	24.25	77.819	17.133	234390643.679061	6	317.9447	1.34735e-03	5.13504e-04
2022/10/28	06:54:15	ok	ok	317.7380	221.570	0.000000	24.25	77.801	17.129	238114950.087638	5	317.9406	1.33491e-03	6.80066e-04
2022/10/28	06:59:15	ok	ok	317.7700	221.571	0.000000	24.29	77.792	17.168	224724310.578813	7	317.8535	1.43899e-03	5.12768e-04
2022/10/28	07:04:15	ok	ok	317.7380	221.568	0.000000	24.27	77.806	17.145	234229447.829497	6	317.9698	1.30754e-03	4.10567e-04
2022/10/28	07:09:15	ok	ok	317.7420	221.566	0.000000	24.27	77.806	17.145	247106358.283823	6	317.9264	1.34395e-03	5.24196e-04
2022/10/28	07:14:15	ok	ok	317.7380	221.560	0.000000	24.25	77.789	17.126	263362847.331494	6	317.8945	1.37133e-03	4.93685e-04
2022/10/28	07:19:15	ok	ok	317.7220	221.557	0.000000	24.31	77.806	17.187	244400577.470405	6	317.9271	1.35971e-03	4.30657e-04
2022/10/28	07:24:15	ok	ok	317.7320	221.556	0.000000	24.28	77.778	17.152	249939056.002606	6	317.9072	1.34895e-03	5.19824e-04
2022/10/28	07:29:15	ok	ok	317.7000	221.546	0.000000	24.31	77.806	17.187	233048102.964675	6	317.8628	1.36543e-03	4.86493e-04
2022/10/28	07:34:15	ok	ok	317.6980	221.545	0.000000	24.31	77.757	17.176	240518826.949847	6	317.8959	1.32469e-03	5.08598e-04
2022/10/28	07:39:15	ok	ok	317.7000	221.539	0.000000	24.29	77.755	17.160	250607986.063993	6	317.8653	1.34473e-03	4.98540e-04
2022/10/28	07:44:15	ok	ok	317.7020	221.528	0.000000	24.34	77.746	17.200	236642400.720035	6	317.8525	1.32107e-03	5.89868e-04
2022/10/28	07:49:15	ok	ok	317.6900	221.523	0.000000	24.34	77.803	17.212	249033224.307514	6	317.8655	1.33538e-03	4.56935e-04
2022/10/28	07:54:15	ok	ok	317.6840	221.518	0.000000	24.31	77.815	17.189	269202923.791336	6	317.9092	1.23711e-03	5.60205e-04
2022/10/28	07:59:15	ok	ok	317.6720	221.512	0.000000	24.36	77.742	17.227	247785746.015320	7	317.6517	1.47973e-03	7.03281e-04
2022/10/28	08:04:15	ok	ok	317.6700	221.505	0.000000	24.38	77.707	17.232	243749177.644849	5	317.8457	1.30639e-03	6.16491e-04
2022/10/28	08:09:15	ok	ok	317.6760	221.501	0.000000	24.34	77.765	17.204	243136935.069305	6	317.8464	1.34030e-03	4.54123e-04
2022/10/28	08:14:15	ok	ok	317.6700	221.495	0.000000	24.39	77.778	17.261	259871257.937311	5	317.8211	1.36008e-03	5.40263e-04
2022/10/28	08:19:15	ok	ok	317.6500	221.485	0.000000	24.41	77.762	17.273	263061044.016743	6	317.8527	1.30656e-03	5.54279e-04
2022/10/28	08:24:15	ok	ok	317.6560	221.478	0.000000	24.39	77.748	17.255	246878597.962444	5	317.7960	1.37052e-03	5.54600e-04
2022/10/28	08:29:15	ok	ok	317.6440	221.472	0.000000	24.43	77.760	17.299	242670483.732613	6	317.8128	1.35579e-03	5.01219e-04
2022/10/28	08:34:15	ok	ok	317.6320	221.461	0.000000	24.43	77.720	17.290	265560497.123372	5	317.7876	1.37144e-03	5.47691e-04
2022/10/28	08:39:15	ok	ok	317.6160	221.452	0.000000	24.43	77.760	17.299	272319522.485174	5	317.8096	1.32778e-03	5.58820e-04
2022/10/28	08:44:15	ok	ok	317.6100	221.442	0.000000	24.41	77.821	17.286	259330154.919380	5	317.8255	1.30101e-03	4.73663e-04
2022/10/28	08:49:15	ok	ok	317.6100	221.433	0.000000	24.43	77.760	17.299	279774057.919018	7	317.6975	1.50691e-03	5.52408e-04
2022/10/28	08:54:15	ok	ok	317.5900	221.427	0.000000	24.49	77.752	17.352	265901820.647412	6	317.7836	1.32605e-03	4.83720e-04
2022/10/28	08:59:15	ok	ok	317.5900	221.417	0.000000	24.51	77.775	17.373	239154855.834516	6	317.7625	1.30759e-03	4.96983e-04
2022/10/28	09:04:15	ok	ok	317.5840	221.411	0.000000	24.51	77.797	17.378	258667641.812961	6	317.7931	1.28749e-03	4.95668e-04
2022/10/28	09:09:15	ok	ok	317.5720	221.401	0.000000	24.53	77.752	17.394	254528290.864020	6	317.8059	1.28905e-03	4.54407e-04
2022/10/28	09:14:15	ok	ok	317.5600	221.385	0.000000	24.55	77.797	17.417	272562432.531669	5	317.8022	1.29880e-03	4.82096e-04
2022/10/28	09:19:15	ok	ok	317.5440	221.380	0.000000	24.55	77.775	17.412	246216864.261893	5	317.7802	1.29713e-03	5.28986e-04
2022/10/28	09:24:15	ok	ok	317.5480	221.374	0.000000	24.56	77.760	17.427	276924351.161881	7	317.9015	1.05693e-03	5.81389e-04
2022/10/28	09:29:15	ok	ok	317.5380	221.355	0.000000	24.59	77.739	17.449	267781901.320478	6	317.7544	1.29917e-03	4.88846e-04
2022/10/28	09:34:15	ok	ok	317.5300	221.342	0.000000	24.63	77.720	17.487	271047019.331953	7	317.6226	1.43620e-03	5.34441e-04
2022/10/28	09:39:15	ok	ok	317.5300	221.342	0.000000	24.62	77.766	17.484	271884156.904112	7	317.8525	1.07067e-03	6.21197e-04
2022/10/28	09:44:15	ok	ok	317.5080	221.330	0.000000	24.65	77.705	17.496	270079555.745336	6	317.7349	1.30597e-03	4.97268e-04
2022/10/28	09:49:15	ok	ok	317.5060	221.310	0.000000	24.69	77.684	17.534	281157371.543676	6	317.8728	9.87687e-04	6.40193e-04
2022/10/28	09:54:15	ok	ok	317.4900	221.299	0.000000	24.69	77.705	17.539	252817079.458260	7	317.8287	1.06067e-03	6.54230e-04
2022/10/28	09:59:15	ok	ok	317.4880	221.291	0.000000	24.75	77.679	17.588	241061478.125692	7	317.8225	1.06735e-03	6.47288e-04
2022/10/28	10:04:15	ok	ok	317.4920	221.274	0.000000	24.76	77.714	17.612	269255605.479382	7	317.8470	1.03106e-03	6.27251e-04
2022/10/28	10:09:15	ok	ok	317.4740	221.261	0.000000	24.79	77.710	17.638	261033704.889462	7	317.8719	1.04005e-03	7.54422e-04
2022/10/28	10:14:15	ok	ok	317.4660	221.245	0.000000	24.82	77.716	17.668	278972395.467275	7	317.7742	1.09363e-03	6.20511e-04
2022/10/28	10:19:15	ok	ok	317.4640	221.237	0.000000	24.83	77.670	17.671	257843034.388053	6	317.8437	9.98907e-04	6.47963e-04
2022/10/28	10:24:15	ok	ok	317.4480	221.223	0.000000	24.85	77.684	17.687	259825038.885930	6	317.8449	9.92445e-04	7.24382e-04
2022/10/28	10:29:15	ok	ok	317.4460	221.202	0.000000	24.89	77.696	17.733	266374778.942492	7	317.8092	1.00684e-03	6.62431e-04
2022/10/28	10:34:15	ok	ok	317.4360	221.190	0.000000	24.90	77.710	17.752	263329646.240363	6	317.8748	9.78249e-04	6.29271e-04
2022/10/28	10:39:15	ok	ok	317.4120	221.168	0.000000	24.94	77.670	17.783	278364129.408460	7	317.7694	1.04226e-03	6.20490e-04
2022/10/28	10:44:15	ok	ok	317.4200	221.157	0.000000	24.96	77.655	17.795	277969914.575064	7	317.7707	1.06378e-03	6.39424e-04
2022/10/28	10:49:15	ok	ok	317.4040	221.139	0.000000	24.99	77.670	17.826	260740771.851118	6	317.8504	9.88971e-04	5.68231e-04
2022/10/28	10:54:15	ok	ok	317.3960	221.121	0.000000	25.06	77.650	17.894	271852918.913376	7	317.7453	1.03681e-03	6.51101e-04
2022/10/28	10:59:15	ok	ok	317.3960	221.101	0.000000	25.06	77.592	17.880	261870926.561823	7	317.7192	1.05969e-03	6.50316e-04
2022/10/28	11:04:15	ok	ok	317.3900	221.091	0.000000	25.10	77.670	17.944	257837421.780336	7	317.7097	1.04376e-03	6.70533e-04
2022/10/28	11:09:15	ok	ok	317.3740	221.072	0.000000	25.12	77.664	17.956	274701325.569117	7	317.7257	1.03453e-03	6.43850e-04
2022/10/28	11:14:15	ok	ok	317.3580	221.057	0.000000	25.13	77.678	17.973	253973920.765867	7	317.6973	1.03159e-03	6.82224e-04
2022/10/28	11:19:15	ok	ok	317.3560	221.039	0.000000	25.20	77.636	18.036	269592709.619484	7	317.6901	1.03768e-03	6.62516e-04
2022/10/28	11:24:15	ok	ok	317.3460	221.022	0.000000	25.24	77.636	18.076	281297025.177951	7	317.7152	1.02094e-03	5.90683e-04
2022/10/28	11:29:15	ok	ok	317.3400	221.003	0.000000	25.29	77.627	18.118	248574488.441988	6	317.7193	1.00847e-03	7.18091e-04
2022/10/28	11:34:15	ok	ok	317.3280	220.983	0.000000	25.30	77.591	18.125	299035539.254406	7	317.6640	1.05042e-03	6.41500e-04
2022/10/28	11:39:15	ok	ok	317.3200	220.967	0.000000	25.37	77.629	18.205	268958862.182746	6	317.6165	1.11919e-03	6.17294e-04
2022/10/28	11:44:15	ok	ok	317.2980	220.942	0.000000	25.40	77.559	18.219	269758194.679856	7	317.6272	1.05129e-03	7.02120e-04
2022/10/28	11:49:15	ok	ok	317.2940	220.930	0.000000	25.41	77.629	18.249	256774493.533832	7	317.6004	1.05536e-03	6.76465e-04
2022/10/28	11:54:15	ok	ok	317.2940	220.912	0.000000	25.44	77.636	18.278	249321308.143589	6	317.6199	1.05480e-03	7.22156e-04
2022/10/28	11:59:15	ok	ok	317.2680	220.887	0.000000	25.53	77.636	18.366	259750408.838816	6	317.6918	9.59172e-04	7.35469e-04
2022/10/28	12:04:15	ok	ok	317.2680	220.864	0.000000	25.53	77.588	18.354	262555678.710772	7	317.6146	1.02029e-03	6.23139e-04
2022/10/28	12:09:15	ok	ok	317.2580	220.843	0.000000	25.61	77.551	18.436	278888106.799867	7	317.5880	1.04294e-03	6.86194e-04
2022/10/28	12:14:15	ok	ok	317.2460	220.830	0.000000	25.61	77.620	18.452	285090709.655305	6	317.5862	1.10972e-03	5.95178e-04
2022/10/28	12:19:15	ok	ok	317.2420	220.804	0.000000	25.66	77.569	18.485	265488045.935036	7	317.5349	1.04503e-03	6.93096e-04
2022/10/28	12:24:15	ok	ok	317.2320	220.783	0.000000	25.73	77.568	18.556	271437198.620373	6	317.6802	9.39712e-04	6.77709e-04
2022/10/28	12:29:15	ok	ok	317.2200	220.757	0.000000	25.76	77.586	18.591	271723391.587038	6	317.5223	1.00765e-03	7.40996e-04
2022/10/28	12:34:15	ok	ok	317.2140	220.739	0.000000	25.77	77.627	18.615	273107596.885620	7	317.5380	1.02327e-03	6.10306e-04
2022/10/28	12:39:15	ok	ok	317.2040	220.724	0.000000	25.81	77.569	18.645	275134979.666641	6	317.5233	9.94975e-04	7.29278e-04
2022/10/28	12:44:15	ok	ok	317.1720	220.700	0.000000	25.85	77.591	18.695	293860185.959687	7	317.5329	9.90447e-04	6.24317e-04
2022/10/28	12:49:15	ok	ok	317.1740	220.689	0.000000	25.88	77.556	18.715	285416464.940340	6	317.4556	1.11778e-03	5.88868e-04
2022/10/28	12:54:15	ok	ok	317.1660	220.664	0.000000	25.91	77.623	18.762	300259036.857944	6	317.5128	9.81254e-04	6.66719e-04
2022/10/28	12:59:15	ok	ok	317.1520	220.646	0.000000	25.92	77.675	18.788	278459193.652121	5	317.4311	1.12086e-03	6.34365e-04
2022/10/28	13:04:15	ok	ok	317.1340	220.624	0.000000	25.98	77.638	18.838	310258437.709986	6	317.3812	1.14509e-03	6.10535e-04
2022/10/28	13:09:15	ok	ok	317.1280	220.607	0.000000	26.00	77.624	18.852	296799192.916007	6	317.4291	1.02924e-03	6.76902e-04
2022/10/28	13:14:15	ok	ok	317.1120	220.596	0.000000	26.07	77.629	18.929	295239585.954835	6	317.4456	1.02582e-03	6.66531e-04
2022/10/28	13:19:15	ok	ok	317.1040	220.575	0.000000	26.05	77.675	18.923	292550630.269311	7	317.3405	1.18610e-03	5.51268e-04
2022/10/28	13:24:15	ok	ok	317.0900	220.551	0.000000	26.08	77.673	18.954	320561097.673407	6	317.1149	1.57700e-03	5.24233e-04
2022/10/28	13:29:15	ok	ok	317.0780	220.538	0.000000	26.14	77.665	19.014	317701440.890697	6	317.3798	1.12343e-03	5.07422e-04
2022/10/28	13:34:15	ok	ok	317.0640	220.518	0.000000	26.15	77.661	19.027	281540371.959275	6	317.3388	1.14171e-03	5.06182e-04
2022/10/28	13:39:15	ok	ok	317.0540	220.505	0.000000	26.17	77.702	19.051	297219933.251829	6	317.2836	1.16423e-03	6.11177e-04
2022/10/28	13:44:15	ok	ok	317.0380	220.482	0.000000	26.22	77.755	19.124	306928280.551389	7	317.3165	1.13028e-03	5.69429e-04
2022/10/28	13:49:15	ok	ok	317.0320	220.465	0.000000	26.25	77.684	19.138	325131758.563116	6	317.0438	1.61072e-03	4.34774e-04
2022/10/28	13:54:15	ok	ok	317.0200	220.444	0.000000	26.25	77.705	19.143	307005077.596979	6	317.0313	1.61565e-03	4.82429e-04
2022/10/28	13:59:15	ok	ok	317.0000	220.418	0.000000	26.30	77.714	19.191	320356262.439022	7	317.0751	1.41710e-03	5.50195e-04
2022/10/28	14:04:15	ok	ok	316.9900	220.405	0.000000	26.31	77.787	19.223	318591169.321700	6	317.0392	1.56386e-03	4.34322e-04
2022/10/28	14:09:15	ok	ok	316.9740	220.390	0.000000	26.34	77.725	19.239	326303153.630661	7	317.3660	9.41388e-04	7.14501e-04
2022/10/28	14:14:15	ok	ok	316.9580	220.377	0.000000	26.34	77.774	19.251	309037292.754276	5	317.0874	1.38070e-03	4.79827e-04
2022/10/28	14:19:15	ok	ok	316.9400	220.364	0.000000	26.36	77.829	19.293	310149225.294187	6	317.1762	1.16766e-03	5.42096e-04
2022/10/28	14:24:15	ok	ok	316.9380	220.348	0.000000	26.41	77.838	19.342	306716987.383159	7	317.0771	1.14317e-03	7.74551e-04
2022/10/28	14:29:15	ok	ok	316.9160	220.343	0.000000	26.39	77.865	19.334	351594868.788643	6	317.2087	1.01607e-03	7.15108e-04
2022/10/28	14:34:15	ok	ok	316.9100	220.329	0.000000	26.39	77.876	19.337	335155232.691311	6	317.1697	1.03717e-03	7.21194e-04
2022/10/28	14:39:15	ok	ok	316.8980	220.317	0.000000	26.42	77.871	19.364	342490086.213758	7	317.0507	1.17345e-03	7.42224e-04
2022/10/28	14:44:15	ok	ok	316.8700	220.302	0.000000	26.44	77.885	19.385	326111125.613341	6	317.1154	1.08967e-03	7.72292e-04
2022/10/28	14:49:15	ok	ok	316.8740	220.294	0.000000	26.46	77.902	19.418	331488580.389683	5	317.2424	9.47804e-04	7.57000e-04
2022/10/28	14:54:15	ok	ok	316.8580	220.283	0.000000	26.46	77.920	19.423	331492803.510706	7	317.0124	1.17284e-03	7.50322e-04
2022/10/28	14:59:15	ok	ok	316.8340	220.270	0.000000	26.48	77.943	19.443	316523933.471249	5	316.9736	1.35628e-03	5.72817e-04
2022/10/28	15:04:15	ok	ok	316.8280	220.260	0.000000	26.49	77.957	19.463	319999945.722250	7	316.9739	1.15009e-03	7.59396e-04
2022/10/28	15:09:15	ok	ok	316.8240	220.250	0.000000	26.51	78.000	19.489	322337553.393475	5	317.0932	1.01813e-03	7.93366e-04
2022/10/28	15:14:15	ok	ok	316.8180	220.243	0.000000	26.48	78.021	19.462	321346002.254081	5	317.0919	9.83367e-04	8.47330e-04
2022/10/28	15:19:15	ok	ok	316.7820	220.228	0.000000	26.52	78.021	19.508	343568611.498040	6	317.0918	9.87819e-04	7.12580e-04
2022/10/28	15:24:15	ok	ok	316.7900	220.223	0.000000	26.51	78.087	19.510	289867187.022522	5	316.8949	1.36401e-03	6.27124e-04
2022/10/28	15:29:15	ok	ok	316.7580	220.217	0.000000	26.48	78.090	19.479	330850409.258220	5	317.1228	9.38369e-04	7.16277e-04
2022/10/28	15:34:15	ok	ok	316.7480	220.213	0.000000	26.49	78.103	19.500	339967506.655025	7	316.9008	1.17367e-03	7.44035e-04
2022/10/28	15:39:15	ok	ok	316.7360	220.209	0.000000	26.49	78.141	19.510	330776112.523189	5	317.0845	9.54707e-04	7.96946e-04
2022/10/28	15:44:15	ok	ok	316.7120	220.200	0.000000	26.49	78.219	19.529	350563668.241800	6	316.9959	1.04130e-03	6.60265e-04
2022/10/28	15:49:15	ok	ok	316.7120	220.194	0.000000	26.48	78.178	19.501	329953077.188043	5	317.0868	9.25375e-04	7.60305e-04
2022/10/28	15:54:15	ok	ok	316.6960	220.195	0.000000	26.48	78.186	19.503	328187704.892606	6	316.8771	1.34348e-03	4.15333e-04
2022/10/28	15:59:15	ok	ok	316.6920	220.196	0.000000	26.49	78.241	19.534	352899987.368529	7	316.8414	1.15029e-03	7.36587e-04
2022/10/28	16:04:15	ok	ok	316.6760	220.189	0.000000	26.48	78.186	19.503	343897991.151555	7	316.7908	1.22133e-03	7.16623e-04
2022/10/28	16:09:15	ok	ok	316.6580	220.187	0.000000	26.49	78.259	19.539	336217039.506355	5	317.0190	9.56633e-04	7.68223e-04
2022/10/28	16:14:15	ok	ok	316.6580	220.184	0.000000	26.41	78.334	19.465	327744699.609369	5	316.9869	9.57751e-04	7.30732e-04
2022/10/28	16:19:15	ok	ok	316.6400	220.186	0.000000	26.42	78.360	19.486	339376851.133296	6	316.9222	1.00438e-03	7.05721e-04
2022/10/28	16:24:15	ok	ok	316.6260	220.194	0.000000	26.38	78.415	19.453	327546968.897645	5	316.9513	9.87970e-04	7.76363e-04
2022/10/28	16:29:15	ok	ok	316.6140	220.200	0.000000	26.36	78.392	19.433	313738510.486399	6	316.8613	1.08001e-03	6.76079e-04
2022/10/28	16:34:15	ok	ok	316.5920	220.202	0.000000	26.34	78.534	19.439	344216479.473172	6	316.8765	1.03417e-03	6.94180e-04
2022/10/28	16:39:15	ok	ok	316.5780	220.206	0.000000	26.31	78.506	19.401	348422580.023638	6	316.8449	1.05524e-03	6.66533e-04
2022/10/28	16:44:15	ok	ok	316.5660	220.214	0.000000	26.25	78.558	19.353	338569485.592258	7	316.6138	1.45783e-03	4.20776e-04
2022/10/28	16:49:15	ok	ok	316.5540	220.223	0.000000	26.22	78.572	19.325	360786430.163715	6	316.8391	1.03592e-03	6.89831e-04
2022/10/28	16:54:15	ok	ok	316.5480	220.236	0.000000	26.17	78.625	19.278	338732814.478938	5	316.8735	9.77157e-04	7.79712e-04
2022/10/28	16:59:15	ok	ok	316.5280	220.246	0.000000	26.15	78.691	19.279	330851853.273183	6	316.7876	1.04336e-03	7.19799e-04
2022/10/28	17:04:15	ok	ok	316.5140	220.254	0.000000	26.10	78.726	19.228	352337804.409941	6	316.7819	1.05088e-03	6.84438e-04
2022/10/28	17:09:15	ok	ok	316.5000	220.265	0.000000	26.07	78.814	19.218	339768735.398421	6	316.8054	1.00388e-03	6.47979e-04
2022/10/28	17:14:15	ok	ok	316.4980	220.278	0.000000	26.02	78.804	19.167	324666045.573066	6	316.7502	1.04516e-03	7.13564e-04
2022/10/28	17:19:15	ok	ok	316.4800	220.293	0.000000	26.00	78.865	19.153	358281309.427285	6	316.6244	1.39252e-03	4.02721e-04
2022/10/28	17:24:15	ok	ok	316.4600	220.308	0.000000	25.95	78.874	19.110	351536423.122845	6	316.7125	1.05321e-03	7.20467e-04
2022/10/28	17:29:15	ok	ok	316.4560	220.321	0.000000	25.92	78.859	19.074	313098287.645187	7	316.6164	1.15974e-03	7.70512e-04
2022/10/28	17:34:15	ok	ok	316.4500	220.330	0.000000	25.88	78.886	19.036	322944456.286553	6	316.7253	1.05495e-03	7.16700e-04
2022/10/28	17:39:15	ok	ok	316.4400	220.342	0.000000	25.85	78.882	19.006	330882528.823072	6	316.7280	9.98233e-04	7.42230e-04
2022/10/28	17:44:15	ok	ok	316.4260	220.356	0.000000	25.81	78.968	18.982	330501950.465503	6	316.5799	1.38251e-03	4.33732e-04
2022/10/28	17:49:15	ok	ok	316.4260	220.368	0.000000	25.81	78.927	18.972	329434373.087488	7	316.5777	1.16455e-03	7.26101e-04
2022/10/28	17:54:15	ok	ok	316.4240	220.381	0.000000	25.80	78.946	18.962	310828707.601398	7	316.6623	1.18364e-03	4.91603e-04
2022/10/28	17:59:15	ok	ok	316.4220	220.392	0.000000	25.73	78.897	18.874	334962226.936396	5	316.7513	9.89483e-04	7.76853e-04
2022/10/28	18:04:15	ok	ok	316.4280	220.404	0.000000	25.70	78.968	18.863	348777175.051780	7	316.6585	1.18641e-03	5.48609e-04
2022/10/28	18:09:15	ok	ok	316.4160	220.412	0.000000	25.71	78.914	18.864	329586418.934334	7	316.4896	1.43750e-03	4.62999e-04
2022/10/28	18:14:15	ok	ok	316.4060	220.420	0.000000	25.66	78.900	18.802	319701379.381736	7	316.4805	1.46660e-03	4.58584e-04
2022/10/28	18:19:15	ok	ok	316.3980	220.429	0.000000	25.61	78.956	18.770	320709277.916369	5	316.5556	1.36078e-03	5.11244e-04
2022/10/28	18:24:15	ok	ok	316.4020	220.439	0.000000	25.60	78.984	18.763	317837082.847997	7	316.6480	1.17325e-03	4.99311e-04
2022/10/28	18:29:15	ok	ok	316.3880	220.449	0.000000	25.56	78.952	18.708	301581852.598892	5	316.5811	1.32280e-03	4.31459e-04
2022/10/28	18:34:15	ok	ok	316.3940	220.459	0.000000	25.54	79.007	18.704	311635526.396609	5	316.5305	1.37150e-03	5.25087e-04
2022/10/28	18:39:15	ok	ok	316.3800	220.474	0.000000	25.53	78.975	18.682	317102807.847561	6	316.5794	1.31329e-03	4.51182e-04
2022/10/28	18:44:15	ok	ok	316.3900	220.484	0.000000	25.47	78.988	18.627	315673304.593242	6	316.5494	1.36719e-03	4.40412e-04
2022/10/28	18:49:15	ok	ok	316.3840	220.489	0.000000	25.46	78.987	18.613	306664802.857571	6	316.5494	1.36721e-03	4.40412e-04
2022/10/28	18:54:15	ok	ok	316.3820	220.500	0.000000	25.44	78.991	18.597	315702586.873083	6	316.6316	1.18390e-03	5.83000e-04
2022/10/28	18:59:15	ok	ok	316.3700	220.508	0.000000	25.40	79.042	18.567	321918892.018274	6	316.5634	1.33168e-03	4.61199e-04
2022/10/28	19:04:15	ok	ok	316.3720	220.521	0.000000	25.38	79.016	18.544	308127024.139756	6	316.5507	1.35709e-03	4.35943e-04
2022/10/28	19:09:15	ok	ok	316.3620	220.527	0.000000	25.34	79.016	18.500	333525494.232135	6	316.5507	1.35713e-03	4.35943e-04
2022/10/28	19:14:15	ok	ok	316.3600	220.540	0.000000	25.30	79.043	18.465	302687531.680321	5	316.5455	1.31904e-03	5.32256e-04
2022/10/28	19:19:15	ok	ok	316.3540	220.551	0.000000	25.26	79.033	18.418	330951806.264458	6	316.5203	1.36810e-03	3.92260e-04
2022/10/28	19:24:15	ok	ok	316.3500	220.553	0.000000	25.24	79.039	18.403	308817499.544641	6	316.5321	1.33622e-03	5.28234e-04
2022/10/28	19:29:15	ok	ok	316.3560	220.564	0.000000	25.23	79.055	18.393	293820500.593219	7	316.6346	1.16821e-03	4.60321e-04
2022/10/28	19:34:15	ok	ok	316.3420	220.585	0.000000	25.12	79.298	18.334	325186405.446127	6	316.5400	1.32513e-03	4.26006e-04
2022/10/28	19:39:15	ok	ok	316.3160	220.613	0.000000	24.93	79.455	18.178	308548450.242438	6	316.5285	1.31036e-03	4.45406e-04
2022/10/28	19:44:15	ok	ok	316.3000	220.625	0.000000	24.93	79.368	18.158	311037290.680413	7	316.5793	1.15738e-03	5.02760e-04
2022/10/28	19:49:15	ok	ok	316.3060	220.639	0.000000	24.99	79.226	18.183	300245545.620878	7	316.5733	1.17661e-03	4.95580e-04
2022/10/28	19:54:15	ok	ok	316.3260	220.652	0.000000	24.97	79.147	18.151	327104431.121816	5	316.4848	1.36058e-03	5.46279e-04
2022/10/28	19:59:15	ok	ok	316.3140	220.663	0.000000	24.96	79.193	18.148	334176011.904493	6	316.4838	1.33945e-03	4.56969e-04
2022/10/28	20:04:15	ok	ok	316.3200	220.675	0.000000	24.93	79.165	18.112	314932671.027552	6	316.4630	1.35681e-03	4.56200e-04
2022/10/28	20:09:15	ok	ok	316.3220	220.682	0.000000	24.90	79.101	18.070	314268852.614080	7	316.5822	1.17317e-03	5.16968e-04
2022/10/28	20:14:15	ok	ok	316.3180	220.689	0.000000	24.85	79.144	18.020	284338856.541445	6	316.6394	1.12327e-03	5.46400e-04
2022/10/28	20:19:15	ok	ok	316.3180	220.707	0.000000	24.83	79.170	18.012	344417671.861349	6	316.5285	1.31391e-03	4.54301e-04
2022/10/28	20:24:15	ok	ok	316.3120	220.711	0.000000	24.83	79.130	18.003	316023767.032981	6	316.6326	1.14176e-03	5.17220e-04
2022/10/28	20:29:15	ok	ok	316.3180	220.722	0.000000	24.78	79.203	17.963	294034897.883272	6	316.4755	1.34100e-03	5.01708e-04
2022/10/28	20:34:15	ok	ok	316.3140	220.729	0.000000	24.76	79.231	17.956	313742393.355496	6	316.4768	1.33071e-03	5.01200e-04
2022/10/28	20:39:15	ok	ok	316.3040	220.736	0.000000	24.71	79.294	17.913	329058798.858031	6	316.4908	1.32204e-03	4.64469e-04
2022/10/28	20:44:15	ok	ok	316.2940	220.745	0.000000	24.69	79.213	17.879	322105622.896955	7	316.5557	1.19245e-03	5.20998e-04
2022/10/28	20:49:15	ok	ok	316.3040	220.765	0.000000	24.63	79.199	17.819	290334231.851522	5	316.4751	1.32741e-03	5.92581e-04
2022/10/28	20:54:15	ok	ok	316.3020	220.775	0.000000	24.65	79.229	17.840	309190350.985403	6	316.4966	1.31476e-03	4.74179e-04
2022/10/28	20:59:15	ok	ok	316.2900	220.784	0.000000	24.62	79.117	17.787	303975692.636802	6	316.4923	1.30273e-03	4.32167e-04
2022/10/28	21:04:15	ok	ok	316.3040	220.793	0.000000	24.56	79.239	17.759	293424010.335404	6	316.4768	1.33109e-03	5.01200e-04
2022/10/28	21:09:15	ok	ok	316.3020	220.804	0.000000	24.56	79.208	17.752	305780213.455982	7	316.5610	1.17410e-03	5.09014e-04
2022/10/28	21:14:15	ok	ok	316.2920	220.821	0.000000	24.45	79.373	17.671	306421787.398908	5	316.5350	1.25900e-03	4.80277e-04
2022/10/28	21:19:15	ok	ok	316.2720	220.830	0.000000	24.36	79.518	17.621	293599650.718393	7	316.3436	1.46271e-03	4.77667e-04
2022/10/28	21:24:15	ok	ok	316.2640	220.845	0.000000	24.41	79.355	17.627	307233009.756587	5	316.4267	1.44345e-03	4.81761e-04
2022/10/28	21:29:15	ok	ok	316.2720	220.863	0.000000	24.32	79.419	17.556	291390858.903442	5	316.4774	1.29858e-03	5.59386e-04
2022/10/28	21:34:15	ok	ok	316.2640	220.869	0.000000	24.36	79.304	17.573	279069474.437476	7	316.3645	1.40325e-03	5.93881e-04
2022/10/28	21:39:15	ok	ok	316.2760	220.876	0.000000	24.32	79.284	17.527	286100587.481517	6	316.4642	1.32070e-03	5.11738e-04
2022/10/28	21:44:15	ok	ok	316.2800	220.877	0.000000	24.34	79.249	17.532	312119752.121170	6	316.4496	1.35560e-03	4.72197e-04
2022/10/28	21:49:15	ok	ok	316.2800	220.885	0.000000	24.32	79.226	17.514	312748738.138739	7	316.5660	1.16168e-03	4.53509e-04
2022/10/28	21:54:15	ok	ok	316.2860	220.889	0.000000	24.32	79.179	17.503	327984058.775651	7	316.3437	1.47365e-03	4.60348e-04
2022/10/28	21:59:15	ok	ok	316.2880	220.899	0.000000	24.29	79.179	17.474	299794301.228940	6	316.4770	1.32246e-03	4.72832e-04
2022/10/28	22:04:15	ok	ok	316.2960	220.900	0.000000	24.31	79.184	17.491	310773583.388552	6	316.4700	1.31332e-03	5.23531e-04
2022/10/28	22:09:15	ok	ok	316.2940	220.908	0.000000	24.28	79.188	17.463	312327341.159069	6	316.4783	1.31218e-03	4.70105e-04
2022/10/28	22:14:15	ok	ok	316.2900	220.916	0.000000	24.25	79.170	17.430	302495330.931112	5	316.5218	1.26549e-03	5.62267e-04
2022/10/28	22:19:15	ok	ok	316.2900	220.917	0.000000	24.24	79.158	17.414	330413690.323786	6	316.4838	1.31398e-03	5.08862e-04
2022/10/28	22:24:15	ok	ok	316.2920	220.922	0.000000	24.24	79.176	17.418	331947494.836895	6	316.3490	1.56948e-03	4.62957e-04
2022/10/28	22:29:15	ok	ok	316.2980	220.930	0.000000	24.22	79.144	17.398	310933463.431771	6	316.4576	1.33699e-03	5.03801e-04
2022/10/28	22:34:15	ok	ok	316.2960	220.934	0.000000	24.17	79.139	17.342	297993932.533914	7	316.3967	1.39837e-03	5.48071e-04
2022/10/28	22:39:15	ok	ok	316.2920	220.935	0.000000	24.15	79.117	17.321	297994687.594079	6	316.4863	1.29340e-03	5.13233e-04
2022/10/28	22:44:15	ok	ok	316.2920	220.932	0.000000	24.19	79.156	17.372	311662408.657870	6	316.4966	1.31570e-03	4.74179e-04
2022/10/28	22:49:15	ok	ok	316.2900	220.937	0.000000	24.14	79.170	17.320	307178179.053255	6	316.4787	1.35547e-03	5.30999e-04
2022/10/28	22:54:15	ok	ok	316.2900	220.946	0.000000	24.14	79.142	17.314	312741965.166086	6	316.4908	1.32330e-03	4.64469e-04
2022/10/28	22:59:15	ok	ok	316.2820	220.954	0.000000	24.04	79.330	17.255	306128138.246801	6	316.4923	1.30373e-03	4.32167e-04
2022/10/28	23:04:15	ok	ok	316.2700	220.967	0.000000	23.95	79.414	17.190	318746790.633901	6	316.4426	1.34700e-03	5.22717e-04
2022/10/28	23:09:15	ok	ok	316.2600	220.976	0.000000	23.98	79.257	17.185	310446633.612983	6	316.4311	1.35911e-03	4.89815e-04
2022/10/28	23:14:15	ok	ok	316.2660	220.980	0.000000	23.97	79.225	17.165	317388821.267745	5	316.4748	1.30944e-03	5.42779e-04
2022/10/28	23:19:15	ok	ok	316.2760	220.986	0.000000	23.98	79.181	17.168	312517605.996197	6	316.4865	1.28443e-03	4.77326e-04
2022/10/28	23:24:15	ok	ok	316.2800	220.985	0.000000	24.01	79.158	17.189	333467886.569427	6	316.4509	1.34592e-03	4.66290e-04
2022/10/28	23:29:15	ok	ok	316.2800	220.985	0.000000	24.01	79.194	17.197	300415284.682614	6	316.4853	1.29477e-03	4.78539e-04
2022/10/28	23:34:15	ok	ok	316.2780	220.983	0.000000	23.99	79.144	17.173	301808161.851940	5	316.4418	1.32966e-03	5.59767e-04
2022/10/28	23:39:15	ok	ok	316.2840	220.990	0.000000	23.94	79.158	17.122	296007892.743303	7	316.3487	1.44947e-03	4.69016e-04
2022/10/28	23:44:15	ok	ok	316.2800	220.994	0.000000	23.94	79.158	17.122	317494965.603831	6	316.4770	1.32303e-03	4.72832e-04
2022/10/28	23:49:15	ok	ok	316.2700	220.991	0.000000	23.97	79.147	17.148	319565218.775415	6	316.4795	1.30233e-03	4.70202e-04
2022/10/28	23:54:15	ok	ok	316.2780	221.001	0.000000	23.94	79.110	17.112	309291799.075114	6	316.4783	1.31273e-03	4.70105e-04
2022/10/28	23:59:15	ok	ok	316.2840	221.001	0.000000	23.91	79.103	17.081	360030974.069955	5	316.4650	1.33165e-03	5.52961e-04
2022/10/29	00:04:15	ok	ok	316.2780	221.001	0.000000	23.94	79.110	17.112	333282415.665204	6	316.4700	1.34095e-03	4.64043e-04
2022/10/29	00:09:15	ok	ok	316.2760	221.003	0.000000	23.92	79.138	17.105	327093138.738523	6	316.4853	1.32189e-03	4.23788e-04
2022/10/29	00:14:15	ok	ok	316.2700	221.003	0.000000	23.92	79.088	17.094	314294923.832377	6	316.5144	1.16203e-03	6.03034e-04
2022/10/29	00:19:15	ok	ok	316.2740	221.006	0.000000	23.87	79.142	17.051	337746858.472026	6	316.4936	1.29370e-03	4.32936e-04
2022/10/29	00:24:15	ok	ok	316.2780	221.007	0.000000	23.88	79.117	17.059	323729943.309795	6	316.4591	1.31783e-03	4.72321e-04
2022/10/29	00:29:15	ok	ok	316.2720	221.014	0.000000	23.83	79.199	17.022	299155722.820526	6	316.4655	1.31118e-03	5.11266e-04
2022/10/29	00:34:15	ok	ok	316.2720	221.010	0.000000	23.84	79.202	17.036	343410293.630230	7	316.3454	1.44389e-03	4.70757e-04
2022/10/29	00:39:15	ok	ok	316.2580	221.032	0.000000	23.71	79.344	16.942	320784243.178566	6	316.4528	1.36972e-03	5.19977e-04
2022/10/29	00:44:15	ok	ok	316.2400	221.042	0.000000	23.64	79.469	16.902	325379532.169699	6	316.4408	1.31466e-03	4.70798e-04
2022/10/29	00:49:15	ok	ok	316.2240	221.045	0.000000	23.67	79.353	16.906	326361290.198282	6	316.3956	1.38475e-03	5.19118e-04
2022/10/29	00:54:15	ok	ok	316.2360	221.053	0.000000	23.70	79.203	16.900	323523431.037227	5	316.4316	1.33289e-03	5.18740e-04
2022/10/29	00:59:15	ok	ok	316.2420	221.057	0.000000	23.67	79.208	16.875	318115299.567972	6	316.4326	1.34298e-03	4.65734e-04
2022/10/29	01:04:15	ok	ok	316.2360	221.068	0.000000	23.68	79.220	16.890	305777923.847397	6	316.4725	1.29362e-03	5.17643e-04
2022/10/29	01:09:15	ok	ok	316.2480	221.073	0.000000	23.63	79.236	16.840	320941086.810314	6	316.4408	1.31485e-03	4.70798e-04
2022/10/29	01:14:15	ok	ok	316.2440	221.071	0.000000	23.67	79.152	16.863	337886466.380897	6	316.4616	1.29752e-03	4.72033e-04
2022/10/29	01:19:15	ok	ok	316.2480	221.071	0.000000	23.63	79.188	16.830	343427174.563096	6	316.4451	1.32694e-03	5.11036e-04
2022/10/29	01:24:15	ok	ok	316.2500	221.074	0.000000	23.61	79.184	16.814	326840196.331040	6	316.4160	1.37251e-03	5.22600e-04
2022/10/29	01:29:15	ok	ok	316.2440	221.075	0.000000	23.61	79.222	16.822	328238087.419157	5	316.4193	1.31995e-03	5.70304e-04
2022/10/29	01:34:15	ok	ok	316.2460	221.074	0.000000	23.61	79.156	16.808	335947411.873006	6	316.4265	1.32986e-03	5.34021e-04
2022/10/29	01:39:15	ok	ok	316.2440	221.080	0.000000	23.63	79.149	16.821	331029198.852361	6	316.4524	1.32687e-03	4.38665e-04
2022/10/29	01:44:15	ok	ok	316.2420	221.080	0.000000	23.54	79.147	16.737	314087088.974074	5	316.5130	1.25883e-03	5.19328e-04
2022/10/29	01:49:15	ok	ok	316.2520	221.087	0.000000	23.57	79.202	16.779	315145966.655173	6	316.4255	1.33401e-03	5.17853e-04
2022/10/29	01:54:15	ok	ok	316.2480	221.086	0.000000	23.55	79.179	16.757	342599783.755696	6	316.4878	1.27466e-03	4.78899e-04
2022/10/29	01:59:15	ok	ok	316.2440	221.095	0.000000	23.55	79.161	16.753	329390947.612342	5	316.4651	1.28686e-03	6.14755e-04
2022/10/29	02:04:15	ok	ok	316.2420	221.089	0.000000	23.55	79.179	16.757	329732150.069808	6	316.4243	1.34437e-03	5.23702e-04
2022/10/29	02:09:15	ok	ok	316.2320	221.104	0.000000	23.45	79.367	16.702	316938061.060243	6	316.4077	1.35287e-03	4.42782e-04
2022/10/29	02:14:15	ok	ok	316.2140	221.115	0.000000	23.40	79.467	16.670	322694485.567290	6	316.4159	1.32469e-03	4.52129e-04
2022/10/29	02:19:15	ok	ok	316.2060	221.115	0.000000	23.41	79.268	16.641	329591492.509174	5	316.4110	1.32121e-03	5.63330e-04
2022/10/29	02:24:15	ok	ok	316.2120	221.123	0.000000	23.40	79.322	16.640	327224086.119304	6	316.4006	1.34382e-03	4.87014e-04
2022/10/29	02:29:15	ok	ok	316.2120	221.120	0.000000	23.41	79.239	16.635	343430752.784468	6	316.4159	1.32473e-03	4.52129e-04
2022/10/29	02:34:15	ok	ok	316.2220	221.128	0.000000	23.43	79.216	16.645	343086427.883048	6	316.4782	1.15401e-03	6.23861e-04
2022/10/29	02:39:15	ok	ok	316.2360	221.125	0.000000	23.43	79.167	16.635	314166634.200104	6	316.3924	1.37208e-03	4.80618e-04
2022/10/29	02:44:15	ok	ok	316.2260	221.124	0.000000	23.41	79.231	16.633	309621481.459573	6	316.4019	1.33348e-03	4.85560e-04
2022/10/29	02:49:15	ok	ok	316.2360	221.123	0.000000	23.43	79.234	16.649	304408241.925586	5	316.3850	1.35087e-03	6.09478e-04
2022/10/29	02:54:15	ok	ok	316.2240	221.122	0.000000	23.40	79.197	16.613	313471959.702448	6	316.4466	1.30761e-03	4.82823e-04
2022/10/29	02:59:15	ok	ok	316.2340	221.126	0.000000	23.40	79.208	16.616	334705419.777437	6	316.4549	1.30644e-03	4.30355e-04
2022/10/29	03:04:15	ok	ok	316.2280	221.126	0.000000	23.38	79.156	16.592	313772086.149587	6	316.4549	1.30644e-03	4.30355e-04
2022/10/29	03:09:15	ok	ok	316.2300	221.129	0.000000	23.41	79.162	16.619	321954294.699414	6	316.4408	1.31518e-03	4.70798e-04
2022/10/29	03:14:15	ok	ok	316.2280	221.127	0.000000	23.37	79.190	16.586	304354895.260408	5	316.4343	1.31251e-03	5.15218e-04
2022/10/29	03:19:15	ok	ok	316.2220	221.124	0.000000	23.40	79.190	16.612	325756424.128500	6	316.4433	1.29445e-03	4.73217e-04
2022/10/29	03:24:15	ok	ok	316.2300	221.126	0.000000	23.37	79.133	16.575	337370812.495170	6	316.3924	1.37209e-03	4.80618e-04
2022/10/29	03:29:15	ok	ok	316.2260	221.125	0.000000	23.40	79.149	16.603	344531506.787569	6	316.4689	1.29771e-03	3.94217e-04
2022/10/29	03:34:15	ok	ok	316.2240	221.124	0.000000	23.37	79.153	16.579	333983714.706933	6	316.4396	1.32551e-03	4.73819e-04
2022/10/29	03:39:15	ok	ok	316.2220	221.123	0.000000	23.37	79.142	16.577	339994765.258183	5	316.4440	1.30104e-03	5.24163e-04
2022/10/29	03:44:15	ok	ok	316.2180	221.123	0.000000	23.38	79.194	16.600	319459841.065143	6	316.4408	1.31515e-03	4.70798e-04
2022/10/29	03:49:15	ok	ok	316.2220	221.125	0.000000	23.33	79.181	16.544	339296154.588671	7	316.3051	1.47642e-03	5.11621e-04
2022/10/29	03:54:15	ok	ok	316.2080	221.120	0.000000	23.36	79.188	16.571	331205263.558380	6	316.4478	1.29725e-03	4.78554e-04
2022/10/29	03:59:15	ok	ok	316.2140	221.126	0.000000	23.30	79.193	16.519	350222400.462144	6	316.3796	1.37046e-03	5.16649e-04
2022/10/29	04:04:15	ok	ok	316.1980	221.121	0.000000	23.33	79.190	16.546	323377467.225085	6	316.3893	1.32255e-03	4.93999e-04
2022/10/29	04:09:15	ok	ok	316.2000	221.129	0.000000	23.31	79.234	16.540	321300994.039476	6	316.3696	1.33886e-03	5.28282e-04
2022/10/29	04:14:15	ok	ok	316.2000	221.127	0.000000	23.33	79.217	16.552	326533991.614823	6	316.3632	1.34555e-03	4.82842e-04
2022/10/29	04:19:15	ok	ok	316.2000	221.129	0.000000	23.30	79.271	16.535	335436598.630346	6	316.4295	1.29393e-03	4.83987e-04
2022/10/29	04:24:15	ok	ok	316.1960	221.126	0.000000	23.30	79.202	16.521	332828314.416210	5	316.4365	1.28305e-03	4.81354e-04
2022/10/29	04:29:15	ok	ok	316.1940	221.130	0.000000	23.29	79.226	16.514	319329589.072143	7	316.2874	1.40912e-03	5.66888e-04
2022/10/29	04:34:15	ok	ok	316.1940	221.134	0.000000	23.30	79.165	16.513	325622785.043825	5	316.3872	1.32147e-03	5.77267e-04
2022/10/29	04:39:15	ok	ok	316.1880	221.136	0.000000	23.30	79.193	16.519	343757741.221077	6	316.4034	1.31391e-03	4.55279e-04
2022/10/29	04:44:15	ok	ok	316.1840	221.131	0.000000	23.29	79.208	16.510	325714898.121536	6	316.3919	1.30190e-03	4.93888e-04
2022/10/29	04:49:15	ok	ok	316.1860	221.131	0.000000	23.29	79.199	16.508	337268673.825144	5	316.4119	1.30226e-03	5.28263e-04
2022/10/29	04:54:15	ok	ok	316.1880	221.127	0.000000	23.30	79.171	16.515	350124097.842728	7	316.2802	1.42576e-03	5.22230e-04
2022/10/29	04:59:15	ok	ok	316.1840	221.128	0.000000	23.31	79.158	16.524	340805330.115802	6	316.3976	1.29436e-03	5.00253e-04
2022/10/29	05:04:15	ok	ok	316.1900	221.128	0.000000	23.30	79.202	16.521	314911384.573995	7	316.2809	1.42504e-03	5.21507e-04
2022/10/29	05:09:15	ok	ok	316.1800	221.129	0.000000	23.30	79.193	16.519	327006138.874147	5	316.4242	1.26997e-03	5.35908e-04
2022/10/29	05:14:15	ok	ok	316.1760	221.131	0.000000	23.29	79.236	16.515	329008206.705680	6	316.3644	1.33522e-03	4.81083e-04
2022/10/29	05:19:15	ok	ok	316.1760	221.131	0.000000	23.31	79.207	16.535	321655308.521785	6	316.3906	1.31226e-03	4.92593e-04
2022/10/29	05:24:15	ok	ok	316.1680	221.130	0.000000	23.29	79.181	16.504	342437108.107927	6	316.3529	1.32323e-03	5.24507e-04
2022/10/29	05:29:15	ok	ok	316.1760	221.126	0.000000	23.29	79.181	16.504	315539974.636655	6	316.3449	1.34216e-03	4.84317e-04
2022/10/29	05:34:15	ok	ok	316.1660	221.129	0.000000	23.26	79.211	16.483	351855659.331637	5	316.4858	1.19934e-03	4.58817e-04
2022/10/29	05:39:15	ok	ok	316.1680	221.124	0.000000	23.29	79.188	16.506	336784529.384401	6	316.3657	1.32482e-03	4.82088e-04
2022/10/29	05:44:15	ok	ok	316.1640	221.127	0.000000	23.26	79.249	16.491	354554051.777165	6	316.3644	1.33519e-03	4.81083e-04
2022/10/29	05:49:15	ok	ok	316.1720	221.128	0.000000	23.26	79.153	16.471	345626493.247597	7	316.2618	1.43155e-03	5.29283e-04
2022/10/29	05:54:15	ok	ok	316.1600	221.123	0.000000	23.27	79.203	16.496	330700713.164127	6	316.3800	1.30681e-03	4.12878e-04
2022/10/29	05:59:15	ok	ok	316.1560	221.126	0.000000	23.27	79.176	16.491	322405854.201209	6	316.3519	1.32428e-03	4.91694e-04
2022/10/29	06:04:15	ok	ok	316.1520	221.118	0.000000	23.24	79.207	16.469	333372777.690872	6	316.3755	1.30395e-03	4.08679e-04
2022/10/29	06:09:15	ok	ok	316.1480	221.121	0.000000	23.27	79.245	16.505	332616248.952708	5	316.3428	1.34419e-03	5.30524e-04
2022/10/29	06:14:15	ok	ok	316.1460	221.114	0.000000	23.29	79.226	16.514	333052699.359919	6	316.3685	1.29477e-03	4.50850e-04
2022/10/29	06:19:15	ok	ok	316.1520	221.119	0.000000	23.26	79.240	16.489	321142124.984910	6	316.3825	1.28607e-03	4.14841e-04
2022/10/29	06:24:15	ok	ok	316.1460	221.111	0.000000	23.30	79.240	16.529	353677504.680176	6	316.3557	1.29312e-03	4.94723e-04
2022/10/29	06:29:15	ok	ok	316.1500	221.111	0.000000	23.27	79.158	16.487	345536119.687123	6	316.3379	1.33292e-03	5.36086e-04
2022/10/29	06:34:15	ok	ok	316.1460	221.113	0.000000	23.31	79.167	16.526	332964468.038181	6	316.3391	1.32257e-03	5.33989e-04
2022/10/29	06:39:15	ok	ok	316.1440	221.111	0.000000	23.27	79.194	16.494	339641721.903823	6	316.3379	1.33291e-03	5.36086e-04
2022/10/29	06:44:15	ok	ok	316.1400	221.109	0.000000	23.29	79.248	16.518	364376849.923258	6	316.3391	1.32255e-03	5.33989e-04
2022/10/29	06:49:15	ok	ok	316.1400	221.108	0.000000	23.27	79.263	16.509	340377575.873179	6	316.3258	1.34713e-03	4.87277e-04
2022/10/29	06:54:15	ok	ok	316.1300	221.108	0.000000	23.27	79.216	16.499	344997713.239928	6	316.3474	1.29430e-03	5.39529e-04
2022/10/29	06:59:15	ok	ok	316.1300	221.102	0.000000	23.27	79.194	16.494	334932341.820874	6	316.3117	1.35582e-03	5.29571e-04
2022/10/29	07:04:15	ok	ok	316.1260	221.100	0.000000	23.29	79.226	16.514	335054513.237631	6	316.3285	1.31709e-03	4.54588e-04
2022/10/29	07:09:15	ok	ok	316.1240	221.094	0.000000	23.30	79.280	16.537	329741751.373618	6	316.3340	1.31880e-03	4.92918e-04
2022/10/29	07:14:15	ok	ok	316.1200	221.092	0.000000	23.27	79.203	16.496	321785544.739973	6	316.3215	1.33493e-03	4.47102e-04
2022/10/29	07:19:15	ok	ok	316.1200	221.090	0.000000	23.30	79.249	16.531	343578522.780994	5	316.2861	1.35372e-03	5.41550e-04
2022/10/29	07:24:15	ok	ok	316.1140	221.092	0.000000	23.30	79.202	16.521	338438030.983599	5	316.3442	1.28823e-03	5.92807e-04
2022/10/29	07:29:15	ok	ok	316.1160	221.095	0.000000	23.30	79.193	16.519	336930842.736666	6	316.3438	1.29797e-03	4.13897e-04
2022/10/29	07:34:15	ok	ok	316.1100	221.094	0.000000	23.31	79.254	16.544	334729664.697292	6	316.2989	1.35114e-03	5.47552e-04
2022/10/29	07:39:15	ok	ok	316.1120	221.081	0.000000	23.29	79.236	16.515	356267362.085238	6	316.3285	1.31698e-03	4.54588e-04
2022/10/29	07:44:15	ok	ok	316.1120	221.082	0.000000	23.30	79.222	16.525	353698757.492534	6	316.3145	1.32571e-03	4.97836e-04
2022/10/29	07:49:15	ok	ok	316.0980	221.072	0.000000	23.33	79.190	16.546	319525704.730310	6	316.2755	1.34398e-03	5.02026e-04
2022/10/29	07:54:15	ok	ok	316.1020	221.072	0.000000	23.33	79.211	16.551	321921159.284149	6	316.3170	1.30193e-03	4.78905e-04
2022/10/29	07:59:15	ok	ok	316.1100	221.070	0.000000	23.33	79.199	16.548	355501682.072761	6	316.3298	1.30656e-03	4.53072e-04
2022/10/29	08:04:15	ok	ok	316.1000	221.069	0.000000	23.37	79.190	16.586	343514470.206018	6	316.2743	1.35431e-03	5.05180e-04
2022/10/29	08:09:15	ok	ok	316.0880	221.065	0.000000	23.36	79.197	16.573	321172651.786597	6	316.2908	1.32485e-03	4.64763e-04
2022/10/29	08:14:15	ok	ok	316.0860	221.061	0.000000	23.36	79.188	16.571	339535598.248931	6	316.2640	1.33193e-03	5.43388e-04
2022/10/29	08:19:15	ok	ok	316.0920	221.061	0.000000	23.33	79.277	16.564	363682065.634276	6	316.2908	1.32483e-03	4.64763e-04
2022/10/29	08:24:15	ok	ok	316.0880	221.060	0.000000	23.36	79.303	16.595	354255289.737697	6	316.2688	1.35251e-03	4.68612e-04
2022/10/29	08:29:15	ok	ok	316.0780	221.058	0.000000	23.34	79.231	16.567	368786321.226097	6	316.2838	1.31565e-03	5.09184e-04
2022/10/29	08:34:15	ok	ok	316.0720	221.052	0.000000	23.36	79.266	16.587	327279546.546636	6	316.2381	1.34555e-03	5.03116e-04
2022/10/29	08:39:15	ok	ok	316.0680	221.049	0.000000	23.37	79.229	16.595	337363056.053580	6	316.2560	1.35081e-03	5.07248e-04
2022/10/29	08:44:15	ok	ok	316.0720	221.039	0.000000	23.38	79.185	16.598	339679407.058158	6	316.2713	1.33167e-03	4.62910e-04
2022/10/29	08:49:15	ok	ok	316.0620	221.040	0.000000	23.40	79.284	16.632	350395702.550343	6	316.2783	1.31379e-03	4.70402e-04
2022/10/29	08:54:15	ok	ok	316.0640	221.041	0.000000	23.41	79.181	16.622	342846456.472134	6	316.2898	1.32578e-03	4.40080e-04
2022/10/29	08:59:15	ok	ok	316.0560	221.033	0.000000	23.41	79.181	16.622	323075538.806121	6	316.2783	1.31375e-03	4.70402e-04
2022/10/29	09:04:15	ok	ok	316.0600	221.023	0.000000	23.43	79.216	16.645	346192047.361855	6	316.2585	1.32995e-03	5.06134e-04
2022/10/29	09:09:15	ok	ok	316.0560	221.016	0.000000	23.44	79.220	16.659	320236882.088271	5	316.2624	1.30805e-03	6.17053e-04
2022/10/29	09:14:15	ok	ok	316.0560	221.004	0.000000	23.47	79.197	16.682	332682291.930317	6	316.2509	1.34689e-03	4.66585e-04
2022/10/29	09:19:15	ok	ok	316.0560	221.010	0.000000	23.51	79.236	16.728	346676800.733086	5	316.3130	1.25923e-03	5.19657e-04
2022/10/29	09:24:15	ok	ok	316.0540	221.003	0.000000	23.54	79.120	16.731	360698449.816332	5	316.3117	1.26960e-03	5.21012e-04
2022/10/29	09:29:15	ok	ok	316.0480	220.988	0.000000	23.57	79.153	16.769	363004002.960952	6	316.2559	1.32341e-03	5.67805e-04
2022/10/29	09:34:15	ok	ok	316.0480	220.982	0.000000	23.55	79.142	16.749	345579606.700665	6	316.2529	1.30092e-03	5.27142e-04
2022/10/29	09:39:15	ok	ok	316.0520	220.973	0.000000	23.60	79.103	16.784	349481171.042950	6	316.2536	1.31672e-03	4.33269e-04
2022/10/29	09:44:15	ok	ok	316.0400	220.960	0.000000	23.60	79.142	16.792	342416674.528186	6	316.2338	1.33289e-03	4.64303e-04
2022/10/29	09:49:15	ok	ok	316.0400	220.950	0.000000	23.67	79.083	16.848	326418478.841137	6	316.2863	1.27708e-03	5.13469e-04
2022/10/29	09:54:15	ok	ok	316.0380	220.936	0.000000	23.73	79.057	16.897	348110007.663199	6	316.2396	1.32521e-03	4.74118e-04
2022/10/29	09:59:15	ok	ok	316.0340	220.931	0.000000	23.70	79.033	16.863	345013766.273242	7	316.2895	1.26578e-03	4.07969e-04
2022/10/29	10:04:15	ok	ok	316.0360	220.922	0.000000	23.71	79.094	16.889	349886255.868933	6	316.2280	1.31316e-03	5.14115e-04
2022/10/29	10:09:15	ok	ok	316.0240	220.903	0.000000	23.77	79.078	16.942	339658312.615390	6	316.1936	1.36122e-03	4.77969e-04
2022/10/29	10:14:15	ok	ok	316.0280	220.893	0.000000	23.80	79.028	16.957	355847992.122712	5	316.2427	1.31093e-03	5.29172e-04
2022/10/29	10:19:15	ok	ok	316.0240	220.880	0.000000	23.85	78.975	17.000	356546459.746490	6	316.2631	1.27759e-03	4.38330e-04
2022/10/29	10:24:15	ok	ok	316.0260	220.866	0.000000	23.87	78.997	17.020	342536404.142218	7	316.1178	1.42305e-03	5.23835e-04
2022/10/29	10:29:15	ok	ok	316.0240	220.853	0.000000	23.89	79.043	17.056	347425660.185617	7	316.0896	1.45131e-03	5.42424e-04
2022/10/29	10:34:15	ok	ok	316.0060	220.830	0.000000	23.94	79.034	17.095	352050643.124223	7	316.2112	1.28999e-03	4.96058e-04
2022/10/29	10:39:15	ok	ok	316.0020	220.824	0.000000	23.99	79.010	17.144	355727698.706799	6	316.2089	1.31464e-03	4.94835e-04
2022/10/29	10:44:15	ok	ok	316.0000	220.812	0.000000	24.01	78.984	17.152	327831829.380617	7	316.0834	1.43033e-03	5.22055e-04
2022/10/29	10:49:15	ok	ok	315.9920	220.799	0.000000	24.04	78.982	17.180	348330825.576404	6	316.1836	1.32899e-03	4.86168e-04
2022/10/29	10:54:15	ok	ok	315.9900	220.776	0.000000	24.11	78.982	17.250	333921392.279166	7	316.0809	1.42368e-03	5.21837e-04
2022/10/29	10:59:15	ok	ok	315.9880	220.761	0.000000	24.11	78.961	17.245	364562085.404752	5	316.1534	1.40146e-03	6.77694e-04
2022/10/29	11:04:15	ok	ok	315.9800	220.752	0.000000	24.14	78.968	17.276	318016747.050411	6	316.1988	1.28263e-03	5.00595e-04
2022/10/29	11:09:15	ok	ok	315.9800	220.737	0.000000	24.17	78.984	17.308	336544845.251553	7	316.0700	1.41079e-03	5.56553e-04
2022/10/29	11:14:15	ok	ok	315.9740	220.723	0.000000	24.19	79.020	17.342	345631611.292419	7	316.2610	1.17474e-03	4.79870e-04
2022/10/29	11:19:15	ok	ok	315.9640	220.707	0.000000	24.24	79.002	17.380	359721718.785401	6	316.1714	1.31563e-03	4.89785e-04
2022/10/29	11:24:15	ok	ok	315.9680	220.691	0.000000	24.29	78.911	17.415	363441323.433359	6	316.2918	1.14731e-03	5.37221e-04
2022/10/29	11:29:15	ok	ok	315.9640	220.675	0.000000	24.31	78.886	17.425	328895327.382402	7	316.2296	1.18312e-03	5.13392e-04
2022/10/29	11:34:15	ok	ok	315.9500	220.666	0.000000	24.35	78.955	17.480	339792135.680232	7	316.2431	1.16248e-03	4.72351e-04
2022/10/29	11:39:15	ok	ok	315.9480	220.636	0.000000	24.41	78.909	17.528	323378743.861479	7	316.2243	1.18781e-03	5.03002e-04
2022/10/29	11:44:15	ok	ok	315.9480	220.623	0.000000	24.45	78.911	17.568	338542098.133764	7	316.2105	1.17040e-03	5.70499e-04
2022/10/29	11:49:15	ok	ok	315.9420	220.604	0.000000	24.49	78.872	17.602	333511218.825202	7	316.2104	1.17099e-03	4.90824e-04
2022/10/29	11:54:15	ok	ok	315.9400	220.584	0.000000	24.55	78.906	17.665	334845092.257420	7	316.2089	1.15313e-03	5.44555e-04
2022/10/29	11:59:15	ok	ok	315.9300	220.567	0.000000	24.61	78.845	17.713	350207630.052056	6	316.2276	1.16024e-03	5.20060e-04
2022/10/29	12:04:15	ok	ok	315.9220	220.547	0.000000	24.62	78.886	17.736	351216934.919637	6	316.2702	1.11745e-03	5.19515e-04
2022/10/29	12:09:15	ok	ok	315.9160	220.533	0.000000	24.68	78.891	17.793	352159516.575586	7	316.1598	1.19812e-03	5.34272e-04
2022/10/29	12:14:15	ok	ok	315.9020	220.510	0.000000	24.72	78.851	17.827	358459639.075149	7	316.1530	1.18515e-03	5.75044e-04
2022/10/29	12:19:15	ok	ok	315.9000	220.491	0.000000	24.73	78.836	17.837	367556360.599165	6	316.1240	1.28448e-03	5.01995e-04
2022/10/29	12:24:15	ok	ok	315.8980	220.467	0.000000	24.76	78.804	17.859	366790185.880021	8	316.1759	1.17912e-03	4.88110e-04
2022/10/29	12:29:15	ok	ok	315.8920	220.452	0.000000	24.85	78.854	17.954	336532216.919594	7	316.1681	1.15814e-03	5.43105e-04
2022/10/29	12:34:15	ok	ok	315.8820	220.430	0.000000	24.87	78.863	17.986	365965959.039515	7	316.1850	1.14323e-03	4.93566e-04
2022/10/29	12:39:15	ok	ok	315.8800	220.406	0.000000	24.90	78.831	18.008	373977101.982894	6	316.1929	1.13605e-03	5.72525e-04
2022/10/29	12:44:15	ok	ok	315.8680	220.396	0.000000	24.96	78.836	18.066	375889192.492332	6	316.1818	1.14419e-03	5.39527e-04
2022/10/29	12:49:15	ok	ok	315.8680	220.372	0.000000	24.99	78.791	18.083	362093545.623531	7	316.1279	1.16866e-03	5.21291e-04
2022/10/29	12:54:15	ok	ok	315.8620	220.350	0.000000	25.06	78.741	18.145	348284055.898268	7	316.1291	1.15836e-03	5.20875e-04
2022/10/29	12:59:15	ok	ok	315.8500	220.333	0.000000	25.09	78.749	18.177	383923480.838343	7	316.1335	1.14523e-03	5.20904e-04
2022/10/29	13:04:15	ok	ok	315.8440	220.317	0.000000	25.17	78.810	18.278	364810719.261500	6	316.1600	1.12418e-03	5.46842e-04
2022/10/29	13:09:15	ok	ok	315.8360	220.298	0.000000	25.22	78.772	18.313	387827182.128042	7	316.1259	1.14716e-03	4.89940e-04
2022/10/29	13:14:15	ok	ok	315.8200	220.271	0.000000	25.26	78.859	18.378	376819237.204512	7	316.1188	1.15252e-03	5.55956e-04
2022/10/29	13:19:15	ok	ok	315.8180	220.249	0.000000	25.30	78.782	18.404	354754811.435310	6	316.1434	1.11819e-03	5.73246e-04
2022/10/29	13:24:15	ok	ok	315.8160	220.235	0.000000	25.36	78.787	18.463	374036792.470381	7	315.8858	1.44462e-03	4.57947e-04
2022/10/29	13:29:15	ok	ok	315.8000	220.214	0.000000	25.37	78.828	18.486	348343279.472336	6	316.0893	1.13724e-03	5.93057e-04
2022/10/29	13:34:15	ok	ok	315.7920	220.190	0.000000	25.46	78.762	18.560	381037616.471813	6	315.9450	1.36514e-03	4.29118e-04
2022/10/29	13:39:15	ok	ok	315.7780	220.170	0.000000	25.50	78.785	18.610	348332318.813915	6	316.0723	1.15104e-03	5.80781e-04
2022/10/29	13:44:15	ok	ok	315.7740	220.150	0.000000	25.53	78.769	18.633	377704654.329767	7	315.8549	1.43739e-03	5.14644e-04
2022/10/29	13:49:15	ok	ok	315.7600	220.137	0.000000	25.56	78.827	18.678	366096912.097399	6	315.9532	1.33666e-03	4.36945e-04
2022/10/29	13:54:15	ok	ok	315.7480	220.111	0.000000	25.61	78.831	18.741	371631656.227472	5	315.9455	1.31898e-03	5.33267e-04
2022/10/29	13:59:15	ok	ok	315.7500	220.095	0.000000	25.67	78.767	18.784	375002329.808158	5	315.9010	1.35223e-03	5.43846e-04
2022/10/29	14:04:15	ok	ok	315.7360	220.076	0.000000	25.71	78.796	18.836	373857424.688146	7	315.9763	1.16748e-03	5.72453e-04
2022/10/29	14:09:15	ok	ok	315.7240	220.055	0.000000	25.73	78.781	18.846	373137944.346726	5	315.8429	1.41729e-03	4.80323e-04
2022/10/29	14:14:15	ok	ok	315.7200	220.036	0.000000	25.78	78.795	18.909	396810080.697726	6	316.0169	9.90382e-04	7.18386e-04
2022/10/29	14:19:15	ok	ok	315.7100	220.013	0.000000	25.85	78.813	18.990	379870961.785508	6	315.8561	1.40009e-03	3.96763e-04
2022/10/29	14:24:15	ok	ok	315.6920	219.991	0.000000	25.88	78.790	19.012	371299116.936180	6	315.7371	1.55479e-03	4.53405e-04
2022/10/29	14:29:15	ok	ok	315.6880	219.973	0.000000	25.94	78.776	19.072	396105695.206492	6	315.8269	1.37339e-03	4.07189e-04
2022/10/29	14:34:15	ok	ok	315.6840	219.950	0.000000	25.98	78.795	19.119	408019726.006661	6	316.0017	9.27921e-04	7.47875e-04
2022/10/29	14:39:15	ok	ok	315.6720	219.929	0.000000	26.00	78.837	19.146	377047130.573726	7	315.7067	1.47447e-03	4.27763e-04
2022/10/29	14:44:15	ok	ok	315.6580	219.915	0.000000	26.04	78.819	19.187	390379371.097113	6	316.0029	8.90538e-04	7.88378e-04
2022/10/29	14:49:15	ok	ok	315.6520	219.892	0.000000	26.10	78.842	19.256	391652190.965581	7	315.8204	1.04826e-03	8.05238e-04
2022/10/29	14:54:15	ok	ok	315.6400	219.873	0.000000	26.10	78.882	19.266	387251642.101339	4	315.7143	1.47198e-03	5.02280e-04
2022/10/29	14:59:15	ok	ok	315.6280	219.857	0.000000	26.15	78.817	19.310	385974709.659313	7	315.7810	1.10284e-03	8.05255e-04
2022/10/29	15:04:15	ok	ok	315.6220	219.837	0.000000	26.20	78.827	19.359	377526757.514568	7	315.8111	1.02148e-03	8.55024e-04
2022/10/29	15:09:15	ok	ok	315.6060	219.817	0.000000	26.24	78.819	19.403	388956355.681348	6	315.8930	9.79411e-04	6.98529e-04
2022/10/29	15:14:15	ok	ok	315.5920	219.798	0.000000	26.25	78.882	19.433	374237841.732003	5	315.7540	1.34641e-03	4.49434e-04
2022/10/29	15:19:15	ok	ok	315.5840	219.787	0.000000	26.24	78.936	19.432	384788985.777105	6	315.6554	1.48801e-03	4.74708e-04
2022/10/29	15:24:15	ok	ok	315.5680	219.772	0.000000	26.31	78.952	19.511	351219040.516088	6	315.9180	8.58758e-04	7.62100e-04
2022/10/29	15:29:15	ok	ok	315.5540	219.758	0.000000	26.32	78.927	19.519	410746043.795188	5	315.9326	8.83438e-04	7.84913e-04
2022/10/29	15:34:15	ok	ok	315.5360	219.747	0.000000	26.35	78.964	19.560	386424774.559086	6	315.8663	9.02129e-04	7.46064e-04
2022/10/29	15:39:15	ok	ok	315.5320	219.732	0.000000	26.34	78.941	19.540	388292759.943387	8	315.6663	1.13487e-03	8.22244e-04
2022/10/29	15:44:15	ok	ok	315.5200	219.723	0.000000	26.36	79.034	19.592	405630491.335176	5	315.7478	1.08021e-03	6.23534e-04
2022/10/29	15:49:15	ok	ok	315.5040	219.708	0.000000	26.36	79.103	19.609	394805254.237500	6	315.8442	8.84633e-04	6.98734e-04
2022/10/29	15:54:15	ok	ok	315.4920	219.704	0.000000	26.36	79.124	19.615	361000750.255020	6	315.8289	9.03589e-04	7.31185e-04
2022/10/29	15:59:15	ok	ok	315.4800	219.689	0.000000	26.41	79.046	19.642	368260705.275667	5	315.7361	8.08785e-04	1.60948e-04
2022/10/29	16:04:15	ok	ok	315.4680	219.686	0.000000	26.42	79.126	19.676	401623190.860261	6	315.8042	9.06786e-04	7.14646e-04
2022/10/29	16:09:15	ok	ok	315.4500	219.687	0.000000	26.35	79.245	19.630	406371934.441124	6	315.7832	9.33254e-04	7.18976e-04
2022/10/29	16:14:15	ok	ok	315.4260	219.677	0.000000	26.36	79.199	19.633	427565463.948085	5	315.9032	6.84522e-04	7.03706e-04
2022/10/29	16:19:15	ok	ok	315.4320	219.676	0.000000	26.39	79.217	19.670	388093429.296906	5	315.5433	1.34739e-03	5.66788e-04
2022/10/29	16:24:15	ok	ok	315.4260	219.670	0.000000	26.39	79.226	19.672	404680244.068058	6	315.7043	1.00056e-03	7.11346e-04
2022/10/29	16:29:15	ok	ok	315.4040	219.661	0.000000	26.41	79.229	19.687	394488578.226694	6	315.6930	9.79337e-04	6.98971e-04
2022/10/29	16:34:15	ok	ok	315.4020	219.657	0.000000	26.42	79.303	19.720	388678628.875607	5	315.8025	7.70344e-04	6.71812e-04
2022/10/29	16:39:15	ok	ok	315.3880	219.657	0.000000	26.42	79.272	19.713	393181641.641260	6	315.6930	9.79320e-04	6.98971e-04
2022/10/29	16:44:15	ok	ok	315.3780	219.655	0.000000	26.39	79.275	19.684	405973065.714305	8	315.5241	1.21357e-03	7.11877e-04
2022/10/29	16:49:15	ok	ok	315.3680	219.646	0.000000	26.39	79.382	19.711	409004493.500466	5	315.8298	7.37972e-04	7.07505e-04
2022/10/29	16:54:15	ok	ok	315.3680	219.651	0.000000	26.39	79.335	19.699	401833722.151873	5	315.7624	8.33641e-04	6.69908e-04
2022/10/29	16:59:15	ok	ok	315.3500	219.648	0.000000	26.38	79.359	19.687	390031671.364350	6	315.2393	1.67765e-03	6.96145e-04
2022/10/29	17:04:15	ok	ok	315.3440	219.648	0.000000	26.39	79.326	19.697	405522551.893500	5	315.6095	1.04709e-03	6.11659e-04
2022/10/29	17:09:15	ok	ok	315.3320	219.650	0.000000	26.38	79.408	19.700	395419375.125541	6	315.6364	8.42092e-04	6.82481e-04
2022/10/29	17:14:15	ok	ok	315.3260	219.640	0.000000	26.39	79.422	19.721	399764365.720640	6	315.6169	9.89856e-04	7.19297e-04
2022/10/29	17:19:15	ok	ok	315.3200	219.643	0.000000	26.35	79.364	19.659	418851810.182421	6	315.3805	1.49684e-03	4.44423e-04
2022/10/29	17:24:15	ok	ok	315.3220	219.651	0.000000	26.34	79.426	19.660	397144832.467308	2	315.3300	1.14002e-03	9.01332e-16
2022/10/29	17:29:15	ok	ok	315.3060	219.652	0.000000	26.35	79.478	19.688	423122148.254423	6	315.6137	9.76786e-04	6.54511e-04
2022/10/29	17:34:15	ok	ok	315.3020	219.649	0.000000	26.31	79.487	19.643	415287189.316495	5	315.5577	1.04834e-03	6.44592e-04
2022/10/29	17:39:15	ok	ok	315.2920	219.653	0.000000	26.31	79.506	19.648	402075026.788914	5	315.5361	8.09165e-04	1.61050e-04
2022/10/29	17:44:15	ok	ok	315.2820	219.656	0.000000	26.28	79.559	19.629	423000672.062207	2	315.3833	1.02294e-03	5.09784e-16
2022/10/29	17:49:15	ok	ok	315.2740	219.659	0.000000	26.25	79.551	19.598	380270446.056188	6	315.5493	9.37623e-04	6.63368e-04
2022/10/29	17:54:15	ok	ok	315.2700	219.667	0.000000	26.22	79.573	19.571	414238806.812102	6	315.5952	8.92672e-04	8.10080e-04
2022/10/29	17:59:15	ok	ok	315.2560	219.670	0.000000	26.25	79.573	19.603	394569471.482911	6	315.5902	9.42901e-04	6.79208e-04
2022/10/29	18:04:15	ok	ok	315.2480	219.674	0.000000	26.20	79.655	19.562	400461874.159351	6	315.4601	1.25146e-03	4.04972e-04
2022/10/29	18:09:15	ok	ok	315.2460	219.685	0.000000	26.15	79.692	19.525	387850195.762741	6	315.5917	9.23413e-04	6.60915e-04
2022/10/29	18:14:15	ok	ok	315.2440	219.691	0.000000	26.15	79.661	19.517	406510351.729422	6	315.5615	8.42522e-04	6.82541e-04
2022/10/29	18:19:15	ok	ok	315.2340	219.690	0.000000	26.15	79.625	19.508	382151446.438802	8	315.2466	1.24868e-03	8.98621e-04
2022/10/29	18:24:15	ok	ok	315.2260	219.695	0.000000	26.15	79.605	19.503	398994337.497189	6	315.5584	8.74304e-04	6.89886e-04
2022/10/29	18:29:15	ok	ok	315.2180	219.697	0.000000	26.11	79.643	19.466	380662627.638423	6	315.5557	8.23099e-04	7.12595e-04
2022/10/29	18:34:15	ok	ok	315.2240	219.704	0.000000	26.11	79.701	19.480	383765831.926283	6	315.5545	8.60375e-04	6.69049e-04
2022/10/29	18:39:15	ok	ok	315.2200	219.712	0.000000	26.11	79.652	19.468	401540142.991072	5	315.5440	9.59686e-04	6.28999e-04
2022/10/29	18:44:15	ok	ok	315.2140	219.710	0.000000	26.10	79.678	19.460	400824657.217692	6	315.5513	8.47271e-04	6.60767e-04
2022/10/29	18:49:15	ok	ok	315.2140	219.715	0.000000	26.08	79.625	19.430	365902008.905163	4	315.4850	1.05755e-03	6.87344e-04
2022/10/29	18:54:15	ok	ok	315.2120	219.716	0.000000	26.08	79.693	19.447	393419647.386890	6	315.2682	1.51809e-03	4.54554e-04
2022/10/29	18:59:15	ok	ok	315.2000	219.725	0.000000	26.05	79.696	19.416	368589453.807988	6	315.3913	1.28951e-03	5.03132e-04
2022/10/29	19:04:15	ok	ok	315.2000	219.727	0.000000	26.07	79.652	19.422	388275467.704604	6	315.5229	8.81551e-04	6.24847e-04
2022/10/29	19:09:15	ok	ok	315.2020	219.734	0.000000	26.01	79.706	19.372	405942605.839738	6	315.3124	1.26139e-03	6.01928e-04
2022/10/29	19:14:15	ok	ok	315.1940	219.729	0.000000	26.02	79.680	19.380	391262250.914486	5	315.6452	6.94431e-04	7.16998e-04
2022/10/29	19:19:15	ok	ok	315.1960	219.728	0.000000	25.98	79.687	19.335	372466776.410651	8	315.2174	1.25508e-03	8.91621e-04
2022/10/29	19:24:15	ok	ok	315.1960	219.736	0.000000	26.01	79.706	19.372	388274151.834992	5	315.4327	1.08994e-03	5.97297e-04
2022/10/29	19:29:15	ok	ok	315.1860	219.736	0.000000	25.98	79.707	19.340	391884911.509223	6	315.5610	7.99685e-04	6.40151e-04
2022/10/29	19:34:15	ok	ok	315.1800	219.738	0.000000	25.98	79.698	19.338	363053306.355635	6	315.2537	1.49179e-03	4.76934e-04
2022/10/29	19:39:15	ok	ok	315.1800	219.749	0.000000	25.92	79.760	19.293	373444274.636812	6	315.4904	9.29117e-04	7.28601e-04
2022/10/29	19:44:15	ok	ok	315.1740	219.748	0.000000	25.94	79.719	19.300	381691943.525675	6	315.5266	8.23742e-04	6.64232e-04
2022/10/29	19:49:15	ok	ok	315.1780	219.751	0.000000	25.90	79.803	19.274	386216583.699197	6	315.2235	1.49427e-03	4.42518e-04
2022/10/29	19:54:15	ok	ok	315.1660	219.757	0.000000	25.91	79.757	19.278	392250816.417563	6	315.5205	8.66107e-04	6.75315e-04
2022/10/29	19:59:15	ok	ok	315.1640	219.758	0.000000	25.88	79.730	19.239	373383847.958089	6	315.5418	7.77840e-04	6.88378e-04
2022/10/29	20:04:15	ok	ok	315.1620	219.764	0.000000	25.88	79.742	19.242	398180030.539717	5	315.6365	6.41757e-04	7.17477e-04
2022/10/29	20:09:15	ok	ok	315.1640	219.771	0.000000	25.87	79.788	19.239	390513671.949082	5	315.3869	1.08597e-03	6.18986e-04
2022/10/29	20:14:15	ok	ok	315.1600	219.768	0.000000	25.84	79.739	19.196	351827214.389057	5	315.4098	1.11271e-03	5.57182e-04
2022/10/29	20:19:15	ok	ok	315.1560	219.776	0.000000	25.84	79.712	19.189	363319052.756879	5	315.6572	6.08653e-04	7.43407e-04
2022/10/29	20:24:15	ok	ok	315.1520	219.779	0.000000	25.83	79.767	19.188	362221380.645922	5	315.6241	6.73935e-04	7.07640e-04
2022/10/29	20:29:15	ok	ok	315.1520	219.776	0.000000	25.81	79.783	19.178	359148717.171477	5	315.3606	1.27390e-03	4.75408e-04
2022/10/29	20:34:15	ok	ok	315.1500	219.786	0.000000	25.80	79.739	19.153	354195144.903614	5	315.3111	1.37077e-03	4.41175e-04
2022/10/29	20:39:15	ok	ok	315.1500	219.788	0.000000	25.78	79.812	19.153	387605763.143497	6	315.5001	8.54619e-04	7.68972e-04
2022/10/29	20:44:15	ok	ok	315.1380	219.792	0.000000	25.77	79.840	19.145	374344106.743491	6	315.3895	1.15046e-03	5.58262e-04
2022/10/29	20:49:15	ok	ok	315.1400	219.796	0.000000	25.76	79.826	19.128	348935836.285277	5	315.4492	9.83947e-04	6.34392e-04
2022/10/29	20:54:15	ok	ok	315.1420	219.800	0.000000	25.73	79.799	19.090	378912165.545616	5	315.4492	9.83967e-04	6.34392e-04
2022/10/29	20:59:15	ok	ok	315.1380	219.796	0.000000	25.74	79.794	19.103	353059367.947349	6	315.3621	1.18368e-03	5.30316e-04
2022/10/29	21:04:15	ok	ok	315.1340	219.805	0.000000	25.73	79.817	19.094	363347718.151382	6	315.3786	1.12742e-03	5.67686e-04
2022/10/29	21:09:15	ok	ok	315.1360	219.805	0.000000	25.68	79.847	19.056	380510099.244630	5	315.2983	1.37631e-03	4.85843e-04
2022/10/29	21:14:15	ok	ok	315.1360	219.808	0.000000	25.70	79.803	19.063	397579167.392076	6	315.1807	1.51728e-03	4.24671e-04
2022/10/29	21:19:15	ok	ok	315.1280	219.815	0.000000	25.67	79.825	19.036	370351732.929356	6	315.4604	8.39155e-04	7.30018e-04
2022/10/29	21:24:15	ok	ok	315.1240	219.812	0.000000	25.68	79.838	19.054	372279997.528393	6	315.1821	1.49671e-03	4.43162e-04
2022/10/29	21:29:15	ok	ok	315.1220	219.819	0.000000	25.64	79.826	19.005	369338929.176600	5	315.4292	9.84116e-04	6.53371e-04
2022/10/29	21:34:15	ok	ok	315.1220	219.824	0.000000	25.64	79.797	18.998	355035137.936027	6	315.2414	1.27728e-03	6.66970e-04
2022/10/29	21:39:15	ok	ok	315.1240	219.821	0.000000	25.64	79.826	19.005	367081572.418909	6	315.2194	1.33308e-03	5.45665e-04
2022/10/29	21:44:15	ok	ok	315.1260	219.828	0.000000	25.63	79.843	18.995	355573847.474074	6	315.4517	8.24306e-04	6.62879e-04
2022/10/29	21:49:15	ok	ok	315.1160	219.823	0.000000	25.61	79.898	18.994	331999236.660919	5	315.2989	1.30771e-03	4.99260e-04
2022/10/29	21:54:15	ok	ok	315.1160	219.828	0.000000	25.60	79.817	18.961	356979118.621702	5	315.3183	1.17882e-03	5.64974e-04
2022/10/29	21:59:15	ok	ok	315.1140	219.826	0.000000	25.58	79.812	18.943	362578346.217909	6	315.1904	1.44782e-03	4.78374e-04
2022/10/29	22:04:15	ok	ok	315.1100	219.834	0.000000	25.54	79.802	18.892	351605655.253514	6	315.4619	7.92686e-04	7.53635e-04
2022/10/29	22:09:15	ok	ok	315.1120	219.838	0.000000	25.56	79.835	18.917	351912025.132761	5	315.5564	7.05450e-04	7.15190e-04
2022/10/29	22:14:15	ok	ok	315.1180	219.840	0.000000	25.54	79.812	18.894	361555396.200097	6	315.1601	1.48758e-03	4.72261e-04
2022/10/29	22:19:15	ok	ok	315.1100	219.841	0.000000	25.54	79.889	18.913	372976829.853477	5	315.3606	1.07675e-03	6.04469e-04
2022/10/29	22:24:15	ok	ok	315.1060	219.844	0.000000	25.51	79.863	18.878	362119721.310754	6	315.4549	8.37511e-04	6.87974e-04
2022/10/29	22:29:15	ok	ok	315.1120	219.854	0.000000	25.50	79.802	18.850	390943861.455309	3	314.4352	2.83476e-03	7.45769e-05
2022/10/29	22:34:15	ok	ok	315.1060	219.855	0.000000	25.48	79.835	18.841	371387023.416621	6	315.4491	8.18086e-04	7.15029e-04
2022/10/29	22:39:15	ok	ok	315.1040	219.856	0.000000	25.48	79.866	18.848	374650037.849582	5	315.3281	1.14673e-03	5.84265e-04
2022/10/29	22:44:15	ok	ok	315.1040	219.857	0.000000	25.46	79.858	18.818	359373951.744819	6	315.1663	1.50658e-03	4.83805e-04
2022/10/29	22:49:15	ok	ok	315.0980	219.862	0.000000	25.46	79.838	18.813	386275530.541480	6	315.4574	8.16933e-04	6.77839e-04
2022/10/29	22:54:15	ok	ok	315.1020	219.865	0.000000	25.43	79.831	18.780	357544869.725951	5	315.2690	1.34030e-03	4.78260e-04
2022/10/29	22:59:15	ok	ok	315.0940	219.860	0.000000	25.46	79.867	18.820	334667236.200459	6	315.4656	7.61814e-04	7.33594e-04
2022/10/29	23:04:15	ok	ok	315.0980	219.866	0.000000	25.43	79.861	18.788	368444138.628760	5	315.3478	1.08228e-03	6.24325e-04
2022/10/29	23:09:15	ok	ok	315.0980	219.872	0.000000	25.41	79.876	18.777	370500380.319479	2	315.1033	1.20055e-03	5.10237e-16
2022/10/29	23:14:15	ok	ok	315.0920	219.868	0.000000	25.38	79.907	18.753	336779887.747981	5	315.3252	1.11996e-03	6.31072e-04
2022/10/29	23:19:15	ok	ok	315.0780	219.869	0.000000	25.38	79.849	18.740	339732775.701099	6	315.4631	7.82490e-04	7.45218e-04
2022/10/29	23:24:15	ok	ok	315.0880	219.873	0.000000	25.38	79.861	18.743	372179495.050709	5	315.5661	6.94171e-04	7.30763e-04
2022/10/29	23:29:15	ok	ok	315.0860	219.875	0.000000	25.36	79.911	18.726	347145064.630848	6	315.4669	7.51542e-04	7.30470e-04
2022/10/29	23:34:15	ok	ok	315.0860	219.875	0.000000	25.38	79.849	18.740	357438859.119254	4	315.3429	1.10572e-03	7.18622e-04
2022/10/29	23:39:15	ok	ok	315.0900	219.875	0.000000	25.38	79.820	18.733	374972599.910361	6	315.1488	1.48801e-03	4.45689e-04
2022/10/29	23:44:15	ok	ok	315.0860	219.878	0.000000	25.37	79.857	18.728	356760799.402314	6	315.1457	1.46137e-03	4.94610e-04
2022/10/29	23:49:15	ok	ok	315.0900	219.878	0.000000	25.37	79.913	18.741	351002445.388180	6	315.1488	1.50347e-03	4.81444e-04
2022/10/29	23:54:15	ok	ok	315.0820	219.875	0.000000	25.37	79.817	18.718	353183408.988105	5	315.3084	1.21133e-03	5.46245e-04
2022/10/29	23:59:15	ok	ok	315.0820	219.883	0.000000	25.34	79.820	18.688	354486295.796757	6	315.4892	7.14744e-04	7.26351e-04
2022/10/30	00:04:15	ok	ok	315.0860	219.879	0.000000	25.33	79.884	18.689	360951543.506134	6	315.4498	8.51972e-04	7.85104e-04
2022/10/30	00:09:15	ok	ok	315.0900	219.882	0.000000	25.33	79.835	18.678	347218646.019930	5	315.5784	6.62042e-04	7.38964e-04
2022/10/30	00:14:15	ok	ok	315.0680	219.872	0.000000	25.36	79.806	18.702	344712325.852573	5	315.5820	6.22263e-04	6.98483e-04
2022/10/30	00:19:15	ok	ok	315.0800	219.877	0.000000	25.32	79.812	18.658	341710794.425546	6	315.4294	8.67319e-04	8.23256e-04
2022/10/30	00:24:15	ok	ok	315.0820	219.878	0.000000	25.32	79.843	18.666	342208863.794358	6	315.1379	1.49089e-03	4.84071e-04
2022/10/30	00:29:15	ok	ok	315.0760	219.876	0.000000	25.32	79.834	18.663	363705971.777894	5	315.2261	1.36311e-03	4.64588e-04
2022/10/30	00:34:15	ok	ok	315.0700	219.878	0.000000	25.32	79.834	18.663	337216920.109804	6	315.4099	9.01225e-04	7.50490e-04
2022/10/30	00:39:15	ok	ok	315.0680	219.877	0.000000	25.30	79.829	18.648	342659512.633253	6	315.4373	8.68035e-04	7.31331e-04
2022/10/30	00:44:15	ok	ok	315.0700	219.878	0.000000	25.27	79.852	18.623	361645579.361901	5	315.5353	6.84910e-04	7.10675e-04
2022/10/30	00:49:15	ok	ok	315.0660	219.880	0.000000	25.30	79.867	18.657	383444908.931588	4	315.1603	1.45657e-03	5.51930e-04
2022/10/30	00:54:15	ok	ok	315.0680	219.882	0.000000	25.30	79.829	18.648	349618814.231118	8	315.0645	1.30814e-03	9.30189e-04
2022/10/30	00:59:15	ok	ok	315.0660	219.883	0.000000	25.29	79.825	18.631	375101588.368937	6	315.4316	8.48590e-04	7.56499e-04
2022/10/30	01:04:15	ok	ok	315.0560	219.881	0.000000	25.30	79.799	18.641	350923017.482854	6	315.4399	8.47401e-04	7.03029e-04
2022/10/30	01:09:15	ok	ok	315.0680	219.886	0.000000	25.29	79.748	18.613	370488851.261042	4	315.1432	1.49821e-03	5.39316e-04
2022/10/30	01:14:15	ok	ok	315.0620	219.878	0.000000	25.27	79.852	18.623	344030707.241491	5	315.4851	7.94787e-04	8.85327e-04
2022/10/30	01:19:15	ok	ok	315.0580	219.883	0.000000	25.26	79.799	18.597	348085101.699531	6	315.3984	8.89283e-04	7.39920e-04
2022/10/30	01:24:15	ok	ok	315.0640	219.882	0.000000	25.23	79.840	18.576	363276244.472525	6	315.4265	8.71906e-04	7.01788e-04
2022/10/30	01:29:15	ok	ok	315.0560	219.878	0.000000	25.26	79.780	18.592	374140238.460939	6	315.4346	7.83801e-04	6.82234e-04
2022/10/30	01:34:15	ok	ok	315.0560	219.874	0.000000	25.23	79.867	18.582	364377606.597972	6	315.3785	8.30503e-04	7.65611e-04
2022/10/30	01:39:15	ok	ok	315.0500	219.874	0.000000	25.24	79.844	18.591	344222216.156519	6	315.3984	8.89246e-04	7.39920e-04
2022/10/30	01:44:15	ok	ok	315.0500	219.881	0.000000	25.22	79.808	18.554	355875388.738006	6	315.4282	7.63510e-04	7.21083e-04
2022/10/30	01:49:15	ok	ok	315.0560	219.872	0.000000	25.22	79.826	18.558	373438906.235584	5	315.5793	6.43027e-04	7.05518e-04
2022/10/30	01:54:15	ok	ok	315.0480	219.874	0.000000	25.22	79.844	18.563	341158627.698151	5	315.2261	1.36310e-03	4.64588e-04
2022/10/30	01:59:15	ok	ok	315.0460	219.877	0.000000	25.24	79.794	18.579	324886820.988364	5	315.4905	7.87847e-04	8.06277e-04
2022/10/30	02:04:15	ok	ok	315.0480	219.876	0.000000	25.23	79.811	18.569	344281934.184168	5	315.4971	7.35914e-04	7.45227e-04
2022/10/30	02:09:15	ok	ok	315.0480	219.877	0.000000	25.22	79.797	18.552	381318598.995051	5	315.4781	8.20021e-04	8.05796e-04
2022/10/30	02:14:15	ok	ok	315.0420	219.869	0.000000	25.17	79.895	18.530	368226518.481698	6	315.4538	8.11706e-04	7.37811e-04
2022/10/30	02:19:15	ok	ok	315.0420	219.875	0.000000	25.19	79.898	18.545	342886137.588690	6	315.1482	1.26882e-03	6.07935e-04
2022/10/30	02:24:15	ok	ok	315.0300	219.880	0.000000	25.19	79.838	18.531	351279309.194592	5	315.4636	7.47427e-04	7.26736e-04
2022/10/30	02:29:15	ok	ok	315.0360	219.880	0.000000	25.17	79.844	18.518	356614900.537513	6	315.4137	8.43285e-04	7.60567e-04
2022/10/30	02:34:15	ok	ok	315.0420	219.884	0.000000	25.16	79.852	18.506	361923694.915014	6	315.4355	7.63407e-04	6.64907e-04
2022/10/30	02:39:15	ok	ok	315.0340	219.886	0.000000	25.16	79.870	18.510	351294538.324968	6	315.3667	8.80433e-04	7.87835e-04
2022/10/30	02:44:15	ok	ok	315.0200	219.883	0.000000	25.14	79.847	18.488	349487155.515819	6	315.4342	7.73732e-04	6.72726e-04
2022/10/30	02:49:15	ok	ok	315.0320	219.883	0.000000	25.12	79.918	18.477	369143929.016749	5	315.5253	6.31849e-04	7.18182e-04
2022/10/30	02:54:15	ok	ok	315.0220	219.887	0.000000	25.12	79.870	18.466	342814579.641710	5	315.5354	6.81773e-04	8.61267e-04
2022/10/30	02:59:15	ok	ok	315.0220	219.895	0.000000	25.10	79.847	18.447	338954681.732460	6	315.0722	1.51471e-03	4.51265e-04
2022/10/30	03:04:15	ok	ok	315.0160	219.891	0.000000	25.10	79.857	18.449	322602466.642504	2	315.0133	1.28887e-03	1.02077e-15
2022/10/30	03:09:15	ok	ok	315.0120	219.896	0.000000	25.12	79.939	18.482	340897186.522088	5	315.1873	1.29331e-03	5.96014e-04
2022/10/30	03:14:15	ok	ok	315.0260	219.890	0.000000	25.10	79.886	18.456	339852601.945464	5	315.5350	6.20478e-04	7.34996e-04
2022/10/30	03:19:15	ok	ok	315.0240	219.897	0.000000	25.07	79.840	18.415	368410434.052063	5	315.3116	1.03101e-03	6.15510e-04
2022/10/30	03:24:15	ok	ok	315.0160	219.892	0.000000	25.10	79.866	18.451	358917367.513866	7	315.2852	1.02355e-03	7.55856e-04
2022/10/30	03:29:15	ok	ok	315.0060	219.892	0.000000	25.09	79.825	18.425	332857428.473134	5	315.3145	1.05783e-03	5.68762e-04
2022/10/30	03:34:15	ok	ok	315.0200	219.897	0.000000	25.07	79.879	18.424	339156632.166241	6	315.0957	1.47231e-03	4.91282e-04
2022/10/30	03:39:15	ok	ok	315.0140	219.894	0.000000	25.07	79.849	18.417	359875771.957004	5	315.5253	6.31881e-04	7.18182e-04
2022/10/30	03:44:15	ok	ok	315.0140	219.896	0.000000	25.07	79.811	18.408	347094094.475515	6	315.3812	8.00674e-04	7.32775e-04
2022/10/30	03:49:15	ok	ok	315.0120	219.897	0.000000	25.10	79.817	18.440	342663273.763674	5	315.5200	7.18674e-04	7.08029e-04
2022/10/30	03:54:15	ok	ok	315.0080	219.895	0.000000	25.06	79.826	18.395	363723581.882728	6	315.0527	1.54824e-03	4.75538e-04
2022/10/30	03:59:15	ok	ok	315.0100	219.894	0.000000	25.06	79.826	18.395	340746693.672426	5	315.2588	7.83096e-04	2.34922e-04
2022/10/30	04:04:15	ok	ok	315.0120	219.888	0.000000	25.03	79.876	18.376	359269569.861726	6	315.0806	1.46564e-03	4.87377e-04
2022/10/30	04:09:15	ok	ok	315.0080	219.897	0.000000	25.03	79.876	18.376	341054896.359268	6	315.3667	8.80476e-04	7.87835e-04
2022/10/30	04:14:15	ok	ok	315.0120	219.899	0.000000	25.00	79.918	18.358	329768524.792741	5	315.5090	6.95219e-04	7.30057e-04
2022/10/30	04:19:15	ok	ok	314.9980	219.896	0.000000	25.02	79.863	18.359	341650900.998364	6	315.3265	9.12032e-04	8.08187e-04
2022/10/30	04:24:15	ok	ok	314.9980	219.897	0.000000	25.02	79.875	18.362	363757463.285217	6	315.1460	1.36572e-03	4.76385e-04
2022/10/30	04:29:15	ok	ok	315.0020	219.901	0.000000	24.99	79.913	18.340	342288278.731141	5	315.5363	6.10124e-04	7.30440e-04
2022/10/30	04:34:15	ok	ok	314.9880	219.899	0.000000	24.97	79.902	18.324	341648121.969755	6	315.4230	6.21778e-04	8.51218e-04
2022/10/30	04:39:15	ok	ok	314.9980	219.905	0.000000	24.96	79.918	18.314	344188860.326355	5	315.1343	1.41419e-03	4.21608e-04
2022/10/30	04:44:15	ok	ok	314.9900	219.899	0.000000	25.00	79.890	18.352	342818614.135265	6	315.3493	8.31050e-04	7.12339e-04
2022/10/30	04:49:15	ok	ok	314.9940	219.907	0.000000	24.97	79.872	18.317	354051372.284494	5	315.1441	1.38192e-03	4.35403e-04
2022/10/30	04:54:15	ok	ok	314.9920	219.910	0.000000	24.96	79.879	18.305	356732606.536583	5	315.1612	1.35500e-03	4.97024e-04
2022/10/30	04:59:15	ok	ok	314.9960	219.904	0.000000	24.97	79.890	18.321	358163134.891917	6	315.3496	8.21810e-04	6.92795e-04
2022/10/30	05:04:15	ok	ok	314.9860	219.906	0.000000	24.96	79.879	18.305	344230132.956636	6	315.3694	8.50594e-04	7.55862e-04
2022/10/30	05:09:15	ok	ok	314.9760	219.911	0.000000	24.93	79.921	18.284	344261614.620908	6	315.3223	9.00009e-04	7.56568e-04
2022/10/30	05:14:15	ok	ok	314.9920	219.920	0.000000	24.90	79.893	18.251	339645825.006553	6	315.3368	8.20226e-04	7.02026e-04
2022/10/30	05:19:15	ok	ok	314.9740	219.921	0.000000	24.87	79.934	18.230	355588576.458815	6	315.3476	7.98391e-04	6.60182e-04
2022/10/30	05:24:15	ok	ok	314.9760	219.922	0.000000	24.86	79.940	18.218	321141201.353774	5	315.4166	7.45752e-04	7.70828e-04
2022/10/30	05:29:15	ok	ok	314.9820	219.933	0.000000	24.85	79.945	18.202	328053782.918655	5	315.1540	1.34980e-03	4.50289e-04
2022/10/30	05:34:15	ok	ok	314.9580	219.928	0.000000	24.89	79.889	18.233	314267314.663011	5	315.2343	1.17608e-03	5.80339e-04
2022/10/30	05:39:15	ok	ok	314.9740	219.930	0.000000	24.85	79.927	18.198	348014858.853741	6	315.3362	8.64410e-04	7.93964e-04
2022/10/30	05:44:15	ok	ok	314.9640	219.932	0.000000	24.83	79.953	18.190	341719056.003069	6	315.2693	9.27026e-04	8.11436e-04
2022/10/30	05:49:15	ok	ok	314.9640	219.939	0.000000	24.82	79.977	18.182	342680720.413332	6	315.3082	9.08812e-04	7.78685e-04
2022/10/30	05:54:15	ok	ok	314.9620	219.936	0.000000	24.79	80.031	18.164	344294660.120176	7	315.0605	1.32985e-03	5.68089e-04
2022/10/30	05:59:15	ok	ok	314.9600	219.943	0.000000	24.78	80.008	18.145	337130904.180402	6	315.3225	8.90876e-04	7.59821e-04
2022/10/30	06:04:15	ok	ok	314.9640	219.945	0.000000	24.78	79.977	18.139	364404333.622244	5	315.2200	1.09708e-03	6.22398e-04
2022/10/30	06:09:15	ok	ok	314.9580	219.949	0.000000	24.76	79.994	18.129	351004970.449794	6	315.3445	8.36315e-04	7.96036e-04
2022/10/30	06:14:15	ok	ok	314.9540	219.949	0.000000	24.79	80.018	18.162	333078372.843370	6	315.3318	8.61660e-04	7.44401e-04
2022/10/30	06:19:15	ok	ok	314.9640	219.954	0.000000	24.73	80.053	18.112	328878310.905879	5	315.2866	1.08090e-03	6.03551e-04
2022/10/30	06:24:15	ok	ok	314.9560	219.957	0.000000	24.78	79.959	18.134	334873065.015920	7	314.9285	1.44391e-03	6.48013e-04
2022/10/30	06:29:15	ok	ok	314.9540	219.962	0.000000	24.73	80.044	18.110	344498111.314859	7	315.2453	1.15653e-03	4.43391e-04
2022/10/30	06:34:15	ok	ok	314.9540	219.965	0.000000	24.72	80.012	18.089	337810106.508058	7	315.2329	1.02687e-03	7.64808e-04
2022/10/30	06:39:15	ok	ok	314.9500	219.965	0.000000	24.73	79.995	18.099	338129499.972615	6	315.3558	7.43393e-04	7.13660e-04
2022/10/30	06:44:15	ok	ok	314.9580	219.969	0.000000	24.73	79.948	18.088	335427092.959539	6	315.1893	1.16138e-03	6.25694e-04
2022/10/30	06:49:15	ok	ok	314.9460	219.973	0.000000	24.69	79.985	18.053	335501730.422519	6	315.1998	1.04066e-03	8.27229e-04
2022/10/30	06:54:15	ok	ok	314.9380	219.975	0.000000	24.69	80.023	18.062	329018443.008505	5	315.4593	7.14416e-04	8.14113e-04
2022/10/30	06:59:15	ok	ok	314.9520	219.977	0.000000	24.68	79.982	18.039	346405211.974999	5	315.1409	1.34045e-03	4.49453e-04
2022/10/30	07:04:15	ok	ok	314.9460	219.975	0.000000	24.66	80.046	18.040	323783049.227720	6	315.1585	1.28843e-03	4.22505e-04
2022/10/30	07:09:15	ok	ok	314.9380	219.979	0.000000	24.65	80.032	18.020	343806425.243334	6	315.3403	8.24338e-04	7.44454e-04
2022/10/30	07:14:15	ok	ok	314.9420	219.987	0.000000	24.68	80.027	18.049	342830332.233597	6	315.3180	8.61235e-04	7.63550e-04
2022/10/30	07:19:15	ok	ok	314.9420	219.979	0.000000	24.63	80.027	18.006	349618802.088740	6	315.3421	7.69851e-04	6.58279e-04
2022/10/30	07:24:15	ok	ok	314.9360	219.986	0.000000	24.61	79.973	17.966	312210478.672990	6	315.3545	7.53793e-04	7.15822e-04
2022/10/30	07:29:15	ok	ok	314.9400	219.989	0.000000	24.63	80.040	18.008	349202325.938517	6	315.3390	8.34708e-04	7.61299e-04
2022/10/30	07:34:15	ok	ok	314.9360	219.993	0.000000	24.61	80.032	17.980	318580440.917904	6	315.0851	1.33097e-03	4.63350e-04
2022/10/30	07:39:15	ok	ok	314.9340	219.987	0.000000	24.61	80.032	17.980	327128729.615051	6	315.2556	1.11179e-03	5.23012e-04
2022/10/30	07:44:15	ok	ok	314.9320	219.995	0.000000	24.59	80.037	17.964	332386940.311641	6	315.3548	7.44562e-04	6.92149e-04
2022/10/30	07:49:15	ok	ok	314.9380	220.000	0.000000	24.62	80.014	17.989	319052273.480917	6	315.1631	1.18446e-03	6.21536e-04
2022/10/30	07:54:15	ok	ok	314.9300	220.005	0.000000	24.61	80.099	17.995	320987359.468505	5	315.4228	6.85450e-04	7.10860e-04
2022/10/30	07:59:15	ok	ok	314.9260	219.999	0.000000	24.59	79.998	17.956	330053892.482726	6	315.3433	7.59589e-04	6.56265e-04
2022/10/30	08:04:15	ok	ok	314.9300	220.002	0.000000	24.59	80.076	17.973	341689073.687365	8	315.0937	1.12712e-03	7.66410e-04
2022/10/30	08:09:15	ok	ok	314.9180	219.998	0.000000	24.58	80.053	17.955	323910593.706230	8	315.0875	1.09319e-03	7.68546e-04
2022/10/30	08:14:15	ok	ok	314.9340	220.003	0.000000	24.55	80.104	17.934	340069725.503718	6	315.0711	1.36677e-03	4.54259e-04
2022/10/30	08:19:15	ok	ok	314.9180	220.006	0.000000	24.55	80.037	17.918	324220608.344436	7	315.2202	1.09214e-03	5.56261e-04
2022/10/30	08:24:15	ok	ok	314.9140	220.009	0.000000	24.53	80.081	17.915	327093636.981999	6	315.0972	1.34387e-03	4.70895e-04
2022/10/30	08:29:15	ok	ok	314.9180	220.009	0.000000	24.59	80.046	17.967	326902049.816597	5	315.4448	6.41873e-04	7.36163e-04
2022/10/30	08:34:15	ok	ok	314.9240	220.012	0.000000	24.56	80.040	17.938	338072374.688977	5	315.0927	1.34554e-03	4.95114e-04
2022/10/30	08:39:15	ok	ok	314.9300	220.013	0.000000	24.56	80.040	17.938	350920619.382730	7	315.2260	1.15891e-03	4.97129e-04
2022/10/30	08:44:15	ok	ok	314.9200	220.013	0.000000	24.56	80.031	17.936	305437155.510175	5	315.4695	6.22784e-04	7.05401e-04
2022/10/30	08:49:15	ok	ok	314.9260	220.018	0.000000	24.53	79.994	17.895	360871842.521089	7	315.2283	1.03221e-03	7.64983e-04
2022/10/30	08:54:15	ok	ok	314.9360	220.011	0.000000	24.58	79.985	17.939	342653028.957617	2	315.1100	9.66887e-04	9.01962e-16
2022/10/30	08:59:15	ok	ok	314.9240	220.013	0.000000	24.58	80.003	17.943	312099967.598264	6	315.2446	9.30653e-04	7.93975e-04
2022/10/30	09:04:15	ok	ok	314.9260	220.010	0.000000	24.56	79.973	17.923	328718139.617339	6	315.2815	8.58896e-04	7.69475e-04
2022/10/30	09:09:15	ok	ok	314.9240	220.011	0.000000	24.58	79.945	17.930	325011656.456511	6	315.3472	8.06617e-04	7.63206e-04
2022/10/30	09:14:15	ok	ok	314.9140	220.008	0.000000	24.53	80.050	17.908	311760751.603223	6	315.2269	1.02744e-03	8.34767e-04
2022/10/30	09:19:15	ok	ok	314.9180	220.007	0.000000	24.55	80.017	17.914	326000499.848691	7	315.1786	1.14783e-03	5.40111e-04
2022/10/30	09:24:15	ok	ok	314.9220	220.002	0.000000	24.56	79.973	17.923	342924914.907774	6	315.2739	8.75877e-04	8.00631e-04
2022/10/30	09:29:15	ok	ok	314.9140	220.005	0.000000	24.53	80.090	17.917	351660868.276976	6	315.1768	1.17768e-03	5.96809e-04
2022/10/30	09:34:15	ok	ok	314.9140	220.003	0.000000	24.59	80.008	17.958	307230630.214933	6	315.2535	1.11829e-03	5.07310e-04
2022/10/30	09:39:15	ok	ok	314.9140	220.008	0.000000	24.52	80.009	17.885	344501594.059554	6	315.2760	8.57130e-04	7.32809e-04
2022/10/30	09:44:15	ok	ok	314.9080	220.009	0.000000	24.53	80.023	17.902	347313871.848890	7	315.1732	1.07274e-03	7.67870e-04
2022/10/30	09:49:15	ok	ok	314.9100	220.002	0.000000	24.56	80.021	17.934	344412077.263638	8	315.0799	1.12476e-03	7.71134e-04
2022/10/30	09:54:15	ok	ok	314.9060	220.005	0.000000	24.58	80.003	17.943	337614052.349699	6	315.1105	1.27426e-03	5.41360e-04
2022/10/30	09:59:15	ok	ok	314.9160	220.001	0.000000	24.56	79.991	17.927	346259374.346577	6	315.2459	9.20267e-04	7.78083e-04
2022/10/30	10:04:15	ok	ok	314.9080	219.996	0.000000	24.59	79.998	17.956	358879207.277727	6	315.2712	7.91524e-04	7.33657e-04
2022/10/30	10:09:15	ok	ok	314.9100	219.998	0.000000	24.56	79.973	17.923	338748512.455643	5	315.4462	6.31447e-04	7.31421e-04
2022/10/30	10:14:15	ok	ok	314.9060	219.993	0.000000	24.59	79.959	17.947	341971017.750679	7	315.1879	1.03125e-03	7.91287e-04
2022/10/30	10:19:15	ok	ok	314.9060	219.993	0.000000	24.58	80.014	17.946	328861396.073768	6	315.2042	1.10061e-03	9.07692e-04
2022/10/30	10:24:15	ok	ok	314.9060	219.991	0.000000	24.61	79.945	17.960	329493727.003156	6	315.0771	1.34990e-03	4.17705e-04
2022/10/30	10:29:15	ok	ok	314.9060	219.980	0.000000	24.61	79.963	17.964	349110396.941633	6	315.3287	8.12367e-04	7.35894e-04
2022/10/30	10:34:15	ok	ok	314.9020	219.983	0.000000	24.59	79.940	17.943	334887919.371056	6	315.2599	8.84496e-04	8.15470e-04
2022/10/30	10:39:15	ok	ok	314.9000	219.982	0.000000	24.61	79.954	17.962	333180672.385002	6	315.1118	1.26378e-03	5.61045e-04
2022/10/30	10:44:15	ok	ok	314.9060	219.972	0.000000	24.61	79.973	17.966	348254006.730137	6	315.1091	1.21238e-03	5.79444e-04
2022/10/30	10:49:15	ok	ok	314.9020	219.970	0.000000	24.61	79.973	17.966	344907699.720967	6	315.2607	8.31011e-04	7.12817e-04
2022/10/30	10:54:15	ok	ok	314.9020	219.968	0.000000	24.61	79.954	17.962	346781729.000350	5	315.0690	1.34178e-03	4.78563e-04
2022/10/30	10:59:15	ok	ok	314.8960	219.969	0.000000	24.62	79.968	17.979	341069301.982583	6	315.2599	8.84440e-04	8.15470e-04
2022/10/30	11:04:15	ok	ok	314.8980	219.967	0.000000	24.63	79.962	17.991	339038892.054342	6	315.2724	7.81086e-04	7.33204e-04
2022/10/30	11:09:15	ok	ok	314.8900	219.968	0.000000	24.62	79.948	17.974	356896421.227390	6	315.2702	7.92494e-04	7.12816e-04
2022/10/30	11:14:15	ok	ok	314.8880	219.961	0.000000	24.62	79.995	17.985	326835765.947199	5	315.0703	1.33497e-03	5.07769e-04
2022/10/30	11:19:15	ok	ok	314.8800	219.956	0.000000	24.63	80.027	18.006	318758952.064495	6	315.2486	8.90140e-04	7.45338e-04
2022/10/30	11:24:15	ok	ok	314.8820	219.959	0.000000	24.63	79.989	17.997	307624211.986606	6	315.2491	8.18992e-04	7.15482e-04
2022/10/30	11:29:15	ok	ok	314.8780	219.961	0.000000	24.59	79.940	17.943	346022245.634000	5	315.0464	1.37947e-03	5.06148e-04
2022/10/30	11:34:15	ok	ok	314.8820	219.960	0.000000	24.62	79.948	17.974	354875917.013183	6	315.2752	7.51131e-04	7.01265e-04
2022/10/30	11:39:15	ok	ok	314.8940	219.962	0.000000	24.62	80.014	17.989	351806921.259797	6	315.2486	8.63169e-04	8.01225e-04
2022/10/30	11:44:15	ok	ok	314.8720	219.966	0.000000	24.61	80.012	17.975	335427649.445540	5	315.3784	6.62713e-04	7.39433e-04
2022/10/30	11:49:15	ok	ok	314.8700	219.955	0.000000	24.61	80.021	17.977	313084487.178306	6	315.1738	1.08521e-03	5.81980e-04
2022/10/30	11:54:15	ok	ok	314.8660	219.958	0.000000	24.63	80.040	18.008	340195878.179450	6	315.2631	7.83303e-04	7.45691e-04
2022/10/30	11:59:15	ok	ok	314.8700	219.953	0.000000	24.61	80.041	17.982	376502818.610747	7	315.1545	1.11294e-03	5.50899e-04
2022/10/30	12:04:15	ok	ok	314.8660	219.956	0.000000	24.62	79.986	17.983	350538341.424071	6	315.2791	7.98099e-04	7.89947e-04
2022/10/30	12:09:15	ok	ok	314.8680	219.948	0.000000	24.62	80.055	17.998	335209769.435391	5	315.0592	1.37395e-03	4.63672e-04
2022/10/30	12:14:15	ok	ok	314.8800	219.950	0.000000	24.61	79.991	17.970	347556902.429607	6	315.0838	1.22674e-03	5.91908e-04
2022/10/30	12:19:15	ok	ok	314.8600	219.950	0.000000	24.61	80.021	17.977	352501659.235362	6	315.2796	7.26929e-04	7.62915e-04
2022/10/30	12:24:15	ok	ok	314.8620	219.950	0.000000	24.61	80.072	17.989	356148350.973868	6	315.2544	7.68357e-04	6.74070e-04
2022/10/30	12:29:15	ok	ok	314.8500	219.951	0.000000	24.61	80.050	17.984	343446686.601727	6	315.2456	8.40699e-04	7.34640e-04
2022/10/30	12:34:15	ok	ok	314.8460	219.947	0.000000	24.61	80.078	17.990	334200108.468258	6	315.2194	8.63565e-04	7.37353e-04
2022/10/30	12:39:15	ok	ok	314.8560	219.946	0.000000	24.61	80.050	17.984	351696689.532475	5	315.0261	1.36441e-03	4.64883e-04
2022/10/30	12:44:15	ok	ok	314.8440	219.945	0.000000	24.62	80.055	17.998	333491934.350157	6	315.2791	6.83822e-04	7.09869e-04
2022/10/30	12:49:15	ok	ok	314.8480	219.946	0.000000	24.61	80.090	17.993	377432020.292414	6	315.2449	8.06856e-04	6.67677e-04
2022/10/30	12:54:15	ok	ok	314.8520	219.947	0.000000	24.59	80.055	17.969	346510836.387744	6	315.0439	1.27611e-03	5.28007e-04
2022/10/30	12:59:15	ok	ok	314.8380	219.944	0.000000	24.62	80.026	17.992	318268590.036248	5	315.3521	6.83535e-04	7.55506e-04
2022/10/30	13:04:15	ok	ok	314.8440	219.944	0.000000	24.65	80.041	18.022	350582836.195281	5	315.0261	1.36440e-03	4.64883e-04
2022/10/30	13:09:15	ok	ok	314.8400	219.946	0.000000	24.62	80.044	17.996	345704212.382515	6	315.2352	7.73375e-04	6.89029e-04
2022/10/30	13:14:15	ok	ok	314.8380	219.942	0.000000	24.61	80.012	17.975	338923345.295058	5	315.3670	6.30553e-04	7.46561e-04
2022/10/30	13:19:15	ok	ok	314.8340	219.940	0.000000	24.63	80.009	18.002	331896057.042933	5	315.3890	6.32236e-04	7.27260e-04
2022/10/30	13:24:15	ok	ok	314.8380	219.937	0.000000	24.61	80.060	17.986	362764009.308735	6	315.2937	6.36961e-04	7.56199e-04
2022/10/30	13:29:15	ok	ok	314.8280	219.941	0.000000	24.63	80.040	18.008	320782073.725733	5	315.0458	1.29979e-03	4.92911e-04
2022/10/30	13:34:15	ok	ok	314.8280	219.935	0.000000	24.62	80.063	18.000	320333331.318521	5	315.3424	6.94909e-04	7.32937e-04
2022/10/30	13:39:15	ok	ok	314.8280	219.936	0.000000	24.65	80.050	18.024	343613356.264712	6	315.1639	9.11129e-04	8.20597e-04
2022/10/30	13:44:15	ok	ok	314.8380	219.932	0.000000	24.68	80.000	18.043	348844993.234545	6	315.2319	7.33169e-04	7.16992e-04
2022/10/30	13:49:15	ok	ok	314.8240	219.927	0.000000	24.65	80.021	18.018	357314698.017085	5	315.4027	5.89628e-04	7.26866e-04
2022/10/30	13:54:15	ok	ok	314.8300	219.926	0.000000	24.68	80.050	18.054	344609099.497325	6	315.2587	6.99120e-04	7.25077e-04
2022/10/30	13:59:15	ok	ok	314.8340	219.931	0.000000	24.63	80.040	18.008	330067098.248939	6	314.9511	1.26255e-03	6.70413e-04
2022/10/30	14:04:15	ok	ok	314.8200	219.920	0.000000	24.69	79.889	18.031	318566593.550171	5	315.3231	6.61751e-04	7.56657e-04
2022/10/30	14:09:15	ok	ok	314.8240	219.917	0.000000	24.63	80.018	18.004	329797954.949426	5	315.2386	8.02232e-04	9.45023e-04
2022/10/30	14:14:15	ok	ok	314.8360	219.922	0.000000	24.65	80.012	18.016	336698490.265154	5	315.3367	6.64452e-04	7.16262e-04
2022/10/30	14:19:15	ok	ok	314.8200	219.920	0.000000	24.62	79.976	17.981	334667111.673527	4	315.0188	1.33873e-03	4.86028e-04
2022/10/30	14:24:15	ok	ok	314.8120	219.921	0.000000	24.62	80.044	17.996	341482584.210702	5	315.3328	6.50355e-04	7.73882e-04
2022/10/30	14:29:15	ok	ok	314.8020	219.917	0.000000	24.62	80.063	18.000	335843079.178454	6	315.2151	8.24361e-04	7.41976e-04
2022/10/30	14:34:15	ok	ok	314.8140	219.915	0.000000	24.66	80.035	18.037	348760882.250264	6	315.1685	8.26606e-04	6.97389e-04
2022/10/30	14:39:15	ok	ok	314.8040	219.917	0.000000	24.65	80.050	18.024	325066431.259949	5	315.3693	6.01090e-04	7.08505e-04
2022/10/30	14:44:15	ok	ok	314.8020	219.917	0.000000	24.65	80.032	18.020	342700244.957578	5	315.3376	6.45434e-04	6.80690e-04
2022/10/30	14:49:15	ok	ok	314.8140	219.916	0.000000	24.65	80.063	18.027	355783694.070849	5	314.9841	1.33322e-03	5.08876e-04
2022/10/30	14:54:15	ok	ok	314.8040	219.915	0.000000	24.63	80.049	18.011	325187388.596961	5	315.0432	1.13947e-03	6.13863e-04
2022/10/30	14:59:15	ok	ok	314.8020	219.906	0.000000	24.66	80.026	18.035	354331442.397759	6	314.9975	1.23615e-03	5.95570e-04
2022/10/30	15:04:15	ok	ok	314.7960	219.911	0.000000	24.65	80.063	18.027	323792046.934068	6	315.1825	7.90901e-04	7.26662e-04
2022/10/30	15:09:15	ok	ok	314.7960	219.910	0.000000	24.63	80.114	18.025	344502590.268560	6	315.1680	8.70750e-04	7.72669e-04
2022/10/30	15:14:15	ok	ok	314.7900	219.922	0.000000	24.59	80.154	17.991	344948711.009027	6	315.1850	7.70271e-04	7.18948e-04
2022/10/30	15:19:15	ok	ok	314.7900	219.922	0.000000	24.59	80.154	17.991	344834186.842714	5	315.3015	6.77735e-04	6.68721e-04
2022/10/30	15:24:15	ok	ok	314.7860	219.918	0.000000	24.62	80.179	18.026	333249203.971288	6	315.1813	6.93003e-04	7.81659e-04
2022/10/30	15:29:15	ok	ok	314.7620	219.921	0.000000	24.58	80.188	17.985	315521643.034987	5	315.3279	6.11572e-04	7.18161e-04
2022/10/30	15:34:15	ok	ok	314.7760	219.923	0.000000	24.58	80.200	17.988	333777618.829905	5	315.0330	1.10730e-03	6.45380e-04
2022/10/30	15:39:15	ok	ok	314.7660	219.925	0.000000	24.58	80.188	17.985	356450931.498440	5	315.3112	6.21067e-04	7.35420e-04
2022/10/30	15:44:15	ok	ok	314.7740	219.929	0.000000	24.58	80.150	17.976	332649482.316150	5	315.0524	1.02771e-03	6.40272e-04
2022/10/30	15:49:15	ok	ok	314.7760	219.934	0.000000	24.56	80.146	17.962	324377653.938632	5	315.0200	1.09772e-03	6.22793e-04
2022/10/30	15:54:15	ok	ok	314.7660	219.931	0.000000	24.56	80.117	17.956	342740574.939188	6	315.1603	7.73577e-04	6.89980e-04
2022/10/30	15:59:15	ok	ok	314.7660	219.935	0.000000	24.58	80.131	17.972	338803199.360277	5	315.3385	5.81210e-04	6.92776e-04
2022/10/30	16:04:15	ok	ok	314.7640	219.931	0.000000	24.58	80.150	17.976	341351680.894691	5	315.2879	6.75071e-04	7.15709e-04
2022/10/30	16:09:15	ok	ok	314.7640	219.931	0.000000	24.61	80.078	17.990	321689266.953810	5	315.3376	6.00199e-04	7.28528e-04
2022/10/30	16:14:15	ok	ok	314.7780	219.930	0.000000	24.55	80.182	17.951	346791983.501351	5	315.0626	1.05993e-03	6.07693e-04
2022/10/30	16:19:15	ok	ok	314.7580	219.934	0.000000	24.55	80.169	17.948	323551125.687899	4	314.9530	1.32133e-03	5.64125e-04
2022/10/30	16:24:15	ok	ok	314.7560	219.938	0.000000	24.53	80.159	17.932	312622334.714802	7	314.8482	1.34665e-03	5.70469e-04
2022/10/30	16:29:15	ok	ok	314.7720	219.939	0.000000	24.51	80.247	17.925	325462720.057833	5	314.9412	1.35613e-03	4.90933e-04
2022/10/30	16:34:15	ok	ok	314.7580	219.946	0.000000	24.48	80.288	17.905	355679844.565872	5	314.9412	1.35617e-03	4.90933e-04
2022/10/30	16:39:15	ok	ok	314.7460	219.953	0.000000	24.42	80.360	17.864	342768235.668536	5	315.2563	6.74217e-04	7.30850e-04
2022/10/30	16:44:15	ok	ok	314.7380	219.959	0.000000	24.43	80.296	17.863	316994161.123912	6	314.8921	1.34076e-03	4.25860e-04
2022/10/30	16:49:15	ok	ok	314.7400	219.967	0.000000	24.38	80.438	17.838	349919374.201881	5	315.2461	6.77055e-04	6.84454e-04
2022/10/30	16:54:15	ok	ok	314.7380	219.982	0.000000	24.35	80.380	17.796	346472292.576033	5	314.9380	1.31446e-03	5.07279e-04
2022/10/30	16:59:15	ok	ok	314.7360	219.980	0.000000	24.35	80.342	17.787	325476914.095804	6	314.9341	1.23064e-03	5.66954e-04
2022/10/30	17:04:15	ok	ok	314.7300	219.989	0.000000	24.35	80.352	17.790	344910856.200393	6	315.1415	8.14561e-04	7.29523e-04
2022/10/30	17:09:15	ok	ok	314.7180	219.999	0.000000	24.27	80.465	17.731	318291123.216687	5	314.9613	1.25037e-03	5.20504e-04
2022/10/30	17:14:15	ok	ok	314.7140	220.014	0.000000	24.24	80.517	17.713	344954889.320183	6	314.9225	1.21585e-03	6.23908e-04
2022/10/30	17:19:15	ok	ok	314.7160	220.017	0.000000	24.24	80.410	17.690	321683654.046065	6	314.8793	1.33949e-03	4.67170e-04
2022/10/30	17:24:15	ok	ok	314.7200	220.020	0.000000	24.25	80.356	17.691	349918806.837277	5	315.2563	6.81900e-04	8.82850e-04
2022/10/30	17:29:15	ok	ok	314.7260	220.028	0.000000	24.28	80.325	17.714	328544316.094878	5	315.2351	6.53743e-04	7.19939e-04
2022/10/30	17:34:15	ok	ok	314.7300	220.031	0.000000	24.28	80.275	17.703	334493479.827923	6	314.9597	1.27923e-03	4.34548e-04
2022/10/30	17:39:15	ok	ok	314.7280	220.036	0.000000	24.25	80.356	17.691	299368322.414265	6	314.9097	1.32875e-03	5.13871e-04
2022/10/30	17:44:15	ok	ok	314.7340	220.038	0.000000	24.25	80.337	17.687	346803822.749845	6	314.9673	1.21718e-03	5.53039e-04
2022/10/30	17:49:15	ok	ok	314.7320	220.038	0.000000	24.28	80.334	17.716	310828620.458724	5	314.9715	1.24778e-03	5.63039e-04
2022/10/30	17:54:15	ok	ok	314.7340	220.039	0.000000	24.24	80.284	17.662	330928344.385126	6	314.9730	1.20966e-03	5.23153e-04
2022/10/30	17:59:15	ok	ok	314.7320	220.048	0.000000	24.22	80.330	17.659	313568752.294825	6	314.9597	1.25230e-03	4.75169e-04
2022/10/30	18:04:15	ok	ok	314.7400	220.051	0.000000	24.21	80.356	17.651	336736596.309072	6	314.9527	1.29723e-03	4.35296e-04
2022/10/30	18:09:15	ok	ok	314.7360	220.047	0.000000	24.21	80.337	17.647	341103902.489928	6	314.9658	1.23686e-03	5.95162e-04
2022/10/30	18:14:15	ok	ok	314.7360	220.055	0.000000	24.21	80.325	17.644	315788931.702603	5	314.9578	1.29056e-03	5.44325e-04
2022/10/30	18:19:15	ok	ok	314.7340	220.055	0.000000	24.18	80.310	17.612	345515544.718085	7	315.0240	1.11677e-03	5.52003e-04
2022/10/30	18:24:15	ok	ok	314.7380	220.059	0.000000	24.19	80.264	17.615	354352992.330493	7	314.8418	1.38117e-03	5.58663e-04
2022/10/30	18:29:15	ok	ok	314.7360	220.064	0.000000	24.17	80.325	17.602	318805728.347093	6	314.9640	1.29153e-03	4.62501e-04
2022/10/30	18:34:15	ok	ok	314.7340	220.063	0.000000	24.18	80.279	17.605	338799530.528173	6	314.9780	1.25576e-03	4.68766e-04
2022/10/30	18:39:15	ok	ok	314.7400	220.071	0.000000	24.14	80.346	17.577	343082133.801011	6	314.9100	1.34672e-03	4.27591e-04
2022/10/30	18:44:15	ok	ok	314.7320	220.072	0.000000	24.15	80.360	17.594	329181201.508065	6	314.9218	1.29672e-03	5.35976e-04
2022/10/30	18:49:15	ok	ok	314.7300	220.071	0.000000	24.15	80.282	17.576	322141073.604089	7	314.8222	1.43351e-03	5.30875e-04
2022/10/30	18:54:15	ok	ok	314.7340	220.080	0.000000	24.12	80.352	17.565	331361878.182965	6	314.8839	1.36974e-03	4.12771e-04
2022/10/30	18:59:15	ok	ok	314.7380	220.080	0.000000	24.09	80.325	17.530	326025108.111357	6	314.9640	1.29162e-03	4.62501e-04
2022/10/30	19:04:15	ok	ok	314.7440	220.091	0.000000	24.05	80.334	17.487	324798929.543439	7	314.8448	1.36921e-03	5.76234e-04
2022/10/30	19:09:15	ok	ok	314.7340	220.088	0.000000	24.07	80.301	17.496	326083568.314139	7	314.9994	1.15778e-03	5.20721e-04
2022/10/30	19:14:15	ok	ok	314.7360	220.095	0.000000	24.08	80.255	17.502	334008475.790646	6	314.9429	1.31832e-03	4.99915e-04
2022/10/30	19:19:15	ok	ok	314.7320	220.102	0.000000	24.07	80.348	17.506	331150488.312242	6	314.9740	1.20893e-03	6.13579e-04
2022/10/30	19:24:15	ok	ok	314.7300	220.103	0.000000	24.04	80.398	17.488	348597186.590980	6	314.9361	1.29992e-03	5.03971e-04
2022/10/30	19:29:15	ok	ok	314.7280	220.109	0.000000	24.04	80.320	17.471	327181056.459771	6	314.9040	1.33673e-03	5.20140e-04
2022/10/30	19:34:15	ok	ok	314.7320	220.114	0.000000	23.99	80.378	17.441	318862083.730776	6	314.9183	1.32175e-03	4.55389e-04
2022/10/30	19:39:15	ok	ok	314.7300	220.117	0.000000	24.02	80.346	17.463	315052499.243651	6	314.9527	1.27057e-03	4.73889e-04
2022/10/30	19:44:15	ok	ok	314.7220	220.119	0.000000	23.98	80.403	17.433	308854129.462851	6	314.9168	1.33841e-03	4.76828e-04
2022/10/30	19:49:15	ok	ok	314.7260	220.122	0.000000	23.99	80.369	17.439	319729355.311345	6	314.9168	1.33843e-03	4.76828e-04
2022/10/30	19:54:15	ok	ok	314.7240	220.130	0.000000	23.97	80.410	17.422	341235062.121082	6	314.9765	1.18838e-03	6.66336e-04
2022/10/30	19:59:15	ok	ok	314.7260	220.132	0.000000	23.94	80.430	17.397	331990817.304449	6	314.9642	1.28265e-03	4.17415e-04
2022/10/30	20:04:15	ok	ok	314.7200	220.150	0.000000	23.84	80.616	17.340	320358090.193638	6	314.8781	1.35066e-03	4.58559e-04
2022/10/30	20:09:15	ok	ok	314.6960	220.161	0.000000	23.78	80.681	17.299	339723754.941469	6	314.9035	1.29386e-03	5.44650e-04
2022/10/30	20:14:15	ok	ok	314.7000	220.166	0.000000	23.80	80.520	17.277	334035668.639757	6	314.8781	1.35076e-03	4.58559e-04
2022/10/30	20:19:15	ok	ok	314.7000	220.174	0.000000	23.81	80.447	17.275	310790768.925821	6	314.9055	1.31748e-03	4.83139e-04
2022/10/30	20:24:15	ok	ok	314.7140	220.184	0.000000	23.83	80.421	17.285	324554294.115477	5	314.9732	1.20302e-03	6.33712e-04
2022/10/30	20:29:15	ok	ok	314.7240	220.183	0.000000	23.83	80.430	17.287	315448925.565504	6	314.9557	1.32047e-03	4.50604e-04
2022/10/30	20:34:15	ok	ok	314.7240	220.188	0.000000	23.81	80.397	17.264	328984084.667765	5	314.9230	1.35874e-03	4.87145e-04
2022/10/30	20:39:15	ok	ok	314.7260	220.187	0.000000	23.84	80.337	17.280	339098777.745493	7	315.0083	1.15463e-03	5.16600e-04
2022/10/30	20:44:15	ok	ok	314.7320	220.191	0.000000	23.81	80.389	17.262	316646587.574954	7	315.0346	1.14894e-03	4.51647e-04
2022/10/30	20:49:15	ok	ok	314.7380	220.195	0.000000	23.83	80.365	17.273	306904764.346587	7	315.0314	1.17503e-03	4.66411e-04
2022/10/30	20:54:15	ok	ok	314.7300	220.193	0.000000	23.83	80.314	17.262	301888728.979236	5	314.9728	1.28362e-03	5.06231e-04
2022/10/30	20:59:15	ok	ok	314.7420	220.200	0.000000	23.80	80.325	17.235	321049345.051765	6	314.9085	1.34010e-03	5.07594e-04
2022/10/30	21:04:15	ok	ok	314.7460	220.199	0.000000	23.81	80.282	17.239	312760446.197870	6	314.9615	1.31303e-03	4.47379e-04
2022/10/30	21:09:15	ok	ok	314.7340	220.196	0.000000	23.77	80.311	17.206	314363354.876284	7	314.9229	1.32415e-03	5.39221e-04
2022/10/30	21:14:15	ok	ok	314.7480	220.200	0.000000	23.75	80.403	17.210	329214110.565825	6	314.9615	1.31304e-03	4.47379e-04
2022/10/30	21:19:15	ok	ok	314.7380	220.206	0.000000	23.74	80.417	17.200	329403165.264661	6	315.0200	1.17030e-03	5.71769e-04
2022/10/30	21:24:15	ok	ok	314.7360	220.204	0.000000	23.73	80.424	17.189	311028019.667853	6	314.9627	1.30271e-03	4.53523e-04
2022/10/30	21:29:15	ok	ok	314.7400	220.218	0.000000	23.73	80.433	17.191	330969409.045628	6	314.9557	1.32068e-03	4.50604e-04
2022/10/30	21:34:15	ok	ok	314.7320	220.220	0.000000	23.71	80.365	17.160	322906646.725669	6	314.9819	1.29773e-03	4.66012e-04
2022/10/30	21:39:15	ok	ok	314.7300	220.220	0.000000	23.70	80.378	17.150	329480071.848851	5	314.9455	1.32382e-03	5.34960e-04
2022/10/30	21:44:15	ok	ok	314.7360	220.222	0.000000	23.70	80.369	17.148	314078310.541053	6	314.9627	1.30281e-03	4.53523e-04
2022/10/30	21:49:15	ok	ok	314.7340	220.227	0.000000	23.68	80.365	17.134	324029228.245189	6	314.9627	1.30284e-03	4.53523e-04
2022/10/30	21:54:15	ok	ok	314.7240	220.237	0.000000	23.61	80.539	17.101	327131478.384979	6	314.9710	1.27465e-03	4.65093e-04
2022/10/30	21:59:15	ok	ok	314.7220	220.247	0.000000	23.58	80.600	17.088	342682877.792634	6	314.9642	1.28331e-03	4.17415e-04
2022/10/30	22:04:15	ok	ok	314.7120	220.263	0.000000	23.48	80.671	17.005	335143932.758054	6	314.9642	1.28340e-03	4.17415e-04
2022/10/30	22:09:15	ok	ok	314.6980	220.278	0.000000	23.45	80.700	16.983	316187644.975676	6	314.8838	1.34390e-03	4.59291e-04
2022/10/30	22:14:15	ok	ok	314.7000	220.276	0.000000	23.51	80.525	17.000	300249459.770018	6	314.9323	1.28693e-03	4.60862e-04
2022/10/30	22:19:15	ok	ok	314.7160	220.281	0.000000	23.53	80.508	17.012	312449489.999583	6	314.9627	1.30316e-03	4.53523e-04
2022/10/30	22:24:15	ok	ok	314.7200	220.288	0.000000	23.50	80.472	16.976	311410126.300253	6	314.9544	1.30440e-03	4.93192e-04
2022/10/30	22:29:15	ok	ok	314.7280	220.292	0.000000	23.50	80.433	16.968	316922668.255553	6	314.9627	1.30322e-03	4.53523e-04
2022/10/30	22:34:15	ok	ok	314.7300	220.294	0.000000	23.51	80.369	16.967	310616881.238192	6	314.9263	1.30085e-03	5.03472e-04
2022/10/30	22:39:15	ok	ok	314.7400	220.298	0.000000	23.50	80.397	16.960	339370454.749606	6	314.9850	1.26627e-03	4.31298e-04
2022/10/30	22:44:15	ok	ok	314.7380	220.294	0.000000	23.51	80.426	16.979	324804162.844873	6	314.9755	1.30487e-03	4.10495e-04
2022/10/30	22:49:15	ok	ok	314.7440	220.301	0.000000	23.51	80.398	16.973	318156157.701096	6	314.9768	1.29455e-03	4.17877e-04
2022/10/30	22:54:15	ok	ok	314.7400	220.293	0.000000	23.50	80.406	16.962	300654432.733561	6	314.9474	1.32233e-03	4.88364e-04
2022/10/30	22:59:15	ok	ok	314.7400	220.302	0.000000	23.45	80.374	16.914	310614656.297503	6	314.9889	1.28031e-03	4.68255e-04
2022/10/30	23:04:15	ok	ok	314.7440	220.305	0.000000	23.47	80.369	16.928	318136160.019166	6	314.9768	1.29457e-03	4.17877e-04
2022/10/30	23:09:15	ok	ok	314.7500	220.303	0.000000	23.48	80.362	16.940	334660250.156021	6	314.9755	1.30492e-03	4.10495e-04
2022/10/30	23:14:15	ok	ok	314.7500	220.306	0.000000	23.45	80.346	16.908	311133458.155125	6	314.9892	1.27843e-03	4.65828e-04
2022/10/30	23:19:15	ok	ok	314.7500	220.307	0.000000	23.47	80.360	16.927	307319083.633204	7	315.0430	1.17882e-03	5.10403e-04
2022/10/30	23:24:15	ok	ok	314.7600	220.310	0.000000	23.45	80.325	16.904	310147793.027706	6	314.9740	1.32461e-03	4.47870e-04
2022/10/30	23:29:15	ok	ok	314.7480	220.306	0.000000	23.45	80.430	16.926	322374370.869316	6	314.9861	1.31035e-03	4.95937e-04
2022/10/30	23:34:15	ok	ok	314.7540	220.306	0.000000	23.47	80.311	16.916	308829910.969109	6	314.9615	1.31367e-03	4.47379e-04
2022/10/30	23:39:15	ok	ok	314.7560	220.309	0.000000	23.45	80.279	16.894	328455963.108774	6	315.0002	1.30163e-03	4.58713e-04
2022/10/30	23:44:15	ok	ok	314.7520	220.310	0.000000	23.44	80.333	16.893	323083608.085395	5	315.0158	1.27192e-03	5.48039e-04
2022/10/30	23:49:15	ok	ok	314.7540	220.311	0.000000	23.45	80.374	16.914	326689607.141123	6	314.9931	1.29248e-03	5.00074e-04
2022/10/30	23:54:15	ok	ok	314.7640	220.314	0.000000	23.43	80.339	16.881	336571537.690968	6	315.0027	1.28094e-03	4.79705e-04
2022/10/30	23:59:15	ok	ok	314.7480	220.320	0.000000	23.38	80.586	16.892	325804453.866940	6	314.9615	1.31376e-03	4.47379e-04
2022/10/31	00:04:15	ok	ok	314.7320	220.338	0.000000	23.27	80.636	16.795	341251486.446102	6	314.9825	1.28722e-03	4.16684e-04
2022/10/31	00:09:15	ok	ok	314.7340	220.340	0.000000	23.29	80.494	16.778	300761786.052866	6	314.9072	1.35133e-03	5.03915e-04
2022/10/31	00:14:15	ok	ok	314.7400	220.344	0.000000	23.33	80.467	16.813	340585974.481983	6	314.9627	1.30353e-03	4.53523e-04
2022/10/31	00:19:15	ok	ok	314.7420	220.347	0.000000	23.33	80.420	16.803	331854664.181862	6	314.9640	1.29319e-03	4.62501e-04
2022/10/31	00:24:15	ok	ok	314.7480	220.350	0.000000	23.34	80.403	16.812	311853183.524939	6	314.9898	1.23441e-03	5.57158e-04
2022/10/31	00:29:15	ok	ok	314.7440	220.350	0.000000	23.33	80.380	16.795	316309326.477611	6	314.9627	1.30357e-03	4.53523e-04
2022/10/31	00:34:15	ok	ok	314.7560	220.359	0.000000	23.31	80.424	16.789	324818293.070468	6	314.9670	1.31574e-03	4.88002e-04
2022/10/31	00:39:15	ok	ok	314.7480	220.353	0.000000	23.30	80.346	16.760	319990914.917199	6	314.9517	1.33481e-03	5.23901e-04
2022/10/31	00:44:15	ok	ok	314.7540	220.359	0.000000	23.31	80.397	16.783	313304352.747454	6	314.9670	1.31574e-03	4.88002e-04
2022/10/31	00:49:15	ok	ok	314.7540	220.360	0.000000	23.30	80.410	16.773	323279750.434315	6	314.9740	1.32491e-03	4.47870e-04
2022/10/31	00:54:15	ok	ok	314.7540	220.362	0.000000	23.27	80.319	16.729	314943106.676602	6	314.9810	1.30702e-03	4.53258e-04
2022/10/31	00:59:15	ok	ok	314.7480	220.366	0.000000	23.27	80.444	16.755	307775366.876445	6	315.0017	1.28231e-03	4.23239e-04
2022/10/31	01:04:15	ok	ok	314.7520	220.369	0.000000	23.24	80.417	16.721	330579701.392765	6	314.9547	1.26688e-03	6.13703e-04
2022/10/31	01:09:15	ok	ok	314.7540	220.369	0.000000	23.23	80.433	16.712	308473325.343886	6	314.9602	1.32441e-03	4.44185e-04
2022/10/31	01:14:15	ok	ok	314.7560	220.368	0.000000	23.24	80.369	16.711	327206723.457716	7	315.0329	1.19305e-03	4.92133e-04
2022/10/31	01:19:15	ok	ok	314.7620	220.370	0.000000	23.24	80.407	16.719	323665266.645080	6	314.9698	1.31286e-03	4.14478e-04
2022/10/31	01:24:15	ok	ok	314.7580	220.379	0.000000	23.23	80.421	16.709	322867398.809690	6	314.9602	1.32447e-03	4.44185e-04
2022/10/31	01:29:15	ok	ok	314.7500	220.380	0.000000	23.21	80.410	16.692	329347759.108440	6	314.9823	1.29676e-03	4.60843e-04
2022/10/31	01:34:15	ok	ok	314.7560	220.389	0.000000	23.16	80.443	16.645	315013053.466298	6	314.9587	1.34419e-03	4.78071e-04
2022/10/31	01:39:15	ok	ok	314.7340	220.398	0.000000	23.07	80.653	16.610	301640188.944815	7	314.9792	1.28562e-03	4.17425e-04
2022/10/31	01:44:15	ok	ok	314.7260	220.412	0.000000	23.04	80.673	16.584	315110760.667846	6	314.9685	1.29639e-03	4.52854e-04
2022/10/31	01:49:15	ok	ok	314.7320	220.413	0.000000	23.09	80.520	16.595	343476664.785794	6	314.9627	1.30394e-03	4.53523e-04
2022/10/31	01:54:15	ok	ok	314.7400	220.413	0.000000	23.10	80.485	16.601	335106128.739486	6	314.9825	1.28767e-03	4.16684e-04
2022/10/31	01:59:15	ok	ok	314.7500	220.423	0.000000	23.10	80.380	16.579	323728126.379766	7	315.0035	1.26828e-03	4.67890e-04
2022/10/31	02:04:15	ok	ok	314.7560	220.427	0.000000	23.07	80.421	16.562	337186471.990300	5	314.9789	1.31345e-03	5.29560e-04
2022/10/31	02:09:15	ok	ok	314.7500	220.428	0.000000	23.06	80.504	16.561	320972520.703920	6	314.9670	1.31615e-03	4.88002e-04
2022/10/31	02:14:15	ok	ok	314.7480	220.433	0.000000	23.06	80.465	16.554	293400781.466876	6	314.9791	1.30194e-03	5.40490e-04
2022/10/31	02:19:15	ok	ok	314.7520	220.435	0.000000	23.07	80.412	16.560	321339325.682438	7	315.0014	1.26929e-03	4.27272e-04
2022/10/31	02:24:15	ok	ok	314.7560	220.435	0.000000	23.09	80.357	16.562	322859970.245149	6	315.0072	1.28447e-03	4.63388e-04
2022/10/31	02:29:15	ok	ok	314.7680	220.439	0.000000	23.04	80.433	16.534	318407413.958800	6	315.0072	1.28449e-03	4.63388e-04
2022/10/31	02:34:15	ok	ok	314.7660	220.440	0.000000	23.04	80.394	16.526	316893233.820233	6	314.9810	1.30748e-03	4.53258e-04
2022/10/31	02:39:15	ok	ok	314.7600	220.443	0.000000	23.01	80.397	16.499	319870725.219560	6	314.9587	1.34452e-03	4.78071e-04
2022/10/31	02:44:15	ok	ok	314.7700	220.448	0.000000	23.00	80.430	16.493	322843529.574071	6	314.9849	1.32156e-03	4.90627e-04
2022/10/31	02:49:15	ok	ok	314.7640	220.448	0.000000	23.03	80.401	16.515	322400215.361446	6	314.9989	1.31282e-03	4.52326e-04
2022/10/31	02:54:15	ok	ok	314.7700	220.447	0.000000	23.04	80.433	16.534	321595271.726974	6	314.9657	1.32664e-03	4.84231e-04
2022/10/31	02:59:15	ok	ok	314.7640	220.451	0.000000	23.00	80.470	16.502	319432366.409940	6	314.9919	1.30367e-03	4.96083e-04
2022/10/31	03:04:15	ok	ok	314.7660	220.449	0.000000	22.99	80.371	16.469	329430388.063776	6	314.9670	1.31628e-03	4.88002e-04
2022/10/31	03:09:15	ok	ok	314.7640	220.455	0.000000	22.99	80.398	16.474	327090499.485829	6	314.9989	1.31286e-03	4.52326e-04
2022/10/31	03:14:15	ok	ok	314.7660	220.463	0.000000	23.01	80.388	16.497	305604757.312873	6	314.9670	1.31636e-03	4.88002e-04
2022/10/31	03:19:15	ok	ok	314.7680	220.463	0.000000	23.01	80.444	16.509	323528739.222404	6	315.0059	1.29500e-03	4.58446e-04
2022/10/31	03:24:15	ok	ok	314.7660	220.462	0.000000	22.97	80.406	16.463	302983296.993377	6	314.9919	1.30373e-03	4.96083e-04
2022/10/31	03:29:15	ok	ok	314.8800	220.399	0.000000	23.71	78.698	16.805	384558355.076006	6	315.0805	1.30354e-03	5.17702e-04
2022/10/31	03:34:15	ok	ok	314.9400	220.348	0.000000	23.92	78.801	17.032	363893649.429057	6	315.1715	1.23023e-03	5.65068e-04
2022/10/31	03:39:15	ok	ok	314.9640	220.290	0.000000	24.05	78.860	17.166	373395121.089027	7	315.2447	1.15804e-03	4.81561e-04
2022/10/31	03:44:15	ok	ok	314.9660	220.210	0.000000	24.28	78.627	17.339	373963401.159681	8	315.2518	1.17671e-03	4.81354e-04
2022/10/31	03:49:15	ok	ok	314.9660	220.136	0.000000	24.52	78.563	17.562	360536403.331655	5	315.5376	6.00378e-04	7.28066e-04
2022/10/31	03:54:15	ok	ok	314.9700	220.076	0.000000	24.61	78.602	17.658	347534261.941997	7	315.0813	1.33436e-03	5.99035e-04
2022/10/31	03:59:15	ok	ok	314.9600	220.009	0.000000	24.73	78.721	17.811	372739300.008628	7	315.1643	1.28188e-03	4.38715e-04
2022/10/31	04:04:15	ok	ok	314.9400	219.949	0.000000	24.85	78.730	17.926	384589467.809344	6	315.3260	8.42176e-04	7.69644e-04
2022/10/31	04:09:15	ok	ok	314.9260	219.892	0.000000	24.94	78.849	18.053	368488332.905277	5	315.1180	1.31317e-03	5.09455e-04
2022/10/31	04:14:15	ok	ok	314.8980	219.843	0.000000	25.00	78.943	18.134	368518478.691276	5	315.4471	6.12013e-04	6.97854e-04
2022/10/31	04:19:15	ok	ok	314.8780	219.802	0.000000	25.12	78.979	18.260	358397102.367037	5	315.1154	1.15259e-03	6.13329e-04
2022/10/31	04:24:15	ok	ok	314.8580	219.757	0.000000	25.14	78.996	18.291	383162697.166433	5	315.1351	1.08785e-03	6.50157e-04
2022/10/31	04:29:15	ok	ok	314.8200	219.722	0.000000	25.24	79.107	18.419	376982449.311328	5	315.1348	1.07264e-03	6.04443e-04
2022/10/31	04:34:15	ok	ok	314.8000	219.691	0.000000	25.26	79.139	18.443	375220010.777823	5	315.0756	1.06840e-03	6.32706e-04
2022/10/31	04:39:15	ok	ok	314.7820	219.659	0.000000	25.36	79.144	18.547	376088981.370465	5	315.0229	1.12318e-03	5.77558e-04
2022/10/31	04:44:15	ok	ok	314.7600	219.641	0.000000	25.38	79.268	18.603	365680500.879947	5	315.0298	1.06402e-03	6.42149e-04
2022/10/31	04:49:15	ok	ok	314.7360	219.619	0.000000	25.43	79.249	18.644	410555473.137301	5	315.0166	1.15320e-03	6.80641e-04
2022/10/31	04:54:15	ok	ok	314.7120	219.600	0.000000	25.50	79.367	18.747	354323947.102740	6	314.8374	1.28318e-03	6.71813e-04
2022/10/31	04:59:15	ok	ok	314.6960	219.579	0.000000	25.53	79.380	18.778	361612698.017502	5	314.9577	1.05000e-03	6.45820e-04
2022/10/31	05:04:15	ok	ok	314.6760	219.554	0.000000	25.57	79.409	18.830	366719712.848022	5	314.9478	1.08212e-03	6.25118e-04
2022/10/31	05:09:15	ok	ok	314.6660	219.541	0.000000	25.58	79.492	18.867	381295091.895953	4	314.9699	1.08175e-03	6.78017e-04
2022/10/31	05:14:15	ok	ok	314.6500	219.534	0.000000	25.58	79.492	18.867	376105450.397171	6	315.2068	3.14009e-04	1.06654e-03
2022/10/31	05:19:15	ok	ok	314.6340	219.523	0.000000	25.60	79.602	18.910	368175984.293938	7	314.7729	1.26256e-03	6.65927e-04
2022/10/31	05:24:15	ok	ok	314.5900	219.540	0.000000	25.46	79.925	18.834	397985279.485285	5	314.8498	1.06413e-03	6.34865e-04
2022/10/31	05:29:15	ok	ok	314.5520	219.543	0.000000	25.43	79.995	18.819	342784262.596187	5	314.8200	1.09647e-03	6.23189e-04
2022/10/31	05:34:15	ok	ok	314.5460	219.531	0.000000	25.54	79.753	18.880	355516747.614558	5	314.8298	1.06416e-03	6.42557e-04
2022/10/31	05:39:15	ok	ok	314.5480	219.530	0.000000	25.60	79.652	18.922	327849123.830680	6	315.0257	5.64664e-04	8.64184e-04
2022/10/31	05:44:15	ok	ok	314.5460	219.523	0.000000	25.64	79.683	18.971	369751148.427907	6	314.8931	8.94024e-04	5.77757e-04
2022/10/31	05:49:15	ok	ok	314.5360	219.516	0.000000	25.66	79.684	18.989	348688467.151996	6	314.7838	1.15871e-03	5.90232e-04
2022/10/31	05:54:15	ok	ok	314.5360	219.503	0.000000	25.68	79.655	19.010	376803449.408067	6	314.8803	8.92304e-04	6.06719e-04
2022/10/31	05:59:15	ok	ok	314.5280	219.500	0.000000	25.76	79.632	19.081	353269870.151797	7	314.7423	1.21208e-03	6.01682e-04
2022/10/31	06:04:15	ok	ok	314.5160	219.488	0.000000	25.76	79.661	19.088	371338631.205283	6	314.8752	8.88592e-04	5.94172e-04
2022/10/31	06:09:15	ok	ok	314.4940	219.471	0.000000	25.77	79.702	19.113	314443777.207452	6	314.8484	8.92571e-04	6.59861e-04
2022/10/31	06:14:15	ok	ok	314.5040	219.472	0.000000	25.76	79.701	19.098	353454287.523172	7	314.6201	1.26126e-03	6.03958e-04
2022/10/31	06:19:15	ok	ok	314.4820	219.458	0.000000	25.81	79.783	19.178	341714662.830643	7	314.6097	9.95495e-04	1.08385e-03
2022/10/31	06:24:15	ok	ok	314.4860	219.467	0.000000	25.73	79.817	19.094	331254437.086689	6	314.8250	8.85507e-04	6.23349e-04
2022/10/31	06:29:15	ok	ok	314.4740	219.464	0.000000	25.78	79.803	19.151	334322845.655828	6	314.7006	1.15997e-03	5.63563e-04
2022/10/31	06:34:15	ok	ok	314.4580	219.451	0.000000	25.80	79.857	19.181	339262005.535295	6	314.6732	1.22012e-03	5.17174e-04
2022/10/31	06:39:15	ok	ok	314.4500	219.449	0.000000	25.84	79.789	19.208	335542883.951653	6	314.7006	1.15989e-03	5.63563e-04
2022/10/31	06:44:15	ok	ok	314.4500	219.452	0.000000	25.78	79.852	19.163	328390944.155427	6	314.6732	1.19314e-03	5.32964e-04
2022/10/31	06:49:15	ok	ok	314.4460	219.454	0.000000	25.81	79.783	19.178	326154636.334189	7	314.5302	1.31962e-03	6.19485e-04
2022/10/31	06:54:15	ok	ok	314.4440	219.448	0.000000	25.83	79.815	19.200	337980948.366740	6	314.6616	1.18116e-03	6.03134e-04
2022/10/31	06:59:15	ok	ok	314.4340	219.437	0.000000	25.85	79.843	19.238	352214312.702142	6	314.6769	1.16207e-03	6.01851e-04
2022/10/31	07:04:15	ok	ok	314.4340	219.436	0.000000	25.83	79.825	19.202	320734586.842955	6	314.7043	1.12884e-03	6.36222e-04
2022/10/31	07:09:15	ok	ok	314.4200	219.429	0.000000	25.88	79.799	19.256	346045366.785371	6	314.7196	1.10978e-03	6.43994e-04
2022/10/31	07:14:15	ok	ok	314.4300	219.421	0.000000	25.92	79.742	19.288	354386840.776371	6	314.7196	1.10974e-03	6.43994e-04
2022/10/31	07:19:15	ok	ok	314.4340	219.418	0.000000	25.90	79.734	19.258	324905410.881794	7	314.5410	1.29438e-03	6.23256e-04
2022/10/31	07:24:15	ok	ok	314.4220	219.415	0.000000	25.94	79.725	19.301	317409373.317593	6	314.7076	1.14188e-03	5.59528e-04
2022/10/31	07:29:15	ok	ok	314.4160	219.411	0.000000	25.94	79.815	19.323	343908144.901104	6	314.6827	1.15442e-03	5.72904e-04
2022/10/31	07:34:15	ok	ok	314.4140	219.408	0.000000	25.87	79.962	19.281	342301566.432436	6	314.7890	8.67327e-04	5.73577e-04
2022/10/31	07:39:15	ok	ok	314.3860	219.409	0.000000	25.81	80.131	19.261	339277703.997418	6	314.5785	1.20948e-03	5.61544e-04
2022/10/31	07:44:15	ok	ok	314.3680	219.417	0.000000	25.81	79.976	19.224	345399475.062427	6	314.5810	1.18886e-03	6.08042e-04
2022/10/31	07:49:15	ok	ok	314.3760	219.411	0.000000	25.90	79.821	19.279	339487368.479019	6	314.6104	1.16109e-03	5.97791e-04
2022/10/31	07:54:15	ok	ok	314.3880	219.410	0.000000	25.91	79.770	19.280	324669231.972387	6	314.6174	1.18821e-03	5.26294e-04
2022/10/31	07:59:15	ok	ok	314.3880	219.396	0.000000	25.95	79.799	19.334	355559518.460975	6	314.6172	1.19740e-03	5.90603e-04
2022/10/31	08:04:15	ok	ok	314.3860	219.392	0.000000	25.98	79.776	19.357	322096655.224706	6	314.6822	1.11125e-03	6.38853e-04
2022/10/31	08:09:15	ok	ok	314.3920	219.379	0.000000	26.02	79.719	19.389	347545737.397264	6	314.6407	1.15010e-03	6.15710e-04
2022/10/31	08:14:15	ok	ok	314.3880	219.369	0.000000	26.04	79.762	19.417	347831253.819555	6	314.6102	1.18811e-03	6.12082e-04
2022/10/31	08:19:15	ok	ok	314.3820	219.368	0.000000	26.00	79.771	19.373	359461694.412399	6	314.6254	1.16908e-03	6.09578e-04
2022/10/31	08:24:15	ok	ok	314.3840	219.361	0.000000	26.07	79.728	19.441	332881682.658348	6	314.6212	1.15696e-03	5.97642e-04
2022/10/31	08:29:15	ok	ok	314.3840	219.348	0.000000	26.07	79.683	19.430	322090839.135487	7	314.6007	1.21958e-03	5.72122e-04
2022/10/31	08:34:15	ok	ok	314.3800	219.338	0.000000	26.07	79.652	19.422	323812453.286994	6	314.5810	1.18843e-03	6.08042e-04
2022/10/31	08:39:15	ok	ok	314.3780	219.330	0.000000	26.12	79.675	19.489	312441162.168230	6	314.5715	1.22688e-03	5.66146e-04
2022/10/31	08:44:15	ok	ok	314.3640	219.321	0.000000	26.14	79.680	19.507	314102092.753908	7	314.4264	1.30010e-03	9.66734e-04
2022/10/31	08:49:15	ok	ok	314.3680	219.310	0.000000	26.11	79.770	19.497	354340190.681860	6	314.6225	1.14636e-03	6.23934e-04
2022/10/31	08:54:15	ok	ok	314.3600	219.294	0.000000	26.17	79.744	19.552	330300280.070388	6	314.5938	1.18982e-03	5.61125e-04
2022/10/31	08:59:15	ok	ok	314.3600	219.292	0.000000	26.15	79.780	19.546	320500450.415619	6	314.6282	1.13876e-03	5.91718e-04
2022/10/31	09:04:15	ok	ok	314.3560	219.283	0.000000	26.18	79.719	19.560	334853903.124268	6	314.5868	1.18062e-03	5.79440e-04
2022/10/31	09:09:15	ok	ok	314.3420	219.267	0.000000	26.22	79.728	19.609	341069020.900018	6	314.5893	1.15988e-03	6.26888e-04
2022/10/31	09:14:15	ok	ok	314.3520	219.267	0.000000	26.21	79.725	19.594	324868299.602925	7	314.4553	1.29020e-03	6.46312e-04
2022/10/31	09:19:15	ok	ok	314.3340	219.259	0.000000	26.20	79.802	19.598	333583910.878694	6	314.5813	1.17874e-03	5.41496e-04
2022/10/31	09:24:15	ok	ok	314.3340	219.251	0.000000	26.21	79.785	19.609	316488903.003886	6	314.5366	1.20447e-03	6.03335e-04
2022/10/31	09:29:15	ok	ok	314.3260	219.247	0.000000	26.24	79.802	19.645	335130537.844200	6	314.5908	1.14020e-03	5.84057e-04
2022/10/31	09:34:15	ok	ok	314.3180	219.229	0.000000	26.27	79.779	19.668	322331560.290752	6	314.5474	1.17652e-03	6.53043e-04
2022/10/31	09:39:15	ok	ok	314.3260	219.224	0.000000	26.32	79.744	19.721	349614467.413277	6	314.5920	1.12976e-03	6.09670e-04
2022/10/31	09:44:15	ok	ok	314.3080	219.215	0.000000	26.32	79.744	19.721	333316778.048776	7	314.4134	1.29769e-03	6.89227e-04
2022/10/31	09:49:15	ok	ok	314.3080	219.207	0.000000	26.34	79.806	19.754	325450483.506588	6	314.5476	1.14917e-03	6.16817e-04
2022/10/31	09:54:15	ok	ok	314.2920	219.199	0.000000	26.35	79.760	19.758	329832942.176604	7	314.3208	1.31561e-03	1.07987e-03
2022/10/31	09:59:15	ok	ok	314.2880	219.185	0.000000	26.36	79.794	19.781	331933144.038715	7	314.3194	1.31696e-03	1.08024e-03
2022/10/31	10:04:15	ok	ok	314.2800	219.173	0.000000	26.36	79.774	19.776	294247107.268329	7	314.2072	1.41881e-03	9.93859e-04
2022/10/31	10:09:15	ok	ok	314.2860	219.165	0.000000	26.42	79.730	19.827	332079704.292051	7	314.3997	1.55798e-03	8.06246e-04
2022/10/31	10:14:15	ok	ok	314.2760	219.145	0.000000	26.46	79.751	19.879	326633577.372654	6	314.5144	1.15958e-03	6.06869e-04
2022/10/31	10:19:15	ok	ok	314.2640	219.132	0.000000	26.48	79.724	19.887	324415162.322447	7	314.2968	1.29978e-03	1.05083e-03
2022/10/31	10:24:15	ok	ok	314.2740	219.123	0.000000	26.52	79.696	19.927	330448407.962613	6	314.4785	1.41470e-03	5.99777e-04
2022/10/31	10:29:15	ok	ok	314.2720	219.104	0.000000	26.55	79.693	19.959	332300024.945932	6	314.4948	1.16631e-03	5.92657e-04
2022/10/31	10:34:15	ok	ok	314.2640	219.094	0.000000	26.59	79.646	19.998	321928741.696697	5	314.4415	1.30548e-03	5.18505e-04
2022/10/31	10:39:15	ok	ok	314.2520	219.079	0.000000	26.61	79.660	20.016	348990404.943209	7	314.3745	1.53412e-03	7.29712e-04
2022/10/31	10:44:15	ok	ok	314.2320	219.058	0.000000	26.65	79.701	20.074	306941215.677065	8	314.2766	1.33726e-03	9.24689e-04
2022/10/31	10:49:15	ok	ok	314.2320	219.043	0.000000	26.69	79.739	20.131	343426508.345660	6	314.4410	1.41588e-03	6.01102e-04
2022/10/31	10:54:15	ok	ok	314.2140	219.030	0.000000	26.75	79.715	20.188	304386494.987558	7	314.2410	1.32163e-03	1.06349e-03
2022/10/31	10:59:15	ok	ok	314.2140	219.011	0.000000	26.78	79.710	20.217	306227838.227492	7	314.2107	1.60729e-03	1.19677e-03
2022/10/31	11:04:15	ok	ok	314.2140	218.995	0.000000	26.82	79.721	20.267	327383917.678374	7	314.2954	1.52070e-03	7.18365e-04
2022/10/31	11:09:15	ok	ok	314.2020	218.981	0.000000	26.85	79.670	20.287	324869590.320377	6	314.4355	1.38679e-03	6.49998e-04
2022/10/31	11:14:15	ok	ok	314.1960	218.968	0.000000	26.87	79.678	20.319	329102747.674756	7	314.0646	1.75207e-03	1.24086e-03
2022/10/31	11:19:15	ok	ok	314.1800	218.947	0.000000	26.89	79.760	20.359	317544225.635129	7	314.2461	1.52716e-03	6.94943e-04
2022/10/31	11:24:15	ok	ok	314.1800	218.933	0.000000	26.95	79.734	20.415	322377384.958969	6	314.3866	1.40020e-03	5.59370e-04
2022/10/31	11:29:15	ok	ok	314.0660	218.977	0.000000	26.32	81.495	20.154	337626330.876145	5	314.2813	1.27744e-03	4.84212e-04
2022/10/31	11:34:15	ok	ok	313.9400	219.019	0.000000	26.04	81.898	19.937	347409998.027559	7	313.9105	1.65056e-03	1.30290e-03
2022/10/31	11:39:15	ok	ok	313.8760	219.090	0.000000	25.81	82.063	19.726	338156482.376839	7	313.9605	1.30914e-03	6.51483e-04
2022/10/31	11:44:15	ok	ok	313.8360	219.165	0.000000	25.68	82.106	19.595	317124329.526087	7	313.9463	1.51074e-03	6.76603e-04
2022/10/31	11:49:15	ok	ok	313.8080	219.230	0.000000	25.58	82.179	19.504	313385570.307317	7	313.7969	1.60136e-03	1.17156e-03
2022/10/31	11:54:15	ok	ok	313.7940	219.293	0.000000	25.53	82.127	19.428	314803437.863905	7	313.9356	1.52110e-03	7.33111e-04
2022/10/31	11:59:15	ok	ok	313.8000	219.349	0.000000	25.46	82.127	19.353	347008116.817013	6	314.0329	1.36654e-03	5.87502e-04
2022/10/31	12:04:15	ok	ok	313.7860	219.399	0.000000	25.40	82.033	19.270	342106355.331065	7	313.8908	1.53313e-03	6.83839e-04
2022/10/31	12:09:15	ok	ok	313.7960	219.440	0.000000	25.37	81.999	19.230	315255064.514653	7	313.9199	1.52220e-03	6.96435e-04
2022/10/31	12:14:15	ok	ok	313.8000	219.479	0.000000	25.33	81.976	19.179	306443472.551054	7	313.8024	1.63050e-03	1.34523e-03
2022/10/31	12:19:15	ok	ok	313.8080	219.511	0.000000	25.30	82.019	19.160	338465867.270180	7	313.9202	1.48338e-03	7.59574e-04
2022/10/31	12:24:15	ok	ok	313.8060	219.537	0.000000	25.29	81.839	19.101	310016553.584125	7	313.6756	1.70961e-03	1.19479e-03
2022/10/31	12:29:15	ok	ok	313.8200	219.568	0.000000	25.26	81.881	19.082	337918304.420018	7	313.9521	1.52993e-03	7.54675e-04
2022/10/31	12:34:15	ok	ok	313.8300	219.588	0.000000	25.26	81.775	19.057	339145152.841639	7	313.9737	1.54642e-03	8.53348e-04
2022/10/31	12:39:15	ok	ok	313.8360	219.605	0.000000	25.24	81.712	19.025	329038361.773155	7	313.9564	1.54377e-03	7.44420e-04
2022/10/31	12:44:15	ok	ok	313.8500	219.618	0.000000	25.20	81.770	18.996	322257468.511532	7	313.9622	1.51076e-03	7.47997e-04
2022/10/31	12:49:15	ok	ok	313.8600	219.631	0.000000	25.26	81.657	19.030	346780555.673292	7	313.9639	1.57988e-03	9.22424e-04
2022/10/31	12:54:15	ok	ok	313.8620	219.633	0.000000	25.26	81.648	19.028	320089291.537307	7	313.9724	1.59649e-03	8.91173e-04
2022/10/31	12:59:15	ok	ok	313.8740	219.638	0.000000	25.30	81.601	19.062	323370595.650764	7	314.4995	3.48000e-04	1.65517e-03
2022/10/31	13:04:15	ok	ok	313.8740	219.645	0.000000	25.26	81.582	19.012	326777585.263606	7	313.9697	1.59356e-03	9.84912e-04
2022/10/31	13:09:15	ok	ok	313.8880	219.648	0.000000	25.27	81.584	19.027	345300698.668734	6	314.2003	1.10514e-03	6.29902e-04
2022/10/31	13:14:15	ok	ok	313.9000	219.653	0.000000	25.26	81.514	18.996	342913811.622860	7	313.9975	1.59296e-03	9.01106e-04
2022/10/31	13:19:15	ok	ok	313.8980	219.647	0.000000	25.32	81.460	19.044	312317705.808256	7	313.8928	1.62099e-03	1.16052e-03
2022/10/31	13:24:15	ok	ok	313.9060	219.647	0.000000	25.32	81.460	19.044	340496284.732630	7	313.9976	1.57629e-03	7.95412e-04
2022/10/31	13:29:15	ok	ok	313.9060	219.650	0.000000	25.32	81.422	19.035	346865160.488094	6	314.1295	1.19903e-03	6.20495e-04
2022/10/31	13:34:15	ok	ok	313.9240	219.649	0.000000	25.27	81.459	18.998	359080238.274303	6	314.1345	1.41528e-03	6.46841e-04
2022/10/31	13:39:15	ok	ok	313.9260	219.654	0.000000	25.30	81.387	19.012	344772508.837064	7	314.0475	1.28412e-03	6.20106e-04
2022/10/31	13:44:15	ok	ok	313.9300	219.652	0.000000	25.27	81.450	18.996	314613286.655512	7	313.9605	1.62482e-03	1.24571e-03
2022/10/31	13:49:15	ok	ok	313.9300	219.646	0.000000	25.27	81.372	18.977	344244620.609867	7	314.0480	1.56675e-03	8.13174e-04
2022/10/31	13:54:15	ok	ok	313.9380	219.653	0.000000	25.29	81.404	18.999	340471853.120789	7	313.9466	1.60953e-03	1.28685e-03
2022/10/31	13:59:15	ok	ok	313.9360	219.657	0.000000	25.26	81.378	18.965	332826648.706524	7	314.0692	1.53079e-03	7.64829e-04
2022/10/31	14:04:15	ok	ok	313.9440	219.649	0.000000	25.26	81.349	18.958	339329217.132531	6	314.1935	1.22823e-03	3.98364e-04
2022/10/31	14:09:15	ok	ok	313.9540	219.654	0.000000	25.30	81.350	19.004	337655480.264894	7	314.0642	1.61002e-03	9.31631e-04
2022/10/31	14:14:15	ok	ok	313.9560	219.653	0.000000	25.26	81.309	18.949	328166019.186285	5	314.1884	1.27726e-03	4.64431e-04
2022/10/31	14:19:15	ok	ok	313.9600	219.654	0.000000	25.27	81.323	18.966	326294621.714375	7	313.9643	1.64971e-03	1.27720e-03
2022/10/31	14:24:15	ok	ok	313.9660	219.650	0.000000	25.27	81.276	18.955	349496867.656388	7	314.0527	1.52138e-03	8.09218e-04
2022/10/31	14:29:15	ok	ok	313.9640	219.649	0.000000	25.27	81.282	18.956	317374258.945070	6	314.2129	1.16115e-03	5.92993e-04
2022/10/31	14:34:15	ok	ok	313.9740	219.651	0.000000	25.23	81.273	18.909	339151485.592318	7	314.0985	1.58445e-03	8.51504e-04
2022/10/31	14:39:15	ok	ok	313.9720	219.644	0.000000	25.22	81.259	18.892	357340353.370227	6	314.2528	1.39632e-03	7.22528e-04
2022/10/31	14:44:15	ok	ok	313.9780	219.643	0.000000	25.27	81.195	18.936	328976437.605136	7	314.1414	1.53896e-03	8.14418e-04
2022/10/31	14:49:15	ok	ok	313.9900	219.647	0.000000	25.24	81.140	18.892	332714840.317588	7	314.0903	1.55248e-03	7.32023e-04
2022/10/31	14:54:15	ok	ok	313.9840	219.653	0.000000	25.23	81.176	18.887	337549484.936121	7	314.0101	1.35424e-03	1.02539e-03
2022/10/31	14:59:15	ok	ok	313.9920	219.646	0.000000	25.20	81.140	18.850	327199981.227190	7	314.1000	1.62805e-03	9.89049e-04
2022/10/31	15:04:15	ok	ok	313.9940	219.645	0.000000	25.20	81.158	18.854	323037280.799725	6	314.2854	1.12713e-03	5.53627e-04
2022/10/31	15:09:15	ok	ok	313.9980	219.643	0.000000	25.23	81.157	18.882	322114365.639481	7	314.1029	1.58136e-03	7.98817e-04
2022/10/31	15:14:15	ok	ok	314.0000	219.641	0.000000	25.19	81.126	18.830	326325173.115844	7	314.1027	1.59065e-03	8.25569e-04
2022/10/31	15:19:15	ok	ok	314.0120	219.649	0.000000	25.17	81.152	18.822	343731122.844482	6	314.2122	1.24173e-03	5.11031e-04
2022/10/31	15:24:15	ok	ok	314.0120	219.654	0.000000	25.17	81.083	18.806	337953935.912832	7	314.0572	1.31509e-03	1.04141e-03
2022/10/31	15:29:15	ok	ok	314.0100	219.652	0.000000	25.14	81.135	18.787	321535797.691750	7	314.1363	1.59432e-03	8.02871e-04
2022/10/31	15:34:15	ok	ok	314.0080	219.648	0.000000	25.16	81.021	18.777	326592132.054909	6	314.2659	1.40808e-03	6.30615e-04
2022/10/31	15:39:15	ok	ok	314.0220	219.651	0.000000	25.13	81.025	18.747	347976720.828109	5	314.2578	1.27548e-03	4.38909e-04
2022/10/31	15:44:15	ok	ok	314.0280	219.652	0.000000	25.12	81.012	18.730	344328223.258824	6	314.2550	1.38495e-03	6.37196e-04
2022/10/31	15:49:15	ok	ok	314.0160	219.653	0.000000	25.10	81.065	18.728	337073913.977087	6	314.3018	1.15210e-03	5.87235e-04
2022/10/31	15:54:15	ok	ok	314.0320	219.654	0.000000	25.09	81.015	18.700	346505143.845979	7	314.1478	1.58088e-03	8.43210e-04
2022/10/31	15:59:15	ok	ok	314.0320	219.653	0.000000	25.09	80.966	18.688	348920489.290884	6	314.2732	1.19575e-03	5.33642e-04
[truncated: 3,682 more rows]
