# Supplementary material for: Effects of Twisting and Surface Finish on the Mechanical Properties of Natural Gut Harp Strings
Source: Materials (Basel). 2023 Aug 3;16(15):5444. doi: 10.3390/ma16155444 (PMC10419811; doi:10.3390/ma16155444)
Supplement: Supplementary file 1 [file materials-16-05444-s001.zip › twist ratio summary.xls]

## Sheet: summary data
KEY	T0 (°C):	20
fitted quadratic
different treatment
to be updated
estimated values
0	1	2	3	4	5	6	7	8	9	10	11	12	13	14	15	16	17	18	19	20	21	22	23	24	25	26	27	28	29	30
						diameter	Tension			Abs.Humidity	Rel.Humidity			damping	const. L	const. L	Abs.Humidity	Rel.Humidity	Abs.Humidity	Rel.Humidity	Temperature	const. L	const. L	const. L	const. F	const. F	const. F	E:const. F	E:const. F	E:const. F
			step	frequency	Len.Adj.	dF	Fw	Et	dE/dT	@ 20 deg.C	@ 20 deg.C	Eb manual	Eb script	metric	F0	dF/dT	@ 20 °C	@ 20 °C	average	average	average	mu	psi	freq.dev.	mu	psi	freq.dev.	mu	psi	freq.dev.
				f (Hz)	@E (m)	(mm)	(N)	(GPa)	(Gpa/°C)	(g/m^3)	(%)	(Gpa)	(Gpa)		(N)	(N/°C)	(g/m^3)	(%)	(g/m^3)	(%)	(°C)	(kg/m)	(1/°C)	(cent/°C)	(kg/m)	(1/°C)	(cent/°C)	(kg/m)	(1/°C)	(cent/°C)
T4Ba	Vibrating length (m)	0.5	0		0	1.67958	0															0.00290662
RIG 1	Total string length (m)	0.555	1	174	0.011898	1.635	81.842	2.99086	-0.0310621	10.9865	61.5339	4.71126	4.65401		81.5921	-0.32673	11.0037	61.3733	10.3975	61.9481	18.828	0.00269365	0.000162028	-3.31023				0.00269888	0.000772135	0.715106
	Twist Angle (deg)	33.9279	2	235	0.028848	1.61	145.129	3.07119	-0.0240242	11.2364	62.8434	4.38537	4.47697		144.459	-0.3256	11.3557	63.6623	12.9112	62.3242	22.5025	0.00261066	0.000152567	-1.83111				0.00261808	0.000467882	0.458744
	Length adj. offset (m)	0.00565479	3	288	0.046498	1.585	210.633	3.34764	-0.0217287	11.1706	62.6024	4.81907	4.34537	0.178427	210.662	-0.342182	11.2683	62.9849	10.8994	63.3625	19.3105	0.00253511	0.000148083	-1.27631				0.00254191	0.000302341	0.313319
	Alternate offset (m)	0.00987198	4	306	0.057555	1.575	235.613	3.48914	-0.0249848	11.3225	62.7791	4.55435	4.53971	0.258515	234.799	-0.329642	11.5758	63.4986	13.4988	61.6837	23.1496	0.00250371	0.000131662	-1.10614				0.00251609	0.00026914	0.280854
			5	324	0.06288	1.565	260.453	3.66953	-0.023456	10.6754	59.5696	4.71102	5.0086	0.234951	259.64	-0.336883	10.9899	59.7353	10.2719	60.5139	18.5588	0.00247144	0.000134954	-1.00474				0.00248387	0.000261382	0.272658
T2Ba	Vibrating length (m)	0.5	0		0	1.62615	0															0.00274802
RIG 1	Total string length (m)	0.555	1	174	0.008044	1.59	78.553	3.50168	-0.027939	11.1173	60.8483	5.22791	5.16063		78.6932	-0.317218	11.2313	60.5353	12.0635	59.84	21.4431	0.0025895	0.0002006	-3.33823				0.00258808	0.000688014	0.678205
	Twist Angle (deg)	29.2616	2	235	0.020119	1.57	140.171	3.38206	-0.026534	11.327	61.2601	5.13103	3.9816		139.391	-0.331516	11.4242	62.36	13.9648	60.5447	23.9897	0.00252619	0.000190729	-1.90877				0.00253822	0.000548418	0.527171
	Length adj. offset (m)	0.00441474	3	288
	Alternate offset (m)	0.00441474
T4Bb	Vibrating length (m)	0.5	0		0	1.67958	0															0.00290662
RIG 1 (in chamber 2)	Total string length (m)	0.555	1	174	0.01128	1.64	83.71	3.34908	-0.0262865	10.605	57.6642	4.97723	5.47164		83.1846	-0.328841	10.9082	60.5422	14.4155	58.1529	25.4465	0.00274074	0.000331178	-3.19058				0.00276454	0.000680661	0.6575
	Twist Angle (deg)	33.9279	2	235	0.029905	1.63	148.971	3.1338	-0.0257165	10.8018	59.143	4.75534	5.10805		148.847	-0.348941	11.0991	61.0349	14.5909	58.9257	25.2816	0.00268284	0.000296571	-1.79145				0.00269934	0.00063076	0.618252
	Length adj. offset (m)	0.00565082	3	288	0.049134	1.6	216.61	3.50368	-0.0261727	10.7937	60.2307	4.88772	5.69824	0.209959	215.851	-0.351323	10.9625	59.0023	12.9226	57.7164	23.2415	0.00260014	0.000303421	-1.15194				0.00261371	0.000436798	0.424276
	Alternate offset (m)	0.0127138	4	324
T4Ac	Vibrating length (m)	0.4985	0		0	1.57268	0															0.00257522
RIG 2 (with loadcell 1)	Total string length (m)	0.56	1	174	0.006316	1.51	71.665	4.28171	-0.0214077	10.0948	58.43	6.19876	5.92794		71.8553	-0.282685	10.3554	59.3845	15.042	56.8294	26.8568	0.00237082	0.0002393	-3.27383				0.00236944	0.000616274	0.579977
	Twist Angle (deg)	23.9704	2	235	0.015493	1.505	128.64	3.95005	-0.0219133	10.0845	60.0833	5.26759	5.58485		128.882	-0.288947	10.6353	61.1134	15.3838	59.2444	26.2681	0.00234059	0.00014019	-1.84826				0.0023419	0.000565266	0.546221
	Length adj. offset (m)	0.00429809	3	288	0.026734	1.49	190.777	3.91236	-0.0220606	10.2651	61.2292	5.56989	5.87757	0.0799114	191.016	-0.302132	10.7176	62.4573	16.4944	59.4836	27.7656	0.00231094	7.67584e-05	-1.31652				0.00231584	0.000394261	0.396672
	Alternate offset (m)	0.00369186	4	324	0.035451	1.48	238.303	3.93192	-0.0237418	10.0349	61.4589	5.68352	6.28453	0.159355	238.016	-0.311349	10.5097	62.6316	17.345	59.7356	28.6355	0.00227583	4.11753e-05	-1.10753				0.0022841	0.000333284	0.337108
												These results were generated from pluck
												responses recorded from a different
												section of the same string T4Ab.
T2Bb	Vibrating length (m)	0.4985	0		0	1.62615	0															0.00274802
RIG 2 (with loadcell 1)	Total string length (m)	0.56	1	174	0.008828	1.6	78.085	3.3956	-0.0158221	10.0535	61.626	5.03342	5.75429		77.6083	-0.273391	10.8052	64.3871	17.2461	61.2044	28.1672	0.00256359	0.000212767	-2.94456	0.00256516	0.000731566	0.661402	0.00258935	0.000736701	0.671905
	Twist Angle (deg)	29.2616	2	235	0.021347	1.58	140.345	3.29257	-0.0234085	10.2585	62.0547	4.18847	5.24208		140.418	-0.299547	10.7975	62.0743	15.7702	59.5923	26.7931	0.00255046	0.000189848	-1.70587	0.00255738	0.000591385	0.549793	0.00255322	0.000590468	0.565424
	Length adj. offset (m)	0.00385769	3	288	0.035286	1.565	206.048	3.49341	-0.0230819	10.6868	60.3563	4.64051	4.48114	0.172441	205.106	-0.292721	10.9494	64.6864	17.1532	61.2419	28.0467	0.00248469	5.25345e-05	-1.20185	0.00248461	0.000385862	0.369448	0.00249365	0.00042623	0.416359
	Alternate offset (m)	0.00592451	4	324
T2Ab	Vibrating length (m)	0.4985	0		0	1.61875	0															0.00272249
RIG 2 (with loadcell 1)	Total string length (m)	0.56	1	174	0.015503	1.595	77.368	3.07943	-0.023864	10.5329	59.4443	4.02051	4.56655		76.8902	-0.244875	11.0973	62.3215	14.1212	60.5382	24.4646	0.00255671	0.000187146	-2.63162	0.00256305	0.000705285	0.618436	0.00256412	0.000594802	0.562076
	Twist Angle (deg)	36.2476	2	235	0.033188	1.56	136.287	3.07492	-0.0225888	10.8453	60.9276	4.7407	6.66537		135.883	-0.23458	10.219	57.0107	9.23421	57.8414	17.9099	0.00247273	0.000153013	-1.35624	0.00246228	0.000606566	0.553676	0.00247891	0.000553285	0.538791
	Length adj. offset (m)	0.0060743	3	288	0.051645	1.53	197.608	3.28295	-0.0214705	10.5729	58.9156	4.17066	4.13195	0.133013														0.00240189	0.000274121	0.28013
	Alternate offset (m)	0.00764665
T3Ba	Vibrating length (m)	0.4985	0		0	1.5872	0															0.00262604
RIG 2 (with loadcell 1)	Total string length (m)	0.56	1	174	0.010227	1.545	73.644	3.40234	-0.0240847	10.7841	59.7355	4.71435	5.16092		72.7023	-0.274357	10.9442	59.8882	10.7456	60.0353	19.6309	0.00241873	0.000250209	-3.04302	0.00241725	0.000663114	0.62531	0.00244137	0.00045209	0.459833
	Twist Angle (deg)	28.6729	2	235	0.023575	1.535	130.852	3.30818	-0.0209919	10.7516	58.9357	4.83485	5.3963		129.851	-0.279708	10.828	59.4241	10.1025	59.9571	18.6149	0.0023666	0.000128391	-1.74955	0.00235928	0.000397627	0.383163	0.00238403	0.000591363	0.558644
	Length adj. offset (m)	0.00377039	3	288	0.039448	1.51	191.566	3.49524	-0.0231484	10.9288	59.8603	4.88998	4.85901	0.158919	190.378	-0.278979	10.6947	58.9873	10.5986	59.0563	19.8219	0.00230888	0.000137001	-1.1499	0.00231135	0.000433629	0.412056	0.00232458	0.000424184	0.414823
	Alternate offset (m)	0.0046584	4	324	0.050015	1.49	236.94	3.71021	-0.0249955	10.7203	59.9028	5.03221	4.79884	0.183484	235.86	-0.269326	10.9151	59.9573	12.9849	58.7538	23.2673	0.00226181	0.000139835	-0.871009	0.00226443	0.000350431	0.341139	0.00226989	0.000370191	0.365876
T3Bb	Vibrating length (m)	0.4985	0		0	1.5872	0															0.00262604
RIG 2	Total string length (m)	0.562	1	174	0.010711	1.54	72.837	3.53307	-0.0264847	10.1924	57.0493	4.8819	5.04958		71.5203	-0.267272	10.4658	59.8212	15.2447	57.7827	26.6768	0.00237757	0.000332727	-3.01499	0.00237561	0.000741601	0.679033	0.00241126	0.00073538	0.705182
	Twist Angle (deg)	28.6729	2	235	0.025023	1.52	129.842	3.44545	-0.0237125	10.1547	55.5089	4.85541	6.28666		128.388	-0.267603	9.86206	58.7284	16.1878	56.3869	28.391	0.00234134	9.64777e-05	-1.74822	0.0023455	0.000631773	0.586451	0.00235906	0.000691471	0.647132
	Length adj. offset (m)	0.00390022	3	288	0.041288	1.5	190.412	3.65324	-0.0238109	9.472	55.9658	4.73654	5.42726	0.122205	189.63	-0.265928	9.90667	58.7352	16.1187	55.7249	28.6742	0.00229575	0.000169557	-1.07849	0.00229773	0.000459378	0.437	0.00230633	0.000444909	0.432789
	Alternate offset (m)	0.00617092	4	324	0.052238	1.485	236.987	3.74117	-0.0229936	9.73018	59.3027	4.32242	5.02561	0.183517	237.151	-0.233951	10.5525	62.7035	16.8122	59.9084	28.0928	0.00227889	0.000211263	-0.676748	0.00226974	0.000362096	0.35028	0.00226928	0.000377093	0.366899
T3Aa	Vibrating length (m)	0.5	0		0	1.54037	0															0.00247473
RIG 1	Total string length (m)	0.555	1	174	0.008607	1.515	71.884	4.16627	-0.0262844	10.0372	56.5154	5.53449	4.47316		71.6947	-0.327102	10.2648	58.274	14.2282	55.95	25.9352	0.00236166	0.000317962	-3.7783	0.00236631	0.000702244	0.658993	0.00236937	0.000621512	0.589305
	Twist Angle (deg)	23.5319	2	235	0.01861	1.505	129.156	4.00922	-0.0161958	9.80561	53.8033	5.65866	5.00487		127.454	-0.340533	9.90416	58.2334	15.3509	55.4739	27.723	0.00231419	0.000258046	-2.13193	0.00231578	0.000594238	0.566149	0.00233693	0.000555472	0.551437
	Length adj. offset (m)	0.00323288	3	288	0.030963	1.485	190.065	4.09752	-0.0251352	9.61121	55.9221	5.57866	5.76929	0.203245	189.341	-0.359983	9.81727	57.7235	15.4865	54.1012	28.443	0.00227537	0.000154326	-1.53326	0.00227917	0.000473552	0.468951	0.0022868	0.000426588	0.421901
	Alternate offset (m)	0.00173641	4	324	0.0397	1.48	237.501	4.06941	-0.0231982	10.2731	61.1688	5.43352	5.51699	0.158219	236.762	-0.349116	10.6067	62.0565	16.2266	58.4199	27.9024	0.00226226	0.000106259	-1.19677	0.0022629	0.000416461	0.406146	0.00226192	0.000365454	0.368744
T1Ba	Vibrating length (m)	0.4985	0		0	1.76045	0															0.00321381
RIG 2	Total string length (m)	0.562	1	174	0.012295	1.745	91.864	3.1676	-0.0246934	10.0885	61.6414	4.16715	4.89759		91.3356	-0.31878	10.8614	63.1987	16.5928	60.5114	27.4848	0.00301453	0.000187005	-2.9282	0.00302429	0.000782168	0.698194	0.00304755	0.000799047	0.749217
	Twist Angle (deg)	35.1864	2	235	0.024906	1.73	163.883	3.11342	-0.0262903	10.9266	64.0266	3.77286	5.84167		163.78	-0.321484	10.7894	64.6318	18.3717	61.8762	29.0263	0.00297137	0.0001116	-1.62775	0.00297482	0.000526288	0.494832	0.00298646	0.000326593	0.327315
	Length adj. offset (m)	0.00358625	3	288	0.040224	1.705	239.162	3.32523	-0.0243679	10.622	60.1573	3.96034	4.52461	0.152727	239.197	-0.325366	10.9902	62.131	14.1635	60.2543	24.6792	0.00289344	8.18907e-05	-1.11349	0.00289832	0.000410025	0.391475	0.00290535	0.000380105	0.378018
	Alternate offset (m)	0.000890704	4	300	0.044122	1.695	260.047	3.31411	-0.0236282	11.2186	62.8407	3.96731	5.08962	0.212624	259.341	-0.323067	11.2535	64.2336	15.3979	62.082	25.6516	0.00289869	7.88418e-05	-1.01692	0.00290034	0.000372194	0.360603	0.00290555	0.000385763	0.381354
T1Aa	Vibrating length (m)	0.5	0		0	1.6155	0															0.00272007
RIG 1	Total string length (m)	0.555	1	174	0.012156	1.575	76.933	3.64252	-0.0299973	10.5475	62.6783	4.63747	5.27793		76.7765	-0.309022	10.947	63	15.4135	59.6831	26.4802	0.0025161	0.000215506	-3.38038	0.00251851	0.000489546	0.449949	0.00253818	0.000577341	0.538962
	Twist Angle (deg)	36.1928	2	235	0.025453	1.56	136.844	3.50524	-0.0190054	10.7091	62.7958	4.55397	4.48536		137.464	-0.312536	10.9273	63.9055	16.8599	60.7027	27.826	0.00247496	0.000106594	-1.90551	0.00247203	0.000393964	0.387379	0.00247687	0.000198789	0.224265
	Length adj. offset (m)	0.00359413	3	288	0.040547	1.54	201.462	3.6674	-0.0213315	10.8148	61.1836	4.50304	4.65634	0.142945	201.013	-0.328269	11.1396	63.179	13.7545	60.6802	24.224	0.00242521	0.000298221	-1.16391	0.00242366	0.000404546	0.397461	0.00242836	0.000379171	0.373814
	Alternate offset (m)	0.00393471	4	324	0.050403	1.53	252.664	3.79239	-0.0231276	11.0802	62.0598	4.1515	4.88741	0.149408	252.331	-0.318769	11.5271	65.3254	14.5536	62.7125	24.5506	0.00240015	9.12255e-05	-1.0205	0.00240324	0.000303964	0.305556	0.00240637	0.000309163	0.31741

## Sheet: Gut.E.vs.angle
	unstretched		Average	Average	Average
string	diameter	twist	E_s	E_t	E_b
	(mm)	angle (deg)	(Gpa)	(Gpa)	(Gpa)
G2	0.844468	18.8954	2.2813	4.87463	6.72156
G3	1.16712	22.8541	1.9074	4.38599	6.08938
G5	1.62931	23.7625	1.82227	3.92196	5.23213

## Sheet: Bell.Firth
diameter	number	twist ratio	density	breaking strength	S.D.	E	S.D.	twist
(mm)	of strings		(kg/m^3)	(Mpa)	(Mpa)	(Gpa)	(Gpa)	angle (deg)
0.81	8	7	1470	621	25	3.5	0.14	24.1705
1	8	8.6	1780	478	51	2.83	0.28	20.0673
1.99	3	6.5	1180	366	23	3.39	0.65	25.7955
2.35	5	5.6	1680	299	6	2.52	0.31	29.2924
2.51	5	6.2	1480	241	48	2.07	0.2	26.8717

## Sheet: data file list
String	Step	Test Type	string directory	test directory	log file name	data file name	notes file	target freq	manual length adj.	total length adj.	range1A	range1B	range2A	range2B	filter_low	filter_high	pluck proc	comments
T4Ba	1	1	T2_string_T4Ba	test 1a - creep test at 174 Hz	string_test_log_2018.10.16.14.50.txt	string_test_data_2018.10.16.14.50.csv		174		0.012161	2470
T4Ba	1	2	T2_string_T4Ba	test 1b - Young's modulus	string_test_log_2018.10.26.14.17.txt	string_test_data_2018.10.26.14.17.csv	string_T4Ba_2018.10.28a_notes.csv	174		0.012114							done
T4Ba	1	4	T2_string_T4Ba	test 1c - no adjustment	string_test_log_2018.10.28.10.51.txt	string_test_data_2018.10.28.10.51.csv		174		0.012037
T4Ba	2	1	T2_string_T4Ba	test 2a - creep test at 235 Hz	string_test_log_2018.10.31.22.10.txt	string_test_data_2018.10.31.22.10.csv		235		0.029235	1650
T4Ba	2	2	T2_string_T4Ba	test 2b - Young's modulus	string_test_log_2018.11.08.16.24.txt	string_test_data_2018.11.08.16.24.csv	string_T4Ba_2018.11.10a_notes.csv	235		0.029605					2.4		done
T4Ba	2	4	T2_string_T4Ba	test 2c - no adjustment	string_test_log_2018.11.10.14.57.txt	string_test_data_2018.11.10.14.57.csv		235		0.029113
T4Ba	3	1	T2_string_T4Ba	test 3a - creep test at 288 Hz	string_test_log_2018.11.13.12.12.txt	string_test_data_2018.11.13.12.12.csv		288		0.046686	2030
T4Ba	3	2	T2_string_T4Ba	test 3b - Young's modulus	string_test_log_2018.11.22.17.15.txt	string_test_data_2018.11.22.17.15.csv	string_T4Ba_2018.11.24a_notes.csv	288		0.046819					2.7		done
T4Ba	3	4	T2_string_T4Ba	test 3c - no adjustment	string_test_log_2018.11.24.11.16.txt	string_test_data_2018.11.24.11.16.csv		288		0.04667	73	528
T4Ba	4	1	T2_string_T4Ba	test 4a - creep test at 306 Hz	string_test_log_2018.12.13.12.56.txt	string_test_data_2018.12.13.12.56.csv		306		0.059513
T4Ba	4	1	T2_string_T4Ba	test 4a - creep test at 306 Hz	string_test_log_2018.12.14.11.03.txt	string_test_data_2018.12.14.11.03.csv		306		0.057833	1750
T4Ba	4	2	T2_string_T4Ba	test 4b - Young's modulus	string_test_log_2018.12.21.10.32.txt	string_test_data_2018.12.21.10.32.csv	string_T4Ba_2018.12.23a_notes.csv	306		0.057982					2.7		done
T4Ba	4	0	T2_string_T4Ba	test 4c - no adjustment	string_test_log_2018.12.23.12.21.txt	string_test_data_2018.12.23.12.21.csv		306		0.05778
T4Ba	4	4	T2_string_T4Ba	test 4c - no adjustment	string_test_log_2018.12.27.16.10.txt	string_test_data_2018.12.27.16.10.csv		306		0.057795
T4Ba	4	4	T2_string_T4Ba	test 4c - no adjustment	string_test_log_2019.01.06.11.19.txt	string_test_data_2019.01.06.11.19.csv		306		0.057795	61	514
T4Ba	5	1	T2_string_T4Ba	test 5a - creep test at 324 Hz	string_test_log_2019.01.10.14.24.txt	string_test_data_2019.01.10.14.24.csv		324		0.063251	1760
T4Ba	5	2	T2_string_T4Ba	test 5b - Young's modulus	string_test_log_2019.01.19.14.25.txt	string_test_data_2019.01.19.14.25.csv	string_T4Ba_2019.01.21a_notes.csv	324		0.063279					3		done
T4Ba	5	4	T2_string_T4Ba	test 5c - no adjustment	string_test_log_2019.01.21.12.07.txt	string_test_data_2019.01.21.12.07.csv		324		0.06307	160	373
T2Ba	1	1	T4_string_T2Ba	test 1a - creep test at 174 Hz	string_test_log_2019.02.01.19.25.txt	string_test_data_2019.02.01.19.25.csv		174		0.008744
T2Ba	1	1	T4_string_T2Ba	test 1a - creep test at 174 Hz	string_test_log_2019.02.08.14.13.txt	string_test_data_2019.02.08.14.13.csv		174		0.008204	2230
T2Ba	1	2	T4_string_T2Ba	test 1b - Young's modulus	string_test_log_2019.02.11.12.46.txt	string_test_data_2019.02.11.12.46.csv	string_T2Ba_2019.02.13a_notes.csv	174		0.008427							done
T2Ba	1	4	T4_string_T2Ba	test 1c - no adjustment	string_test_log_2019.02.13.11.39.txt	string_test_data_2019.02.13.11.39.csv		174		0.008245
T2Ba	2	1	T4_string_T2Ba	test 2a - creep test at 235 Hz	string_test_log_2019.02.16.08.53.txt	string_test_data_2019.02.16.08.53.csv		235		0.020353	1500
T2Ba	2	2	T4_string_T2Ba	test 2b - Young's modulus	string_test_log_2019.02.23.11.07.txt	string_test_data_2019.02.23.11.07.csv	string_T2Ba_2019.02.25a_notes.csv	235		0.020561					2.1		done
T2Ba	2	4	T4_string_T2Ba	test 2c - no adjustment	string_test_log_2019.02.25.11.00.txt	string_test_data_2019.02.25.11.00.csv		235		0.020286
T2Ba	3	1	T4_string_T2Ba	test 3a - creep test at 288 Hz	string_test_log_2019.02.28.09.34.txt	string_test_data_2019.02.28.09.34.csv		288		0.035828
T4Ab	1	2	T5_string_T4Ab	test 1b - Young's modulus			string_T4Ab_2019.03.14a_notes.csv	174									done	included to provide manual pluck responses
T4Ab	2	2	T5_string_T4Ab	test 2b - Young's modulus			string_T4Ab_2019.03.27a_notes.csv	235									done	for E_B values to accompany string section T4Ac
T4Ab	3	2	T5_string_T4Ab	test 3b - Young's modulus			string_T4Ab_2019.04.10a_notes.csv	288									done
T4Ab	4	2	T5_string_T4Ab	test 4b - Young's modulus			string_T4Ab_2019.04.22a_notes.csv	324									done
T4Bb	1	1	T6_string_T4Bb	test 1a - creep test at 174 Hz	string_test_log_2019.03.02.15.34.txt	string_test_data_2019.03.02.15.34.csv		174		0.011614	2110
T4Bb	1	2	T6_string_T4Bb	test 1b - Young's modulus	string_test_log_2019.03.12.12.36.txt	string_test_data_2019.03.12.12.36.csv	string_T4Bb_2019.03.14a_notes.csv	174		0.012133							done
T4Bb	1	4	T6_string_T4Bb	test 1c - no adjustment	string_test_log_2019.03.14.10.58.txt	string_test_data_2019.03.14.10.58.csv		174		0.01204
T4Bb	2	1	T6_string_T4Bb	test 2a - creep test at 235 Hz	string_test_log_2019.03.17.10.12.txt	string_test_data_2019.03.17.10.12.csv		235		0.030157
T4Bb	2	1	T6_string_T4Bb	test 2a - creep test at 235 Hz	string_test_log_2019.03.23.08.03.txt	string_test_data_2019.03.23.08.03.csv		235		0.02985
T4Bb	2	1	T6_string_T4Bb	test 2a - creep test at 235 Hz	string_test_log_2019.03.24.11.41.txt	string_test_data_2019.03.24.11.41.csv		235		0.029844
T4Bb	2	1	T6_string_T4Bb	test 2a - creep test at 235 Hz	string_test_log_2019.03.25.10.05.txt	string_test_data_2019.03.25.10.05.csv		235		0.030371	1640
T4Bb	2	2	T6_string_T4Bb	test 2b - Young's modulus	string_test_log_2019.03.25.15.53.txt	string_test_data_2019.03.25.15.53.csv	string_T4Bb_2019.03.27a_notes.csv	235		0.030969							done
T4Bb	2	4	T6_string_T4Bb	test 2c - no adjustment	string_test_log_2019.03.27.11.44.txt	string_test_data_2019.03.27.11.44.csv		235		0.030646
T4Bb	3	1	T6_string_T4Bb	test 3a - creep test at 288 Hz	string_test_log_2019.03.30.08.24.txt	string_test_data_2019.03.30.08.24.csv		288		0.049443	2100
T4Bb	3	2	T6_string_T4Bb	test 3b - Young's modulus	string_test_log_2019.04.08.13.43.txt	string_test_data_2019.04.08.13.43.csv	string_T4Bb_2019.04.10a_notes.csv	288		0.049854					2.5		done
T4Bb	3	4	T6_string_T4Bb	test 3c - no adjustment	string_test_log_2019.04.10.10.30.txt	string_test_data_2019.04.10.10.30.csv		288		0.049645
T4Bb	4	1	T6_string_T4Bb	test 4a - creep test at 324 Hz	string_test_log_2019.04.13.07.17.txt	string_test_data_2019.04.13.07.17.csv		324		0.059923
T4Ac	1	1	T7_string_T4Ac	test 1a - creep test at 174 Hz	string_test_log_2019.05.06.16.22.txt	string_test_data_2019.05.06.16.22.csv		174		0.001507
T4Ac	1	1	T7_string_T4Ac	test 1a - creep test at 174 Hz	string_test_log_2019.05.06.16.31.txt	string_test_data_2019.05.06.16.31.csv		174		0.006578	2050
T4Ac	1	4	T7_string_T4Ac	test 1b - no adjustment	string_test_log_2019.05.15.10.45.txt	string_test_data_2019.05.15.10.45.csv		174		0.006303	284	752
T4Ac	1	2	T7_string_T4Ac	test 1c - Young's modulus	string_test_log_2019.05.19.07.11.txt	string_test_data_2019.05.19.07.11.csv	string_T4Ac_2019.05.21_diameter.csv	174		0.006661						10
T4Ac	2	1	T7_string_T4Ac	test 2a - creep test at 235 Hz	string_test_log_2019.05.21.09.52.txt	string_test_data_2019.05.21.09.52.csv		235		0.015736	2050
T4Ac	2	2	T7_string_T4Ac	test 2b - Young's modulus	string_test_log_2019.05.30.11.15.txt	string_test_data_2019.05.30.11.15.csv	string_T4Ac_2019.06.01_diameter.csv	235		0.015906
T4Ac	2	4	T7_string_T4Ac	test 2c - no adjustment	string_test_log_2019.06.01.07.22.txt	string_test_data_2019.06.01.07.22.csv		235		0.01581	2	319
T4Ac	3	1	T7_string_T4Ac	test 3a - creep test at 288 Hz	string_test_log_2019.06.05.07.25.txt	string_test_data_2019.06.05.07.25.csv		288		0.027041	1800
T4Ac	3	4	T7_string_T4Ac	test 3b - no adjustment	string_test_log_2019.06.13.16.46.txt	string_test_data_2019.06.13.16.46.csv		288		0.026777	157	649
T4Ac	3	2	T7_string_T4Ac	test 3c - Young's modulus	string_test_log_2019.06.16.15.36.txt	string_test_data_2019.06.16.15.36.csv	string_T4Ac_2019.06.18_diameter.csv	288		0.027256
T4Ac	4	1	T7_string_T4Ac	test 4a - creep test at 324 Hz	string_test_log_2019.06.18.10.48.txt	string_test_data_2019.06.18.10.48.csv		324		0.035753	1800
T4Ac	4	2	T7_string_T4Ac	test 4b - Young's modulus	string_test_log_2019.06.26.14.08.txt	string_test_data_2019.06.26.14.08.csv	string_T4Ac_2019.06.28_diameter.csv	324		0.036149
T4Ac	4	4	T7_string_T4Ac	test 4c - no adjustment	string_test_log_2019.06.28.11.45.txt	string_test_data_2019.06.28.11.45.csv		324		0.035776	734	1226
T2Bb	1	1	T9_string_T2Bb	test 1a - creep test at 174 Hz	string_test_log_2019.07.27.10.46.txt	string_test_data_2019.07.27.10.46.csv		174		0.006739
T2Bb	1	1	T9_string_T2Bb	test 1a - creep test at 174 Hz	string_test_log_2019.07.27.15.18.txt	string_test_data_2019.07.27.15.18.csv		174		0.009051	2200
T2Bb	1	2	T9_string_T2Bb	test 1b - Young's modulus	string_test_log_2019.08.06.17.09.txt	string_test_data_2019.08.06.17.09.csv	string_T2Bb_2019.08.12a_notes.csv	174		0.008694							done
T2Bb	1	3	T9_string_T2Bb	test 1c - constant tension	string_test_log_2019.08.12.08.51.txt	string_test_data_2019.08.12.08.51.csv		174		0.009286
T2Bb	1	4	T9_string_T2Bb	test 1d - no adjustment	string_test_log_2019.08.15.17.07.txt	string_test_data_2019.08.15.17.07.csv		174		0.008949	157	545
T2Bb	2	1	T9_string_T2Bb	test 2a - creep test at 235 Hz	string_test_log_2019.08.18.08.21.txt	string_test_data_2019.08.18.08.21.csv		235		0.022214
T2Bb	2	1	T9_string_T2Bb	test 2a - creep test at 235 Hz	string_test_log_2019.08.21.10.19.txt	string_test_data_2019.08.21.10.19.csv		235		0.021006	1500
T2Bb	2	0	T9_string_T2Bb	test 2b - constant tension	string_test_log_2019.08.25.08.10.txt	string_test_data_2019.08.25.08.10.csv		235		0.020923
T2Bb	2	3	T9_string_T2Bb	test 2b - constant tension	string_test_log_2019.08.28.12.40.txt	string_test_data_2019.08.28.12.40.csv		235	4.9e-05	0.021526								corrections of 0.000003 and 0.000046 m
T2Bb	2	2	T9_string_T2Bb	test 2c - Young's modulus	string_test_log_2019.09.02.10.39.txt	string_test_data_2019.09.02.10.39.csv	string_T2Bb_2019.09.04a_notes.csv	235		0.021687							done
T2Bb	2	4	T9_string_T2Bb	test 2d - no adjustment	string_test_log_2019.09.04.07.31.txt	string_test_data_2019.09.04.07.31.csv		235		0.021473
T2Bb	3	1	T9_string_T2Bb	test 3a - creep test at 288 Hz	string_test_log_2019.09.07.10.31.txt	string_test_data_2019.09.07.10.31.csv		288		0.037512
T2Bb	3	1	T9_string_T2Bb	test 3a - creep test at 288 Hz	string_test_log_2019.09.09.14.39.txt	string_test_data_2019.09.09.14.39.csv		288	-1e-05	0.035548								correction
T2Bb	3	1	T9_string_T2Bb	test 3a - creep test at 288 Hz	string_test_log_2019.09.13.17.26.txt	string_test_data_2019.09.13.17.26.csv		288		0.03561	1950
T2Bb	3	2	T9_string_T2Bb	test 3b - Young's modulus	string_test_log_2019.09.17.15.24.txt	string_test_data_2019.09.17.15.24.csv	string_T2Bb_2019.09.19a_notes.csv	288	-0.00036	0.035868							done	correction
T2Bb	3	3	T9_string_T2Bb	test 3c - constant tension	string_test_log_2019.09.19.13.37.txt	string_test_data_2019.09.19.13.37.csv		288		0.035614
T2Bb	3	3	T9_string_T2Bb	test 3c - constant tension	string_test_log_2019.09.19.21.16.txt	string_test_data_2019.09.19.21.16.csv		288		0.035614
T2Bb	3	3	T9_string_T2Bb	test 3c - constant tension	string_test_log_2019.09.19.21.22.txt	string_test_data_2019.09.19.21.22.csv		288		0.035656
T2Bb	3	4	T9_string_T2Bb	test 3d - no adjustment	string_test_log_2019.09.22.06.37.txt	string_test_data_2019.09.22.06.37.csv		288		0.035535
T2Bb	4	1	T9_string_T2Bb	test 4a - creep test at 324 Hz	string_test_log_2019.09.25.07.25.txt	string_test_data_2019.09.25.07.25.csv		324		0.048101
T2Ab	1	1	T10_string_T2Ab	test 1a - creep test at 174 Hz	string_test_log_2019.10.07.10.23.txt	string_test_data_2019.10.07.10.23.csv		174		0.005084
T2Ab	1	1	T10_string_T2Ab	test 1a - creep test at 174 Hz	string_test_log_2019.10.07.14.08.txt	string_test_data_2019.10.07.14.08.csv		174		0.015763	2300
T2Ab	1	2	T10_string_T2Ab	test 1b - Young's modulus	string_test_log_2019.10.17.14.43.txt	string_test_data_2019.10.17.14.43.csv	string_T2Ab_2019.10.19a_notes.csv	174		0.015688							done
T2Ab	1	3	T10_string_T2Ab	test 1c - constant tension	string_test_log_2019.10.19.11.29.txt	string_test_data_2019.10.19.11.29.csv		174		0.015878
T2Ab	1	4	T10_string_T2Ab	test 1d - no adjustment	string_test_log_2019.10.22.10.20.txt	string_test_data_2019.10.22.10.20.csv		174		0.015632
T2Ab	2	1	T10_string_T2Ab	test 2a - creep test at 235 Hz	string_test_log_2019.10.25.09.01.txt	string_test_data_2019.10.25.09.01.csv		235		0.034917
T2Ab	2	1	T10_string_T2Ab	test 2a - creep test at 235 Hz	string_test_log_2019.10.29.15.33.txt	string_test_data_2019.10.29.15.33.csv		235		0.035219
T2Ab	2	1	T10_string_T2Ab	test 2a - creep test at 235 Hz	string_test_log_2019.10.29.16.16.txt	string_test_data_2019.10.29.16.16.csv		235		0.033318	2100
T2Ab	2	2	T10_string_T2Ab	test 2b - Young's modulus	string_test_log_2019.11.03.11.13.txt	string_test_data_2019.11.03.11.13.csv	string_T2Ab_2019.11.05a_notes.csv	235	-4e-05	0.03334			251				done	correction
T2Ab	2	0	T10_string_T2Ab	test 2c - constant tension	string_test_log_2019.11.05.09.31.txt	string_test_data_2019.11.05.09.31.csv		235		0.033258
T2Ab	2	0	T10_string_T2Ab	test 2c - constant tension	string_test_log_2019.11.06.09.18.txt	string_test_data_2019.11.06.09.18.csv		235	1.2e-05	0.033673								correction
T2Ab	2	0	T10_string_T2Ab	test 2c - constant tension	string_test_log_2019.11.06.16.56.txt	string_test_data_2019.11.06.16.56.csv		235		0.033291
T2Ab	2	0	T10_string_T2Ab	test 2c - constant tension	string_test_log_2019.11.07.12.29.txt	string_test_data_2019.11.07.12.29.csv		235		0.033633
T2Ab	2	0	T10_string_T2Ab	test 2c - constant tension	string_test_log_2019.11.07.15.57.txt	string_test_data_2019.11.07.15.57.csv		235		0.033564
T2Ab	2	0	T10_string_T2Ab	test 2c - constant tension	string_test_log_2019.11.11.12.36.txt	string_test_data_2019.11.11.12.36.csv		235		0.033638
T2Ab	2	0	T10_string_T2Ab	test 2c - constant tension	string_test_log_2019.11.11.16.46.txt	string_test_data_2019.11.11.16.46.csv		235		0.03322
T2Ab	2	0	T10_string_T2Ab	test 2c - constant tension	string_test_log_2019.11.12.18.03.txt	string_test_data_2019.11.12.18.03.csv		235	0.00019	0.061141								correction
T2Ab	2	0	T10_string_T2Ab	test 2c - constant tension	string_test_log_2019.11.12.18.12.txt	string_test_data_2019.11.12.18.12.csv		235		0.041192
T2Ab	2	0	T10_string_T2Ab	test 2c - constant tension	string_test_log_2019.11.13.17.04.txt	string_test_data_2019.11.13.17.04.csv		235		0.040089
T2Ab	2	0	T10_string_T2Ab	test 2c - constant tension	string_test_log_2019.11.14.12.05.txt	string_test_data_2019.11.14.12.05.csv		235		0.039861
T2Ab	2	3	T10_string_T2Ab	test 2c - constant tension	string_test_log_2019.11.30.12.09.txt	string_test_data_2019.11.30.12.09.csv		235		0.039932
T2Ab	2	4	T10_string_T2Ab	test 2d - no adjustment	string_test_log_2019.12.03.14.28.txt	string_test_data_2019.12.03.14.28.csv		235		0.039799	89	545
T2Ab	3	1	T10_string_T2Ab	test 3a - creep test at 288 Hz	string_test_log_2019.12.06.10.11.txt	string_test_data_2019.12.06.10.11.csv		288		0.051922
T2Ab	3	1	T10_string_T2Ab	test 3a - creep test at 288 Hz	string_test_log_2019.12.12.17.25.txt	string_test_data_2019.12.12.17.25.csv		288		0.051878	2550
T2Ab	3	2	T10_string_T2Ab	test 3b - Young's modulus	string_test_log_2019.12.17.12.32.txt	string_test_data_2019.12.17.12.32.csv	string_T2Ab_2019.12.19a_notes.csv	288		0.051898							done
T2Ab	3	0	T10_string_T2Ab	test 3c - constant tension	string_test_log_2019.12.19.11.31.txt	string_test_data_2019.12.19.11.31.csv		288		0.051835
T3Ba	1	1	T11_string_T3Ba	test 1a - creep test at 174 Hz	string_test_log_2019.12.31.20.00.txt	string_test_data_2019.12.31.20.00.csv		174		0.010434	2500
T3Ba	1	2	T11_string_T3Ba	test 1b - Young's modulus	string_test_log_2020.01.11.18.18.txt	string_test_data_2020.01.11.18.18.csv	string_T3Ba_2020.01.13a_notes.csv	174		0.010491							done
T3Ba	1	3	T11_string_T3Ba	test 1c - constant tension	string_test_log_2020.01.13.17.52.txt	string_test_data_2020.01.13.17.52.csv		174		0.0104
T3Ba	1	4	T11_string_T3Ba	test 1d - no adjustment	string_test_log_2020.01.16.09.41.txt	string_test_data_2020.01.16.09.41.csv		174		0.010427
T3Ba	2	1	T11_string_T3Ba	test 2a - creep test at 235 Hz	string_test_log_2020.01.19.09.15.txt	string_test_data_2020.01.19.09.15.csv		235		0.023914
T3Ba	2	1	T11_string_T3Ba	test 2a - creep test at 235 Hz	string_test_log_2020.01.22.08.12.txt	string_test_data_2020.01.22.08.12.csv		235		0.023299
T3Ba	2	1	T11_string_T3Ba	test 2a - creep test at 235 Hz	string_test_log_2020.02.01.08.03.txt	string_test_data_2020.02.01.08.03.csv		235		0.023863	3900
T3Ba	2	2	T11_string_T3Ba	test 2b - Young's modulus	string_test_log_2020.02.04.15.24.txt	string_test_data_2020.02.04.15.24.csv	string_T3Ba_2020.02.06a_notes.csv	235		0.023748							done
T3Ba	2	3	T11_string_T3Ba	test 2c - constant tension	string_test_log_2020.02.06.10.38.txt	string_test_data_2020.02.06.10.38.csv		235		0.023626
T3Ba	2	4	T11_string_T3Ba	test 2d - no adjustment	string_test_log_2020.02.10.15.31.txt	string_test_data_2020.02.10.15.31.csv		235		0.023837
T3Ba	3	1	T11_string_T3Ba	test 3a - creep test at 288 Hz	string_test_log_2020.02.13.09.22.txt	string_test_data_2020.02.13.09.22.csv		288		0.039521	2100
T3Ba	3	2	T11_string_T3Ba	test 3b - Young's modulus	string_test_log_2020.02.22.23.00.txt	string_test_data_2020.02.22.23.00.csv	string_T3Ba_2020.02.24a_notes.csv	288		0.03965							done
T3Ba	3	3	T11_string_T3Ba	test 3c - constant tension	string_test_log_2020.02.24.13.08.txt	string_test_data_2020.02.24.13.08.csv		288		0.039583
T3Ba	3	4	T11_string_T3Ba	test 3d - no adjustment	string_test_log_2020.02.27.09.55.txt	string_test_data_2020.02.27.09.55.csv		288		0.039631
T3Ba	4	1	T11_string_T3Ba	test 4a - creep test at 324 Hz	string_test_log_2020.03.01.09.14.txt	string_test_data_2020.03.01.09.14.csv		324		0.050115	1800
T3Ba	4	2	T11_string_T3Ba	test 4b - Young's modulus	string_test_log_2020.03.10.09.26.txt	string_test_data_2020.03.10.09.26.csv	string_T3Ba_2020.03.10a_notes.csv	324		0.05044							done
T3Ba	4	3	T11_string_T3Ba	test 4c - constant tension	string_test_log_2020.03.12.12.29.txt	string_test_data_2020.03.12.12.29.csv		324		0.050697
T3Ba	4	4	T11_string_T3Ba	test 4d - no adjustment	string_test_log_2020.03.15.16.46.txt	string_test_data_2020.03.15.16.46.csv		324		0.050224
T3Bb	1	1	T12_string_T3Bb	test 1a - creep test at 174 Hz	string_test_log_2020.03.23.19.04.txt	string_test_data_2020.03.23.19.04.csv		174		0.010066
T3Bb	1	1	T12_string_T3Bb	test 1a - creep test at 174 Hz	string_test_log_2020.04.05.06.48.txt	string_test_data_2020.04.05.06.48.csv		174		0.01054
T3Bb	1	1	T12_string_T3Bb	test 1a - creep test at 174 Hz	string_test_log_2020.04.10.06.49.txt	string_test_data_2020.04.10.06.49.csv		174		0.01102	6000
T3Bb	1	2	T12_string_T3Bb	test 1b - Young's modulus	string_test_log_2020.04.15.16.48.txt	string_test_data_2020.04.15.16.48.csv	string_T3Bb_2020.04.17a_notes.csv	174		0.011187							done
T3Bb	1	3	T12_string_T3Bb	test 1c - constant tension	string_test_log_2020.04.19.16.26.txt	string_test_data_2020.04.19.16.26.csv		174		0.011125
T3Bb	1	4	T12_string_T3Bb	test 1d - no adjustment	string_test_log_2020.04.22.09.36.txt	string_test_data_2020.04.22.09.36.csv		174		0.010942
T3Bb	2	1	T12_string_T3Bb	test 2a - creep test at 235 Hz	string_test_log_2020.04.25.07.34.txt	string_test_data_2020.04.25.07.34.csv		235		0.024907
T3Bb	2	1	T12_string_T3Bb	test 2a - creep test at 235 Hz	string_test_log_2020.05.07.07.31.txt	string_test_data_2020.05.07.07.31.csv		235		0.025364	3800
T3Bb	2	2	T12_string_T3Bb	test 2b - Young's modulus	string_test_log_2020.05.11.13.36.txt	string_test_data_2020.05.11.13.36.csv	string_T3Bb_2020.05.13a_notes.csv	235		0.02538							done
T3Bb	2	3	T12_string_T3Bb	test 2c - constant tension	string_test_log_2020.05.13.11.16.txt	string_test_data_2020.05.13.11.16.csv		235		0.025395
T3Bb	2	4	T12_string_T3Bb	test 2d - no adjustment	string_test_log_2020.05.16.08.59.txt	string_test_data_2020.05.16.08.59.csv		235		0.025161
T3Bb	3	1	T12_string_T3Bb	test 3a - creep test at 288 Hz	string_test_log_2020.05.19.08.52.txt	string_test_data_2020.05.19.08.52.csv		288		0.041532	2100
T3Bb	3	2	T12_string_T3Bb	test 3b - Young's modulus	string_test_log_2020.05.28.16.20.txt	string_test_data_2020.05.28.16.20.csv	string_T3Bb_2020.05.30a_notes.csv	288		0.041551							done
T3Bb	3	3	T12_string_T3Bb	test 3c - constant tension	string_test_log_2020.05.30.08.08.txt	string_test_data_2020.05.30.08.08.csv		288		0.041837
T3Bb	3	4	T12_string_T3Bb	test 3d - no adjustment	string_test_log_2020.06.02.13.27.txt	string_test_data_2020.06.02.13.27.csv		288		0.041413	1	488
T3Bb	4	1	T12_string_T3Bb	test 4a - creep test at 324 Hz	string_test_log_2020.06.05.07.40.txt	string_test_data_2020.06.05.07.40.csv		324		0.051851
T3Bb	4	1	T12_string_T3Bb	test 4a - creep test at 324 Hz	string_test_log_2020.06.14.09.15.txt	string_test_data_2020.06.14.09.15.csv		324		0.052428	3200
T3Bb	4	2	T12_string_T3Bb	test 4b - Young's modulus	string_test_log_2020.06.18.10.21.txt	string_test_data_2020.06.18.10.21.csv	string_T3Bb_2020.06.20a_notes.csv	324		0.052553							done
T3Bb	4	3	T12_string_T3Bb	test 4c - constant tension	string_test_log_2020.06.20.09.27.txt	string_test_data_2020.06.20.09.27.csv		324		0.052658	34	527
T3Bb	4	0	T12_string_T3Bb	test 4d - no adjustment	string_test_log_2020.06.23.07.56.txt	string_test_data_2020.06.23.07.56.csv		324		0.052736
T3Bb	4	4	T12_string_T3Bb	test 4d - no adjustment	string_test_log_2020.06.25.17.38.txt	string_test_data_2020.06.25.17.38.csv		324		0.052635	260	506
T3Bb	4	1	T12_string_T3Bb	test 4e - humidity test	string_test_log_2020.06.30.08.34.txt	string_test_data_2020.06.30.08.34.csv		324		0.052841
T3Bb	4	1	T12_string_T3Bb	test 4e - humidity test	string_test_log_2020.06.30.08.42.txt	string_test_data_2020.06.30.08.42.csv		324		0.053163
T3Bb	4	1	T12_string_T3Bb	test 4e - humidity test	string_test_log_2020.07.03.10.28.txt	string_test_data_2020.07.03.10.28.csv		324		0.053669	1500
T3Aa	1	1	T13_string_T3Aa	test 1a - creep test at 174 Hz	string_test_log_2020.03.23.19.00.txt	string_test_data_2020.03.23.19.00.csv		174		0.00793
T3Aa	1	1	T13_string_T3Aa	test 1a - creep test at 174 Hz	string_test_log_2020.03.26.19.02.txt	string_test_data_2020.03.26.19.02.csv		174		0.007829
T3Aa	1	1	T13_string_T3Aa	test 1a - creep test at 174 Hz	string_test_log_2020.04.05.06.51.txt	string_test_data_2020.04.05.06.51.csv		174		0.008389
T3Aa	1	1	T13_string_T3Aa	test 1a - creep test at 174 Hz	string_test_log_2020.04.05.06.53.txt	string_test_data_2020.04.05.06.53.csv		174		0.008436
T3Aa	1	1	T13_string_T3Aa	test 1a - creep test at 174 Hz	string_test_log_2020.04.10.06.54.txt	string_test_data_2020.04.10.06.54.csv		174		0.009044	5700
T3Aa	1	0	T13_string_T3Aa	test 1b - Young's modulus	string_test_log_2020.04.15.16.52.txt	string_test_data_2020.04.15.16.52.csv		174		0.009217
T3Aa	1	0	T13_string_T3Aa	test 1b - Young's modulus	string_test_log_2020.04.16.15.06.txt	string_test_data_2020.04.16.15.06.csv		174		0.009241
T3Aa	1	2	T13_string_T3Aa	test 1b - Young's modulus	string_test_log_2020.04.17.16.22.txt	string_test_data_2020.04.17.16.22.csv	string_T3Aa_2020.04.19a_notes.csv	174		0.008959							done
T3Aa	1	3	T13_string_T3Aa	test 1c - constant tension	string_test_log_2020.04.19.16.28.txt	string_test_data_2020.04.19.16.28.csv		174		0.008942
T3Aa	1	4	T13_string_T3Aa	test 1d - no adjustment	string_test_log_2020.04.22.09.39.txt	string_test_data_2020.04.22.09.39.csv		174		0.008776
T3Aa	2	1	T13_string_T3Aa	test 2a - creep test at 235 Hz	string_test_log_2020.04.25.07.36.txt	string_test_data_2020.04.25.07.36.csv		235		0.01853
T3Aa	2	1	T13_string_T3Aa	test 2a - creep test at 235 Hz	string_test_log_2020.05.07.07.21.txt	string_test_data_2020.05.07.07.21.csv		235		0.019009	4100
T3Aa	2	2	T13_string_T3Aa	test 2b - Young's modulus	string_test_log_2020.05.11.13.40.txt	string_test_data_2020.05.11.13.40.csv	string_T3Aa_2020.05.13a_notes.csv	235		0.019125					2.6	7	done
T3Aa	2	3	T13_string_T3Aa	test 2c - constant tension	string_test_log_2020.05.13.11.39.txt	string_test_data_2020.05.13.11.39.csv		235		0.019153
T3Aa	2	4	T13_string_T3Aa	test 2d - no adjustment	string_test_log_2020.05.16.09.01.txt	string_test_data_2020.05.16.09.01.csv		235		0.018873
T3Aa	3	1	T13_string_T3Aa	test 3a - creep test at 288 Hz	string_test_log_2020.05.19.08.55.txt	string_test_data_2020.05.19.08.55.csv		288		0.031402	2100
T3Aa	3	2	T13_string_T3Aa	test 3b - Young's modulus	string_test_log_2020.05.28.16.23.txt	string_test_data_2020.05.28.16.23.csv	string_T3Aa_2020.05.30a_notes.csv	288		0.031338					3.2		done
T3Aa	3	3	T13_string_T3Aa	test 3c - constant tension	string_test_log_2020.05.30.08.27.txt	string_test_data_2020.05.30.08.27.csv		288		0.031745
T3Aa	3	4	T13_string_T3Aa	test 3d - no adjustment	string_test_log_2020.06.02.13.29.txt	string_test_data_2020.06.02.13.29.csv		288		0.031087	15	502
T3Aa	4	1	T13_string_T3Aa	test 4a - creep test at 324 Hz	string_test_log_2020.06.05.07.29.txt	string_test_data_2020.06.05.07.29.csv		324		0.039357
T3Aa	4	1	T13_string_T3Aa	test 4a - creep test at 324 Hz	string_test_log_2020.06.14.09.18.txt	string_test_data_2020.06.14.09.18.csv		324		0.040042	2900
T3Aa	4	2	T13_string_T3Aa	test 4b - Young's modulus	string_test_log_2020.06.18.10.45.txt	string_test_data_2020.06.18.10.45.csv	string_T3Aa_2020.06.20a_notes.csv	324		0.040216					3		done
T3Aa	4	3	T13_string_T3Aa	test 4c - constant tension	string_test_log_2020.06.20.09.41.txt	string_test_data_2020.06.20.09.41.csv		324		0.040372
T3Aa	4	4	T13_string_T3Aa	test 4d - no adjustment	string_test_log_2020.06.23.07.52.txt	string_test_data_2020.06.23.07.52.csv		324		0.040094	1002	1251
T3Aa	4	1	T13_string_T3Aa	test 4e - humidity test	string_test_log_2020.06.30.08.26.txt	string_test_data_2020.06.30.08.26.csv		324		0.040431
T3Aa	4	1	T13_string_T3Aa	test 4e - humidity test	string_test_log_2020.06.30.08.40.txt	string_test_data_2020.06.30.08.40.csv		324		0.040664
T3Aa	4	1	T13_string_T3Aa	test 4e - humidity test	string_test_log_2020.07.03.10.26.txt	string_test_data_2020.07.03.10.26.csv		324		0.041001	1200
T1Ba	1	1	T14_string_T1Ba	test 1a - creep test at 174 Hz	string_test_log_2020.08.06.09.33.txt	string_test_data_2020.08.06.09.33.csv		174		0.012499
T1Ba	1	1	T14_string_T1Ba	test 1a - creep test at 174 Hz	string_test_log_2020.08.20.15.13.txt	string_test_data_2020.08.20.15.13.csv		174		0.012563	4450
T1Ba	1	2	T14_string_T1Ba	test 1b - Young's modulus	string_test_log_2020.08.23.18.38.txt	string_test_data_2020.08.23.18.38.csv	string_T1Ba_2020.08.25a_notes.csv	174		0.012546							done
T1Ba	1	3	T14_string_T1Ba	test 1c - constant tension	string_test_log_2020.08.25.08.33.txt	string_test_data_2020.08.25.08.33.csv		174		0.012604	7	499
T1Ba	1	4	T14_string_T1Ba	test 1d - no adjustment	string_test_log_2020.08.28.08.18.txt	string_test_data_2020.08.28.08.18.csv		174		0.012392	306	542
T1Ba	2	1	T14_string_T1Ba	test 2a - creep test at 235 Hz	string_test_log_2020.08.31.11.05.txt	string_test_data_2020.08.31.11.05.csv		235		0.025138	1800
T1Ba	2	2	T14_string_T1Ba	test 2b - Young's modulus	string_test_log_2020.09.08.16.16.txt	string_test_data_2020.09.08.16.16.csv	string_T1Ba_2020.09.11a_notes.csv	235		0.025171	19	117					done
T1Ba	2	3	T14_string_T1Ba	test 2c - constant tension	string_test_log_2020.09.11.10.58.txt	string_test_data_2020.09.11.10.58.csv		235		0.025331
T1Ba	2	4	T14_string_T1Ba	test 2d - no adjustment	string_test_log_2020.09.14.08.15.txt	string_test_data_2020.09.14.08.15.csv		235		0.025091	269	761
T1Ba	3	1	T14_string_T1Ba	test 3a - creep test at 288 Hz	string_test_log_2020.09.18.08.29.txt	string_test_data_2020.09.18.08.29.csv		288		0.04254
T1Ba	3	1	T14_string_T1Ba	test 3a - creep test at 288 Hz	string_test_log_2020.09.22.10.23.txt	string_test_data_2020.09.22.10.23.csv		288		0.040601	2200
T1Ba	3	2	T14_string_T1Ba	test 3b - Young's modulus	string_test_log_2020.09.27.15.16.txt	string_test_data_2020.09.27.15.16.csv	string_T1Ba_2020.09.29a_notes.csv	288		0.040543							done
T1Ba	3	3	T14_string_T1Ba	test 3c - constant tension	string_test_log_2020.09.29.14.53.txt	string_test_data_2020.09.29.14.53.csv		288		0.040562
T1Ba	3	4	T14_string_T1Ba	test 3d - no adjustment	string_test_log_2020.10.02.08.27.txt	string_test_data_2020.10.02.08.27.csv		288		0.04041	297	526
T1Ba	4	1	T14_string_T1Ba	test 4a - creep test at 310 Hz	string_test_log_2020.10.05.08.59.txt	string_test_data_2020.10.05.08.59.csv		310		0.045899	2230
T1Ba	4	0	T14_string_T1Ba	test 4b - Young's modulus	string_test_log_2020.10.15.12.04.txt	string_test_data_2020.10.15.12.04.csv		310	1.3e-05	0.04695								correction
T1Ba	4	1	T14_string_T1Ba	test 4c - creep test at 300 Hz	string_test_log_2020.10.17.13.24.txt	string_test_data_2020.10.17.13.24.csv		300		0.04439	1150
T1Ba	4	2	T14_string_T1Ba	test 4d - Young's modulus	string_test_log_2020.10.23.11.33.txt	string_test_data_2020.10.23.11.33.csv	string_T1Ba_2020.10.25a_notes.csv	300		0.044397							done
T1Ba	4	3	T14_string_T1Ba	test 4e - constant tension	string_test_log_2020.10.25.10.10.txt	string_test_data_2020.10.25.10.10.csv		300		0.044629
T1Ba	4	4	T14_string_T1Ba	test 4f - no adjustment	string_test_log_2020.10.28.18.28.txt	string_test_data_2020.10.28.18.28.csv		300		0.044236	162	629
T1Ba	4	1	T14_string_T1Ba	test 4g - humidity test	string_test_log_2020.10.31.19.01.txt	string_test_data_2020.10.31.19.01.csv		300		0.044462	425
T1Aa	1	1	T15_string_T1Aa	test 1a - creep test at 174 Hz	string_test_log_2020.08.06.10.06.txt	string_test_data_2020.08.06.10.06.csv		174		0.012577
T1Aa	1	1	T15_string_T1Aa	test 1a - creep test at 174 Hz	string_test_log_2020.08.20.15.10.txt	string_test_data_2020.08.20.15.10.csv		174		0.012554	4500
T1Aa	1	2	T15_string_T1Aa	test 1b - Young's modulus	string_test_log_2020.08.23.18.35.txt	string_test_data_2020.08.23.18.35.csv	string_T1Aa_2020.08.25a_notes.csv	174		0.01254							done
T1Aa	1	3	T15_string_T1Aa	test 1c - constant tension	string_test_log_2020.08.25.08.51.txt	string_test_data_2020.08.25.08.51.csv		174		0.012622
T1Aa	1	4	T15_string_T1Aa	test 1d - no adjustment	string_test_log_2020.08.28.08.20.txt	string_test_data_2020.08.28.08.20.csv		174		0.012482	317	555
T1Aa	2	1	T15_string_T1Aa	test 2a - creep test at 235 Hz	string_test_log_2020.08.31.11.08.txt	string_test_data_2020.08.31.11.08.csv		235		0.02574	1500
T1Aa	2	0	T15_string_T1Aa	test 2b - Young's modulus	string_test_log_2020.09.08.16.21.txt	string_test_data_2020.09.08.16.21.csv		235		0.025609
T1Aa	2	0	T15_string_T1Aa	test 2b - Young's modulus	string_test_log_2020.09.08.16.22.txt	string_test_data_2020.09.08.16.22.csv		235		0.025609
T1Aa	2	2	T15_string_T1Aa	test 2b - Young's modulus	string_test_log_2020.09.08.16.24.txt	string_test_data_2020.09.08.16.24.csv	string_T1Aa_2020.09.11a_notes.csv	235		0.025883					2.5		done
T1Aa	2	3	T15_string_T1Aa	test 2c - constant tension	string_test_log_2020.09.11.11.16.txt	string_test_data_2020.09.11.11.16.csv		235		0.025922
T1Aa	2	4	T15_string_T1Aa	test 2d - no adjustment	string_test_log_2020.09.14.08.16.txt	string_test_data_2020.09.14.08.16.csv		235		0.025805	304	784
T1Aa	3	1	T15_string_T1Aa	test 3a - creep test at 288 Hz	string_test_log_2020.09.18.08.30.txt	string_test_data_2020.09.18.08.30.csv		288		0.042709
T1Aa	3	1	T15_string_T1Aa	test 3a - creep test at 288 Hz	string_test_log_2020.09.22.11.11.txt	string_test_data_2020.09.22.11.11.csv		288		0.041208
T1Aa	3	1	T15_string_T1Aa	test 3a - creep test at 288 Hz	string_test_log_2020.09.22.11.12.txt	string_test_data_2020.09.22.11.12.csv		288		0.04078	1800
T1Aa	3	2	T15_string_T1Aa	test 3b - Young's modulus	string_test_log_2020.09.27.15.18.txt	string_test_data_2020.09.27.15.18.csv	string_T1Aa_2020.09.29a_notes.csv	288		0.040917					2.9		done
T1Aa	3	3	T15_string_T1Aa	test 3c - constant tension	string_test_log_2020.09.29.15.10.txt	string_test_data_2020.09.29.15.10.csv		288		0.040885
T1Aa	3	4	T15_string_T1Aa	test 3d - no adjustment	string_test_log_2020.10.02.08.25.txt	string_test_data_2020.10.02.08.25.csv		288		0.040776
T1Aa	4	1	T15_string_T1Aa	test 4a - creep test at 324 Hz	string_test_log_2020.10.05.09.06.txt	string_test_data_2020.10.05.09.06.csv		324		0.050698	2100
T1Aa	4	2	T15_string_T1Aa	test 4b - Young's modulus	string_test_log_2020.10.15.11.59.txt	string_test_data_2020.10.15.11.59.csv	string_T1Aa_2020.10.17a_notes.csv	324		0.051015					3	5	done
T1Aa	4	3	T15_string_T1Aa	test 4c - constant tension	string_test_log_2020.10.17.13.40.txt	string_test_data_2020.10.17.13.40.csv		324		0.051244
T1Aa	4	4	T15_string_T1Aa	test 4d - no adjustment	string_test_log_2020.10.20.16.16.txt	string_test_data_2020.10.20.16.16.csv		324		0.050792
T1Aa	4	1	T15_string_T1Aa	test 4e - humidity test	string_test_log_2020.10.23.12.36.txt	string_test_data_2020.10.23.12.36.csv		324		0.051054	300

## Sheet: Test Type Key
ID	Test Type		range1A	range1B	range2A	range2B	filter_low	filter_high
0	ignore, except for adjustment length logging
1	constant frequency / creep test		start index for highlighted (red) plot section
2	Young's modulus test		start index for line fitting for frequency deviation and linear density versus temperature at base tension	end index for line fitting for frequency deviation and linear density versus temperature at base tension	start index for line fitting for absolute and relative humidity versus temperature	end index for line fitting for absolute and relative humidity versus temperature	low limit for filtering Young's modulus values from individual test segments	high limit for filtering Young's modulus values from individual test segments
3	constant tension test		start index for line fitting for frequency deviation and linear density versus temperature	end index for line fitting for frequency deviation and linear density versus temperature
4	constant length test		start index for line fitting for frequency deviation, tension and linear density versus temperature	end index for line fitting for frequency deviation, tension and linear density versus temperature
