# Supplementary material for: Effects of Twisting and Surface Finish on the Mechanical Properties of Natural Gut Harp Strings
Source: Materials (Basel). 2023 Aug 3;16(15):5444. doi: 10.3390/ma16155444 (PMC10419811; doi:10.3390/ma16155444)
Supplement: Supplementary file 1 [file materials-16-05444-s001.zip › unground summary.xls]

## Sheet: summary data
KEY	T0 (°C):	20
fitted quadratic
different treatment
to be updated
estimated values
0	1	2	3	4	5	6	7	8	9	10	11	12	13	14	15	16	17	18	19	20	21	22	23	24	25	26	27
						diameter	Tension			Abs.Humidity	Rel.Humidity			damping	const. L	const. L	Abs.Humidity	Rel.Humidity	Abs.Humidity	Rel.Humidity	Temperature	const. L	const. L	const. L	E:const. F	E:const. F	E:const. F
			step	frequency	Len.Adj.	dF	Fw	Et	dE/dT	@ 20 deg.C	@ 20 deg.C	Eb manual	Eb script	metric	F0	dF/dT	@ 20 °C	@ 20 °C	average	average	average	mu	psi	freq.dev.	mu	psi	freq.dev.
				f (Hz)	@E (m)	(mm)	(N)	(GPa)	(Gpa/°C)	(g/m^3)	(%)	(Gpa)	(Gpa)		(N)	(N/°C)	(g/m^3)	(%)	(g/m^3)	(%)	(°C)	(kg/m)	(1/°C)	(cent/°C)	(kg/m)	(1/°C)	(cent/°C)
S1Pa	Vibrating length (m)	0.5	0		0	1.63618	0															0.00275707
RIG 1	Total string length (m)	0.555	1	174	0.008104	1.6	78.88	3.94432	-0.0193855	10.8688	62.973	5.82169	5.71502		78.33	-0.349364	11.0732	62.9543	13.8499	60.7121	24.2857	0.00260487	0.000273625	-3.6976	0.00259661	0.000632919	0.600586
	Twist Angle (deg)	30.6584	2	235	0.016823	1.59	142.703	3.88911	-0.0251349	11.2375	62.303	5.5218	5.65584		141.489	-0.36926	11.3149	63.7412	13.9461	61.7634	23.9905	0.00255511	0.000154149	-2.14845	0.00258054	0.000539407	0.526628
	Length adj. offset (m)	0.00305936	3	288	0.027888	1.59	209.586	3.93401	-0.0244241	11.1195	63.2059	5.01386	5.60489	0.174194	208.658	-0.381919	11.2032	64.3554	14.8946	61.3319	25.4027	0.00251553	0.000168514	-1.45368	0.00252835	0.000468993	0.468155
	Alternate offset (m)	0.000189475	4	324	0.035577	1.57	262.208	3.98738	-0.0255674	11.3998	64.3744	5.2367	5.57391	0.116042	261.83	-0.393466	11.2859	64.187	13.9902	61.8521	24.188	0.00249733	0.000151416	-1.17737	0.0025009	0.000400417	0.402171
S12Ua	Vibrating length (m)	0.4985	0		0	1.64079	0															0.00279111
RIG 2	Total string length (m)	0.562	1	174	0.009055	1.6	79.263	3.75325	-0.0236846	10.7156	62.3937	4.8753	5.67306		76.9472	-0.314579	10.9384	62.3518	14.8989	60.5774	25.4578	0.0025554	0.00030534	-3.34947	0.00261755	0.000948366	0.89326
	Twist Angle (deg)	29.2429	2	235	0.01872	1.59	141.843	3.65272	-0.0260277	11.0906	61.2961	4.86018	6.08547		141.537	-0.325206	11.1098	62.5052	14.7102	60.9306	25.0499	0.00258095	7.64592e-05	-1.98814	0.00257751	0.000484613	0.474964
	Length adj. offset (m)	0.00381906	3	288	0.030874	1.56	209.482	3.80416	-0.025686	10.8687	61.8569	5.23946	5.10997	0.0428994	208.031	-0.323755	11.0667	63.1264	15.5851	61.0246	26.1401	0.00251893	9.17512e-05	-1.27843	0.00253432	0.000457172	0.44634
	Alternate offset (m)	0.00100678	4	324	0.039186	1.55	259.027	3.79992	-0.0251241	10.9754	61.7841	5.51081	5.65836	0.0928698	258.973	-0.324905	11.1122	62.8833	14.7253	61.1213	25.0634	0.00248387	-2.51873e-05	-1.1141	0.00248662	0.000360743	0.361192
S11Ua	Vibrating length (m)	0.5	0		0	1.86356	0															0.00359469
RIG 1	Total string length (m)	0.555	1	174	0.007576	1.83	100.74	4.12529	-0.0162629	10.2793	57.2678	5.1976	5.6879		99.1548	-0.464833	10.2957	57.1867	11.9286	55.6633	22.9803	0.00328948	0.000177464	-3.95248	0.00332286	0.000683128	0.636516
	Twist Angle (deg)	31.1521	2	235
	Length adj. offset (m)	0.00465395
	Alternate offset (m)
ST1a	Vibrating length (m)	0.4985	0		0	1.99	0															0.00399114
RIG 2	Total string length (m)	0.562	1	174	0.049076	1.855	99.989	1.68893	-0.0106826	10.3491	57.3093	1.5797	1.29286		99.1408	-0.0464016	10.3989	57.3879	13.138	55.8019	24.4117	0.00330463	0.000821348	0.307363	0.00332861	0.000959557	0.851099
	Twist Angle (deg)	58.2636
	Length adj. offset (m)	0.00926038
	Alternate offset (m)
S3Ua	Vibrating length (m)	0.5	0		0	1.48548	0															0.00229593
RIG 1	Total string length (m)	0.555	1	174	0.006945	1.44	64.365	4.02558	-0.0332787	10.11	56.9242	5.32136			63.3212	-0.277621	10.2926	58.4419	14.3396	54.9803	26.6383	0.00209937	0.000310733	-3.61134	0.00211755	0.000834941	0.779319
	Twist Angle (deg)	25.692	2	235	0.01703	1.41	114.772	4.20336	-0.0226332	10.0422	55.5538	5.55204	5.66728		114.226	-0.297244	10.1751	57.5839	12.9984	54.9115	24.9028	0.00206361	0.00028296	-2.26664	0.00207692	0.000349808	0.358506
	Length adj. offset (m)	0.00411217	3	288	0.029131	1.41	169.7	4.19133	-0.0250526	10.1619	57.6627	5.2161	5.51287	0.165185	169.1	-0.303788	10.1672	57.8755	14.0002	54.7049	26.248	0.00203805	0.000141865	-1.44662	0.00204662	0.000352306	0.368689
	Alternate offset (m)	0.00451347	4	324	0.037317	1.395	212.174	4.23526	-0.0267546	10.1799	57.6612	5.73171	5.47469	0.202067	211.6	-0.310516	10.2462	58.5807	14.6373	55.4628	26.7826	0.00201656	0.000106911	-1.18791	0.00202095	0.000334668	0.356023
S2Pa	Vibrating length (m)	0.4985	0		0	1.48687	0															0.00230156
RIG 2	Total string length (m)	0.562	1	174	0.006711	1.485	65.988	3.95536	-0.0238102	10.2062	57.295	5.01184	6.15728		65.0477	-0.264841	10.287	58.1503	15.0778	55.819	27.1239	0.00216487	0.000312126	-3.32851	0.00218226	0.000791887	0.743929
	Twist Angle (deg)	28.3107	2	235	0.017143	1.455	118.126	3.95095	-0.0226618	10.1463	56.004	5.62024	5.64139		117.487	-0.28109	10.1805	57.5887	14.4833	55.157	26.633	0.0021382	0.000182181	-1.93754	0.00214826	0.00062669	0.600214
	Length adj. offset (m)	0.00455064	3	288	0.028683	1.44	173.068	3.979	-0.0269942	10.0357	56.9986	5.49755	5.34006	0.0765065	172.298	-0.278522	10.1518	57.8568	15.0126	55.4252	27.2085	0.00209588	6.53456e-05	-1.35473	0.00210033	0.000421907	0.418016
	Alternate offset (m)	0.00576747	4	324	0.037192	1.42	216.086	4.05907	-0.0274363	9.95228	57.2013	5.65085	5.64804	0.0875705	215.282	-0.275955	10.1317	58.3457	15.6036	55.87	27.7903	0.0020632	0.000121321	-1.01277	0.00206736	0.000399978	0.396764
S11Pa	Vibrating length (m)	0.5	0		0	1.66848	0															0.00288148
RIG 1	Total string length (m)	0.555	1	174	0.009476	1.64	81.76	4.00509	-0.0288514	10.1763	58.4405	5.25074	5.29101		81.4164	-0.360995	10.3438	61.0284	16.1457	57.5445	28.0608	0.0026891	0.000347723	-3.65624	0.00269736	0.00076155	0.707235
	Twist Angle (deg)	31.1521	2	235	0.022733	1.62	146.597	3.91634	-0.0284567	10.2762	59.738	5.24588	5.85237		146.867	-0.407076	10.5187	59.3672	14.6691	57.0405	26.2032	0.00264746	0.000207638	-2.25198	0.00264995	0.000282629	0.305205
	Length adj. offset (m)	0.00489623	3	288	0.036442	1.6	214.85	4.0166	-0.0261006	10.5759	62.3425	5.48981	5.38323	0.256815	214.949	-0.388259	10.41	62.6454	17.4239	59.2356	28.9915	0.002587	0.000224083	-1.39036	0.00259347	0.000408129	0.410553
	Alternate offset (m)	0.00756638	4	324
ST1b	Vibrating length (m)	0.4985	0		0	1.99	0															0.00399114
RIG 2	Total string length (m)	0.562	1	135	0.01703	1.88	62.264	1.71461	-0.0119945	10.2561	59.3036	1.52949	1.58963		61.8097	-0.0325991	10.3847	59.6144	15.6826	57.5341	27.2797	0.00340205	0.000720735	0.168485	0.00343963	0.000945114	0.841562
	Twist Angle (deg)	58.2636	2	156	0.024255	1.875	82.035	1.69742	-0.0115034	10.1508	59.6198	1.32355	1.96723		81.7958	-0.0216121	10.4504	60.8784	16.3991	58.496	27.9408	0.00338282	0.000737266	0.41189	0.00339256	0.000765304	0.680566
	Length adj. offset (m)	0.00745674	3	174	0.032887	1.86	100.501	1.72401	-0.01088	10.0666	60.1096	1.36104	1.81386		99.7087	-0.0329027	10.277	62.2438	17.7849	59.639	29.2643	0.0033208	0.000662208	0.289518	0.00333919	0.000687596	0.60765
	Alternate offset (m)	-0.00790471	4	191
S12Pa	Vibrating length (m)	0.4985	0		0	1.54533	0															0.0024758
RIG 2	Total string length (m)	0.562	1	174	0.006153	1.515	70.516	4.12414	-0.0246566	9.66604	59.9052	5.14011	5.80407		70.531	-0.292301	10.2038	61.5415	17.3725	59.585	28.7519	0.00231585	0.000261662	-3.47203	0.00232579	0.000677261	0.61752
	Twist Angle (deg)	29.2429	2	235	0.01654	1.5	127.491	3.9143	-0.0255707	9.8304	59.441	5.41388			127.563	-0.285699	10.1338	63.4366	17.5964	61.154	28.6544	0.00231185	0.000127305	-1.86563	0.00231983	0.000590923	0.566429
	Length adj. offset (m)	0.00502132	3	288	0.028955	1.5	190.084	3.71742	-0.0279143	10.1487	62.037	4.80887	4.99961	0.0727201	188.502	-0.292503	9.74402	63.8739	18.5128	60.2707	30.0094	0.00227751	3.265e-05	-1.33601	0.0023011	0.000372641	0.369187
	Alternate offset (m)	0.00549685	4	324	0.037773	1.49	236.056	3.81109	-0.0284318	9.97076	62.614	4.90709	5.02803	0.105527	235.292	-0.290738	10.0937	65.466	18.4654	61.5989	29.5973	0.00224632	8.62394e-05	-1.00777	0.0022588	0.000288958	0.298281
S3Pa	Vibrating length (m)	0.5	0		0	1.32792	0															0.00183471
RIG 1	Total string length (m)	0.555	1	174	0.006764	1.305	52.761	4.60843	-0.0404535	10.2411	60.1198	6.52795	5.8773		52.892	-0.248866	10.2248	61.0049	16.6835	57.6113	28.6154	0.00173949	0.000277371	-3.97974	0.00173747	0.000727326	0.654159
	Twist Angle (deg)	25.692	2	235	0.014641	1.295	95.026	4.43146	-0.0226882	9.49321	58.6285	5.97952	5.64803		95.1874	-0.234262	9.51215	62.0242	18.3332	58.8263	30.1826	0.00171968	3.74355e-05	-2.14877	0.00171359	0.000351456	0.369826
	Length adj. offset (m)	0.00358689	3	288	0.024269	1.29	140.112	4.36486	-0.0247219	9.93027	59.1208	6.17368	5.13834	0.206764	139.382	-0.270019	9.54499	60.0833	17.0816	57.2558	29.17	0.0016708	0.000131286	-1.59358	0.00168724	0.000403859	0.400451
	Alternate offset (m)	0.00150936	4	324	0.031415	1.28	175.101	4.43427	-0.0265655	9.9913	60.8668	5.68317	5.47548	0.249896	175.828	-0.276888	9.67819	62.2134	18.6501	58.0013	30.8185	0.00166443	0.000118548	-1.28114	0.00166881	0.000256733	0.267747
S2Pb	Vibrating length (m)	0.5	0		0	1.48687	0															0.00230156
RIG 1	Total string length (m)	0.555	1	174	0.006692	1.465	65.881	4.05477	-0.0332472	9.94653	61.5916	5.40932	5.72776		66.3252	-0.269696	10.6723	64.0735	17.2702	59.9303	28.6568	0.0021697	0.000151433	-3.50045	0.00217407	0.000563646	0.538456
	Twist Angle (deg)	28.3107	2	235	0.017407	1.45	118.403	3.98872	-0.0206091	10.4153	58.6141	5.2939	5.15483		119.001	-0.310931	10.7172	60.3411	13.9917	58.2277	24.9619	0.00214162	0.00016392	-2.1485	0.00214042	0.000437268	0.438373
	Length adj. offset (m)	0.00415162	3	288	0.028511	1.445	173.986	4.01538	-0.0277718	10.701	60.2179	5.25948	5.37583	0.168079	173.907	-0.324489	10.7197	60.708	13.9904	58.2853	25.0805	0.00209273	0.000144412	-1.50414	0.00209597	0.000316313	0.332705
	Alternate offset (m)	0.00705405	4	324	0.037102	1.435	217.258	4.08249	-0.0272841	10.7715	60.9417	5.01309	5.36656	0.179447	216.609	-0.317132	10.8702	62.0145	14.0024	59.6585	24.7522	0.00206087	5.70299e-05	-1.22697	0.00206893	0.000294252	0.303357
S5Pa	Vibrating length (m)	0.4985	0		0	1.49196	0															0.00232272
RIG 2	Total string length (m)	0.562	1	174	0.008407	1.465	66.347	3.90378	-0.00661146	10.2388	62.7644	5.17432	6.18705		65.4853	-0.084699	10.4684	63.4772	17.9672	60.8375	29.0011	0.00219038	0.00113901	-0.136588	0.00219921	0.00131073	1.16646
	Twist Angle (deg)	28.3925	2	235	0.018315	1.45	118.913	3.87567	-0.00658724	10.4568	59.2384	5.46796	6.00026		118.686	-0.122348	10.4165	61.3823	16.1439	59.2547	27.3919	0.00216123	0.00106207	0.0272298	0.00216542	0.00119889	1.06495
	Length adj. offset (m)	0.00394698	3	288	0.028931	1.44	175.672	3.86518	-0.00747339	10.632	60.6855	5.5148	5.24629	0.138357	175.816	-0.165371	10.7384	62.0196	15.7644	60.1143	26.5904	0.00213108	0.000975147	0.0302062	0.00213311	0.00109114	0.983833
	Alternate offset (m)	0.00420321	4	324	0.037304	1.425	219.539	3.90802	-0.00705819	10.7865	61.0594	5.69013	5.72736	0.150708	219.445	-0.17439	10.8644	62.1833	15.1872	60.3565	25.8428	0.00210091	0.000970385	0.153535	0.00210525	0.00110722	0.997122
S12Ub	Vibrating length (m)	0.5	0		0	1.64079	0															0.00279111
RIG 1	Total string length (m)	0.555	1	174	0.008661	1.61	81.496	4.02025	-0.0242024	10.7298	59.1579	5.56329	5.95101		81.207	-0.377502	10.9221	60.9623	13.1265	58.91	23.6781	0.00267058	0.000246101	-3.87807	0.00268504	0.000432935	0.447411
	Twist Angle (deg)	29.2429	2	235	0.019349	1.6	146.393	3.9543	-0.0230321	10.3129	57.3884	5.70826	6.00689		145.628	-0.421148	9.9656	55.9022	7.96794	58.275	15.0151	0.00264401	0.000109682	-2.37279	0.00265083	0.000359681	0.37026
	Length adj. offset (m)	0.00358089	3	288	0.031195	1.58	215.788	4.01156	-0.0285411	10.9118	59.8673	5.8704	5.80143	0.241371	214.754	-0.402166	10.9663	60.6515	11.6022	59.9916	21.1629	0.00259966	0.000310399	-1.35629	0.0026019	0.000399267	0.413447
	Alternate offset (m)	0.0042266	4	324	0.042425	1.57	271.382	4.10422	-0.0300012	11.0743	61.7155	6.00566	5.90259	0.186388	270.489	-0.405319	11.1414	61.7695	12.8543	60.1987	22.8648	0.00257529	3.70527e-05	-1.27077	0.00258425	0.000237689	0.263955
S5Ua	Vibrating length (m)	0.4985	0		0	1.60812	0															0.00269848
RIG 2	Total string length (m)	0.562	1	174	0.008978	1.575	77.008	3.74841	-0.00691643	10.7779	58.6661	5.57249	5.3616		76.3937	-0.0416754	10.8247	60.2256	14.401	58.3919	25.3303	0.00254627	0.00117389	0.548808	0.00255547	0.00125062	1.08693
	Twist Angle (deg)	28.3925	2	235	0.018957	1.58	136.445	3.58285	-0.0110038	10.4116	56.5268	5.2175	5.52153		136.262	-0.0465063	10.2051	55.711	8.59078	56.7984	16.3839	0.00248525	0.000806899	0.401774	0.00248848	0.000908167	0.803235
	Length adj. offset (m)	0.0049959	3	288	0.03015	1.555	201.979	3.7441	-0.0119864	10.7467	57.8462	5.12815	5.12375	0.0952521	201.179	-0.0721343	10.8911	59.2012	12.5401	58.2779	22.6921	0.00245644	0.000825006	0.405071	0.00246133	0.00080354	0.719687
	Alternate offset (m)	0.0037068	4	324	0.04156	1.53	254.883	3.85872	-0.00901079	10.8757	59.977	5.26361	5.39	0.158329	254.506	-0.0939199	11.0263	60.5187	13.6569	59.076	24.0654	0.00244312	0.000846268	0.414892	0.00244898	0.000944323	0.840579

## Sheet: Rig 1 data file list
String	Step	Test Type	string directory	test directory	log file name	data file name	notes file	target freq	manual length adj.	total length adj.	range1A	range1B	range2A	range2B	filter_low	filter_high	pluck proc	comments
S1Pa	1	1	S1_string_S1Pa_Rig_1	test 1a - creep test at 174 Hz	string_test_log_2021.09.18.17.58.txt	string_test_data_2021.09.18.17.58.csv		174		0.008565	2600
S1Pa	1	2	S1_string_S1Pa_Rig_1	test 1b - Young's modulus	string_test_log_2021.09.29.16.41.txt	string_test_data_2021.09.29.16.41.csv	string_S1Pa_2021.10.01a_notes.csv	174		0.008556			544				done
S1Pa	1	4	S1_string_S1Pa_Rig_1	test 1c - no adjustment	string_test_log_2021.10.01.09.04.txt	string_test_data_2021.10.01.09.04.csv		174		0.008173
S1Pa	2	1	S1_string_S1Pa_Rig_1	test 2a - creep test at 235 Hz	string_test_log_2021.10.04.10.57.txt	string_test_data_2021.10.04.10.57.csv		235		0.017291	1500
S1Pa	2	2	S1_string_S1Pa_Rig_1	test 2b - Young's modulus	string_test_log_2021.10.11.15.21.txt	string_test_data_2021.10.11.15.21.csv	string_S1Pa_2021.10.13a_notes.csv	235		0.017196					2.9		done
S1Pa	2	4	S1_string_S1Pa_Rig_1	test 2c - no adjustment	string_test_log_2021.10.13.07.56.txt	string_test_data_2021.10.13.07.56.csv		235		0.017066
S1Pa	3	1	S1_string_S1Pa_Rig_1	test 3a - creep test at 288 Hz	string_test_log_2021.10.16.08.25.txt	string_test_data_2021.10.16.08.25.csv		288		0.029388
S1Pa	3	1	S1_string_S1Pa_Rig_1	test 3a - creep test at 288 Hz	string_test_log_2021.10.18.07.05.txt	string_test_data_2021.10.18.07.05.csv		288		0.028379	2000
S1Pa	3	2	S1_string_S1Pa_Rig_1	test 3b - Young's modulus	string_test_log_2021.10.25.13.53.txt	string_test_data_2021.10.25.13.53.csv	string_S1Pa_2021.10.27a_notes.csv	288		0.028532					3		done
S1Pa	3	4	S1_string_S1Pa_Rig_1	test 3c - no adjustment	string_test_log_2021.10.27.08.54.txt	string_test_data_2021.10.27.08.54.csv		288		0.028201		272
S1Pa	4	1	S1_string_S1Pa_Rig_1	test 4a - creep test at 324 Hz	string_test_log_2021.10.30.06.45.txt	string_test_data_2021.10.30.06.45.csv		324		0.037906
S1Pa	4	1	S1_string_S1Pa_Rig_1	test 4a - creep test at 324 Hz	string_test_log_2021.11.04.07.44.txt	string_test_data_2021.11.04.07.44.csv		324		0.035765	2030
S1Pa	4	4	S1_string_S1Pa_Rig_1	test 4b - no adjustment	string_test_log_2021.11.08.09.24.txt	string_test_data_2021.11.08.09.24.csv		324		0.035682	140	766
S1Pa	4	2	S1_string_S1Pa_Rig_1	test 4c - Young's modulus	string_test_log_2021.11.12.17.15.txt	string_test_data_2021.11.12.17.15.csv	string_S1Pa_2021.11.14a_notes.csv	324		0.036167					3		done
S1Pa	4	1	S1_string_S1Pa_Rig_1	test 4d - humidity test	string_test_log_2021.11.14.09.56.txt	string_test_data_2021.11.14.09.56.csv		324		0.036218	1900
S11Ua	1	1	S3_string_S11Ua_Rig_1	test 1a - creep test at 174 Hz	string_test_log_2022.01.05.09.17.txt	string_test_data_2022.01.05.09.17.csv		174		0.007828	2070
S11Ua	1	2	S3_string_S11Ua_Rig_1	test 1b - Young's modulus	string_test_log_2022.01.15.16.04.txt	string_test_data_2022.01.15.16.04.csv	string_S11Ua_2022.01.17a_notes.csv	174		0.008379					1.7	10	done
S11Ua	1	4	S3_string_S11Ua_Rig_1	test 1c - no adjustment	string_test_log_2022.01.17.11.38.txt	string_test_data_2022.01.17.11.38.csv		174		0.008224
S11Ua	2	1	S3_string_S11Ua_Rig_1	test 2a - creep test at 235 Hz	string_test_log_2022.01.20.09.57.txt	string_test_data_2022.01.20.09.57.csv		235		0.017998
S3Ua	1	1	S5_string_S3Ua_Rig_1	test 1a - creep test at 174 Hz	string_test_log_2022.01.20.14.45.txt	string_test_data_2022.01.20.14.45.csv		174		0.007212	2150
S3Ua	1	2	S5_string_S3Ua_Rig_1	test 1b - Young's modulus	string_test_log_2022.01.29.18.07.txt	string_test_data_2022.01.29.18.07.csv	string_S3Ua_2022.01.31a_notes.csv	174		0.007443					1.9	6.5	done
S3Ua	1	4	S5_string_S3Ua_Rig_1	test 1c - no adjustment	string_test_log_2022.01.31.09.58.txt	string_test_data_2022.01.31.09.58.csv		174		0.007285
S3Ua	2	1	S5_string_S3Ua_Rig_1	test 2a - creep test at 235 Hz	string_test_log_2022.02.03.08.21.txt	string_test_data_2022.02.03.08.21.csv		235		0.017212	1510
S3Ua	2	2	S5_string_S3Ua_Rig_1	test 2b - Young's modulus	string_test_log_2022.02.10.17.43.txt	string_test_data_2022.02.10.17.43.csv	string_S3Ua_2022.02.12a_notes.csv	235		0.017535					2.5	7	done
S3Ua	2	4	S5_string_S3Ua_Rig_1	test 2c - no adjustment	string_test_log_2022.02.12.11.05.txt	string_test_data_2022.02.12.11.05.csv		235		0.017414								range1 set to 196..215 for linear density analysis
S3Ua	3	1	S5_string_S3Ua_Rig_1	test 3a - creep test at 288 Hz	string_test_log_2022.02.15.09.44.txt	string_test_data_2022.02.15.09.44.csv		288		0.029807
S3Ua	3	1	S5_string_S3Ua_Rig_1	test 3a - creep test at 288 Hz	string_test_log_2022.02.19.17.09.txt	string_test_data_2022.02.19.17.09.csv		288		0.036175
S3Ua	3	1	S5_string_S3Ua_Rig_1	test 3a - creep test at 288 Hz	string_test_log_2022.02.19.17.24.txt	string_test_data_2022.02.19.17.24.csv		288		0.029344
S3Ua	3	1	S5_string_S3Ua_Rig_1	test 3a - creep test at 288 Hz	string_test_log_2022.02.24.07.48.txt	string_test_data_2022.02.24.07.48.csv		288		0.029406	2300
S3Ua	3	2	S5_string_S3Ua_Rig_1	test 3b - Young's modulus	string_test_log_2022.02.28.09.25.txt	string_test_data_2022.02.28.09.25.csv	string_S3Ua_2022.03.02a_notes.csv	288		0.030104					2.8	7	done
S3Ua	3	4	S5_string_S3Ua_Rig_1	test 3c - no adjustment	string_test_log_2022.03.02.12.00.txt	string_test_data_2022.03.02.12.00.csv		288		0.029751
S3Ua	4	1	S5_string_S3Ua_Rig_1	test 4a - creep test at 324 Hz	string_test_log_2022.03.05.09.17.txt	string_test_data_2022.03.05.09.17.csv		324		0.037771	1750
S3Ua	4	2	S5_string_S3Ua_Rig_1	test 4b - Young's modulus	string_test_log_2022.03.14.12.38.txt	string_test_data_2022.03.14.12.38.csv	string_S3Ua_2022.03.16a_notes.csv	324		0.038309	12				3		done
S3Ua	4	4	S5_string_S3Ua_Rig_1	test 4c - no adjustment	string_test_log_2022.03.16.10.51.txt	string_test_data_2022.03.16.10.51.csv		324		0.037546
S3Ua	4	0	S5_string_S3Ua_Rig_1	test 4d - humidity test	string_test_log_2022.03.19.07.03.txt	string_test_data_2022.03.19.07.03.csv		324		0.037956	80
S3Ua	4	0	S5_string_S3Ua_Rig_1	test 4d - humidity test	string_test_log_2022.03.22.18.08.txt	string_test_data_2022.03.22.18.08.csv		324		0.037718
S3Ua	4	1	S5_string_S3Ua_Rig_1	test 4d - humidity test	string_test_log_2022.03.23.16.15.txt	string_test_data_2022.03.23.16.15.csv		324		0.038074
S3Ua	4	1	S5_string_S3Ua_Rig_1	test 4d - humidity test	string_test_log_2022.03.24.15.31.txt	string_test_data_2022.03.24.15.31.csv		324		0.037737
S3Ua	4	1	S5_string_S3Ua_Rig_1	test 4d - humidity test	string_test_log_2022.03.25.11.56.txt	string_test_data_2022.03.25.11.56.csv		324		0.037994	505
S11Pa	1	1	S7_string_S11Pa_Rig_1	test 1a - creep test at 174 Hz	string_test_log_2022.04.26.10.25.txt	string_test_data_2022.04.26.10.25.csv		174		0.001797
S11Pa	1	1	S7_string_S11Pa_Rig_1	test 1a - creep test at 174 Hz	string_test_log_2022.04.26.10.35.txt	string_test_data_2022.04.26.10.35.csv		174		0.00959
S11Pa	1	1	S7_string_S11Pa_Rig_1	test 1a - creep test at 174 Hz	string_test_log_2022.05.08.20.26.txt	string_test_data_2022.05.08.20.26.csv		174		0.009755	4050
S11Pa	1	2	S7_string_S11Pa_Rig_1	test 1b - Young's modulus	string_test_log_2022.05.12.19.36.txt	string_test_data_2022.05.12.19.36.csv	string_S11Pa_2022.05.14a_notes.csv	174		0.009846						5.5	done
S11Pa	1	4	S7_string_S11Pa_Rig_1	test 1c - no adjustment	string_test_log_2022.05.14.10.20.txt	string_test_data_2022.05.14.10.20.csv		174		0.009532
S11Pa	2	1	S7_string_S11Pa_Rig_1	test 2a - creep test at 235 Hz	string_test_log_2022.05.17.06.45.txt	string_test_data_2022.05.17.06.45.csv		235		0.023147	1800
S11Pa	2	2	S7_string_S11Pa_Rig_1	test 2b - Young's modulus	string_test_log_2022.05.25.10.14.txt	string_test_data_2022.05.25.10.14.csv	string_S11Pa_2022.05.27a_notes.csv	235		0.023262					2.5	5	done
S11Pa	2	4	S7_string_S11Pa_Rig_1	test 2c - no adjustment	string_test_log_2022.05.27.10.08.txt	string_test_data_2022.05.27.10.08.csv		235		0.023009
S11Pa	3	1	S7_string_S11Pa_Rig_1	test 3a - creep test at 288 Hz	string_test_log_2022.05.30.07.44.txt	string_test_data_2022.05.30.07.44.csv		288		0.036912	1950
S11Pa	3	2	S7_string_S11Pa_Rig_1	test 3b - Young's modulus	string_test_log_2022.06.07.13.28.txt	string_test_data_2022.06.07.13.28.csv	string_S11Pa_2022.06.09a_notes.csv	288		0.036956					2.7		done
S11Pa	3	4	S7_string_S11Pa_Rig_1	test 3c - no adjustment	string_test_log_2022.06.09.07.58.txt	string_test_data_2022.06.09.07.58.csv		288		0.036735	0
S11Pa	4	1	S7_string_S11Pa_Rig_1	test 4a - creep test at 324 Hz	string_test_log_2022.06.12.06.26.txt	string_test_data_2022.06.12.06.26.csv		324		0.051094
S11Pa	4	1	S7_string_S11Pa_Rig_1	test 4a - creep test at 324 Hz	string_test_log_2022.06.17.19.32.txt	string_test_data_2022.06.17.19.32.csv		324		0.051364
S11Pa	4	1	S7_string_S11Pa_Rig_1	test 4a - creep test at 324 Hz	string_test_log_2022.06.17.19.33.txt	string_test_data_2022.06.17.19.33.csv		324		0.048746
S3Pa	1	1	S10_string_S3Pa_Rig_1	test 1a - creep test at 174 Hz	string_test_log_2022.06.19.10.04.txt	string_test_data_2022.06.19.10.04.csv		174	0.000168	0.002156
S3Pa	1	1	S10_string_S3Pa_Rig_1	test 1a - creep test at 174 Hz	string_test_log_2022.06.19.10.53.txt	string_test_data_2022.06.19.10.53.csv		174		0.003292
S3Pa	1	1	S10_string_S3Pa_Rig_1	test 1a - creep test at 174 Hz	string_test_log_2022.06.19.11.14.txt	string_test_data_2022.06.19.11.14.csv		174		0.00704	2200
S3Pa	1	2	S10_string_S3Pa_Rig_1	test 1b - Young's modulus	string_test_log_2022.06.28.20.14.txt	string_test_data_2022.06.28.20.14.csv	string_S3Pa_2022.06.30a_notes.csv	174		0.007042						6.5	done
S3Pa	1	4	S10_string_S3Pa_Rig_1	test 1c - no adjustment	string_test_log_2022.06.30.08.41.txt	string_test_data_2022.06.30.08.41.csv		174		0.006854
S3Pa	2	1	S10_string_S3Pa_Rig_1	test 2a - creep test at 235 Hz	string_test_log_2022.07.03.07.18.txt	string_test_data_2022.07.03.07.18.csv		235	-0.000899	0.015313
S3Pa	2	1	S10_string_S3Pa_Rig_1	test 2a - creep test at 235 Hz	string_test_log_2022.07.04.07.00.txt	string_test_data_2022.07.04.07.00.csv		235		0.014703
S3Pa	2	1	S10_string_S3Pa_Rig_1	test 2a - creep test at 235 Hz	string_test_log_2022.07.12.06.24.txt	string_test_data_2022.07.12.06.24.csv		235		0.014915	2700
S3Pa	2	2	S10_string_S3Pa_Rig_1	test 2b - Young's modulus	string_test_log_2022.07.15.15.05.txt	string_test_data_2022.07.15.15.05.csv	string_S3Pa_2022.07.17a_notes.csv	235		0.014876					2.8		done
S3Pa	2	4	S10_string_S3Pa_Rig_1	test 2c - no adjustment	string_test_log_2022.07.17.07.47.txt	string_test_data_2022.07.17.07.47.csv		235		0.014801
S3Pa	3	1	S10_string_S3Pa_Rig_1	test 3a - creep test at 288 Hz	string_test_log_2022.07.25.07.25.txt	string_test_data_2022.07.25.07.25.csv		288		0.024606	2400
S3Pa	3	2	S10_string_S3Pa_Rig_1	test 3b - Young's modulus	string_test_log_2022.08.04.20.43.txt	string_test_data_2022.08.04.20.43.csv	string_S3Pa_2022.08.07a_notes.csv	288		0.024448					3.2		done
S3Pa	3	4	S10_string_S3Pa_Rig_1	test 3c - no adjustment	string_test_log_2022.08.07.07.49.txt	string_test_data_2022.08.07.07.49.csv		288		0.024239	259
S3Pa	4	1	S10_string_S3Pa_Rig_1	test 4a - creep test at 324 Hz	string_test_log_2022.08.10.06.42.txt	string_test_data_2022.08.10.06.42.csv		324		0.031739	2000
S3Pa	4	2	S10_string_S3Pa_Rig_1	test 4b - Young's modulus	string_test_log_2022.08.18.09.23.txt	string_test_data_2022.08.18.09.23.csv	string_S3Pa_2022.08.21a_notes.csv	324		0.031667					3.2		done
S3Pa	4	4	S10_string_S3Pa_Rig_1	test 4c - no adjustment	string_test_log_2022.08.21.08.19.txt	string_test_data_2022.08.21.08.19.csv		324		0.031534	270
S2Pb	1	1	S11_string_S2Pb_Rig_1	test 1a - creep test at 174 Hz	string_test_log_2022.08.24.14.36.txt	string_test_data_2022.08.24.14.36.csv		174		0.002393
S2Pb	1	1	S11_string_S2Pb_Rig_1	test 1a - creep test at 174 Hz	string_test_log_2022.08.24.15.27.txt	string_test_data_2022.08.24.15.27.csv		174		0.006921
S2Pb	1	1	S11_string_S2Pb_Rig_1	test 1a - creep test at 174 Hz	string_test_log_2022.09.01.12.56.txt	string_test_data_2022.09.01.12.56.csv		174		0.00697	2180
S2Pb	1	2	S11_string_S2Pb_Rig_1	test 1b - Young's modulus	string_test_log_2022.09.02.17.55.txt	string_test_data_2022.09.02.17.55.csv	string_S2Pb_2022.09.04a_notes.csv	174		0.006914							done
S2Pb	1	4	S11_string_S2Pb_Rig_1	test 1c - no adjustment	string_test_log_2022.09.04.08.30.txt	string_test_data_2022.09.04.08.30.csv		174		0.006872	239
S2Pb	2	1	S11_string_S2Pb_Rig_1	test 2a - creep test at 235 Hz	string_test_log_2022.09.08.06.51.txt	string_test_data_2022.09.08.06.51.csv		235		0.017573	1550
S2Pb	2	4	S11_string_S2Pb_Rig_1	test 2b - no adjustment	string_test_log_2022.09.15.06.28.txt	string_test_data_2022.09.15.06.28.csv		235		0.01749	151	630
S2Pb	2	2	S11_string_S2Pb_Rig_1	test 2c - Young's modulus	string_test_log_2022.09.18.20.13.txt	string_test_data_2022.09.18.20.13.csv	string_S2Pb_2022.09.20a_notes.csv	235		0.017889					2.5		done
S2Pb	3	1	S11_string_S2Pb_Rig_1	test 3a - creep test at 288 Hz	string_test_log_2022.09.20.08.47.txt	string_test_data_2022.09.20.08.47.csv		288		0.029667
S2Pb	3	1	S11_string_S2Pb_Rig_1	test 3a - creep test at 288 Hz	string_test_log_2022.09.21.06.40.txt	string_test_data_2022.09.21.06.40.csv		288		0.028903	2000
S2Pb	3	2	S11_string_S2Pb_Rig_1	test 3b - Young's modulus	string_test_log_2022.09.29.12.49.txt	string_test_data_2022.09.29.12.49.csv	string_S2Pb_2022.10.01a_notes.csv	288		0.02902					3		done
S2Pb	3	4	S11_string_S2Pb_Rig_1	test 3c - no adjustment	string_test_log_2022.10.01.09.35.txt	string_test_data_2022.10.01.09.35.csv		288		0.028753
S2Pb	4	1	S11_string_S2Pb_Rig_1	test 4a - creep test at 324 Hz	string_test_log_2022.10.04.06.34.txt	string_test_data_2022.10.04.06.34.csv		324		0.038263
S2Pb	4	1	S11_string_S2Pb_Rig_1	test 4a - creep test at 324 Hz	string_test_log_2022.10.04.16.26.txt	string_test_data_2022.10.04.16.26.csv		324		0.038318
S2Pb	4	1	S11_string_S2Pb_Rig_1	test 4a - creep test at 324 Hz	string_test_log_2022.10.05.07.01.txt	string_test_data_2022.10.05.07.01.csv		324		0.038171
S2Pb	4	1	S11_string_S2Pb_Rig_1	test 4a - creep test at 324 Hz	string_test_log_2022.10.05.07.27.txt	string_test_data_2022.10.05.07.27.csv		324		0.039197
S2Pb	4	1	S11_string_S2Pb_Rig_1	test 4a - creep test at 324 Hz	string_test_log_2022.10.06.08.21.txt	string_test_data_2022.10.06.08.21.csv		324		0.039323
S2Pb	4	1	S11_string_S2Pb_Rig_1	test 4a - creep test at 324 Hz	string_test_log_2022.10.07.07.04.txt	string_test_data_2022.10.07.07.04.csv		324		0.039871
S2Pb	4	1	S11_string_S2Pb_Rig_1	test 4a - creep test at 324 Hz	string_test_log_2022.10.09.07.21.txt	string_test_data_2022.10.09.07.21.csv		324		0.03747	1150
S2Pb	4	2	S11_string_S2Pb_Rig_1	test 4b - Young's modulus	string_test_log_2022.10.12.12.11.txt	string_test_data_2022.10.12.12.11.csv	string_S2Pb_2022.10.14a_notes.csv	324		0.0376					3	5	done
S2Pb	4	4	S11_string_S2Pb_Rig_1	test 4c - no adjustment	string_test_log_2022.10.14.09.28.txt	string_test_data_2022.10.14.09.28.csv		324		0.037393
S2Pb	4	1	S11_string_S2Pb_Rig_1	test 4d - humidity test	string_test_log_2022.10.17.07.23.txt	string_test_data_2022.10.17.07.23.csv		324		0.037958
S2Pb	4	1	S11_string_S2Pb_Rig_1	test 4d - humidity test	string_test_log_2022.10.21.12.39.txt	string_test_data_2022.10.21.12.39.csv		324		0.03817	1630
S12Ub	1	1	S13_string_S12Ub_Rig_1	test 1a - creep test at 174 Hz	string_test_log_2022.11.13.16.25.txt	string_test_data_2022.11.13.16.25.csv		174		0.003155
S12Ub	1	1	S13_string_S12Ub_Rig_1	test 1a - creep test at 174 Hz	string_test_log_2022.11.13.16.36.txt	string_test_data_2022.11.13.16.36.csv		174		0.009089	2270
S12Ub	1	2	S13_string_S12Ub_Rig_1	test 1b - Young's modulus	string_test_log_2022.11.23.13.44.txt	string_test_data_2022.11.23.13.44.csv	string_S12Ub_2022.11.25a_notes.csv	174		0.009005					2.3		done
S12Ub	1	4	S13_string_S12Ub_Rig_1	test 1c - no adjustment	string_test_log_2022.11.25.10.38.txt	string_test_data_2022.11.25.10.38.csv		174		0.008858
S12Ub	2	1	S13_string_S12Ub_Rig_1	test 2a - creep test at 235 Hz	string_test_log_2022.11.28.08.39.txt	string_test_data_2022.11.28.08.39.csv		235		0.019682	1650
S12Ub	2	2	S13_string_S12Ub_Rig_1	test 2b - Young's modulus	string_test_log_2022.12.06.12.23.txt	string_test_data_2022.12.06.12.23.csv	string_S12Ub_2022.12.08a_notes.csv	235		0.019825					2.7		done
S12Ub	2	4	S13_string_S12Ub_Rig_1	test 2c - no adjustment	string_test_log_2022.12.08.12.02.txt	string_test_data_2022.12.08.12.02.csv		235		0.019781
S12Ub	3	1	S13_string_S12Ub_Rig_1	test 3a - creep test at 288 Hz	string_test_log_2022.12.11.08.55.txt	string_test_data_2022.12.11.08.55.csv		288		0.032739
S12Ub	3	1	S13_string_S12Ub_Rig_1	test 3a - creep test at 288 Hz	string_test_log_2022.12.13.08.02.txt	string_test_data_2022.12.13.08.02.csv		288		0.031303	1630
S12Ub	3	2	S13_string_S12Ub_Rig_1	test 3b - Young's modulus	string_test_log_2022.12.18.17.33.txt	string_test_data_2022.12.18.17.33.csv	string_S12Ub_2022.12.20a_notes.csv	288		0.031929					2.8		done
S12Ub	3	4	S13_string_S12Ub_Rig_1	test 3c - no adjustment	string_test_log_2022.12.20.09.35.txt	string_test_data_2022.12.20.09.35.csv		288		0.031673
S12Ub	4	1	S13_string_S12Ub_Rig_1	test 4a - creep test at 324 Hz	string_test_log_2022.12.23.08.22.txt	string_test_data_2022.12.23.08.22.csv		324		0.038281
S12Ub	4	1	S13_string_S12Ub_Rig_1	test 4a - creep test at 324 Hz	string_test_log_2022.12.23.08.56.txt	string_test_data_2022.12.23.08.56.csv		324		0.040565
S12Ub	4	1	S13_string_S12Ub_Rig_1	test 4a - creep test at 324 Hz	string_test_log_2022.12.24.07.47.txt	string_test_data_2022.12.24.07.47.csv		324		0.040492
S12Ub	4	1	S13_string_S12Ub_Rig_1	test 4a - creep test at 324 Hz	string_test_log_2022.12.24.07.59.txt	string_test_data_2022.12.24.07.59.csv		324		0.044845
S12Ub	4	1	S13_string_S12Ub_Rig_1	test 4a - creep test at 324 Hz	string_test_log_2022.12.27.09.20.txt	string_test_data_2022.12.27.09.20.csv		324		0.042657	1440
S12Ub	4	2	S13_string_S12Ub_Rig_1	test 4b - Young's modulus	string_test_log_2022.12.31.20.03.txt	string_test_data_2022.12.31.20.03.csv	string_S12Ub_2023.01.02a_notes.csv	324		0.04305					3.2		done
S12Ub	4	4	S13_string_S12Ub_Rig_1	test 4c - no adjustment	string_test_log_2023.01.02.09.27.txt	string_test_data_2023.01.02.09.27.csv		324		0.042837
S12Ub	4	1	S13_string_S12Ub_Rig_1	test 4d - humidity test	string_test_log_2023.01.05.09.33.txt	string_test_data_2023.01.05.09.33.csv		324	0.002147	0.045218
S12Ub	4	1	S13_string_S12Ub_Rig_1	test 4d - humidity test	string_test_log_2023.01.06.20.28.txt	string_test_data_2023.01.06.20.28.csv		324		0.043064
S12Ub	4	1	S13_string_S12Ub_Rig_1	test 4d - humidity test	string_test_log_2023.01.09.07.37.txt	string_test_data_2023.01.09.07.37.csv		324		0.043013
S12Ub	4	1	S13_string_S12Ub_Rig_1	test 4d - humidity test	string_test_log_2023.01.11.07.45.txt	string_test_data_2023.01.11.07.45.csv		324		0.043044
S12Ub	4	1	S13_string_S12Ub_Rig_1	test 4d - humidity test	string_test_log_2023.01.13.07.54.txt	string_test_data_2023.01.13.07.54.csv		324		0.043568	1300

## Sheet: Rig 2 data file list
String	Step	Test Type	string directory	test directory	log file name	data file name	notes file	target freq	manual length adj.	total length adj.	range1A	range1B	range2A	range2B	filter_low	filter_high	pluck proc	comments
S12Ua	1	1	S2_string_S12Ua_Rig_2	test 1a - creep test at 174 Hz	string_test_log_2021.09.18.18.22.txt	string_test_data_2021.09.18.18.22.csv		174	0.0004	0.00505
S12Ua	1	1	S2_string_S12Ua_Rig_2	test 1a - creep test at 174 Hz	string_test_log_2021.09.18.18.39.txt	string_test_data_2021.09.18.18.39.csv		174		0.009351	2500
S12Ua	1	2	S2_string_S12Ua_Rig_2	test 1b - Young's modulus	string_test_log_2021.09.29.16.44.txt	string_test_data_2021.09.29.16.44.csv	string_S12Ua_2021.10.01a_notes_c.csv	174		0.009327			517				done
S12Ua	1	4	S2_string_S12Ua_Rig_2	test 1c - no adjustment	string_test_log_2021.10.01.09.36.txt	string_test_data_2021.10.01.09.36.csv		174		0.009129
S12Ua	2	1	S2_string_S12Ua_Rig_2	test 2a - creep test at 235 Hz	string_test_log_2021.10.04.10.59.txt	string_test_data_2021.10.04.10.59.csv		235		0.019123	1500
S12Ua	2	2	S2_string_S12Ua_Rig_2	test 2b - Young's modulus	string_test_log_2021.10.11.15.19.txt	string_test_data_2021.10.11.15.19.csv	string_S12Ua_2021.10.13a_notes.csv	235		0.018854							done
S12Ua	2	4	S2_string_S12Ua_Rig_2	test 2c - no adjustment	string_test_log_2021.10.13.07.47.txt	string_test_data_2021.10.13.07.47.csv		235		0.018755								range1 set to 231..403 for linear density analysis
S12Ua	3	1	S2_string_S12Ua_Rig_2	test 3a - creep test at 288 Hz	string_test_log_2021.10.16.08.27.txt	string_test_data_2021.10.16.08.27.csv		288		0.031218	2100
S12Ua	3	2	S2_string_S12Ua_Rig_2	test 3b - Young's modulus	string_test_log_2021.10.25.13.56.txt	string_test_data_2021.10.25.13.56.csv	string_S12Ua_2021.10.27a_notes.csv	288		0.031237							done
S12Ua	3	4	S2_string_S12Ua_Rig_2	test 3c - no adjustment	string_test_log_2021.10.27.09.09.txt	string_test_data_2021.10.27.09.09.csv		288		0.030994
S12Ua	4	1	S2_string_S12Ua_Rig_2	test 4a - creep test at 324 Hz	string_test_log_2021.10.30.07.42.txt	string_test_data_2021.10.30.07.42.csv		324		0.039371	2200
S12Ua	4	4	S2_string_S12Ua_Rig_2	test 4b - no adjustment	string_test_log_2021.11.08.09.28.txt	string_test_data_2021.11.08.09.28.csv		324		0.039191	160	826
S12Ua	4	2	S2_string_S12Ua_Rig_2	test 4c - Young's modulus	string_test_log_2021.11.12.17.17.txt	string_test_data_2021.11.12.17.17.csv	string_S12Ua_2021.11.14a_notes.csv	324		0.039503							done
S12Ua	4	1	S2_string_S12Ua_Rig_2	test 4d - humidity test	string_test_log_2021.11.14.10.11.txt	string_test_data_2021.11.14.10.11.csv		324		0.039622
S12Ua	4	1	S2_string_S12Ua_Rig_2	test 4d - humidity test	string_test_log_2021.11.21.10.16.txt	string_test_data_2021.11.21.10.16.csv		324		0.039662	2500
ST1a	1	1	S4_string_ST1a_Rig_2	test 1a - creep test at 174 Hz	string_test_log_2022.01.05.09.53.txt	string_test_data_2022.01.05.09.53.csv		174		0.04615
ST1a	1	1	S4_string_ST1a_Rig_2	test 1a - creep test at 174 Hz	string_test_log_2022.01.06.08.48.txt	string_test_data_2022.01.06.08.48.csv		174		0.048988	2500
ST1a	1	2	S4_string_ST1a_Rig_2	test 1b - Young's modulus	string_test_log_2022.01.15.16.06.txt	string_test_data_2022.01.15.16.06.csv	string_ST1a_2022.01.17a_notes.csv	174		0.049175					0		done
ST1a	1	4	S4_string_ST1a_Rig_2	test 1c - no adjustment	string_test_log_2022.01.17.11.54.txt	string_test_data_2022.01.17.11.54.csv		174		0.04932
S2Pa	1	1	S6_string_S2Pa_Rig_2	test 1a - creep test at 174 Hz	string_test_log_2022.01.20.15.31.txt	string_test_data_2022.01.20.15.31.csv		174		0.006976	2040
S2Pa	1	2	S6_string_S2Pa_Rig_2	test 1b - Young's modulus	string_test_log_2022.01.29.18.10.txt	string_test_data_2022.01.29.18.10.csv	string_S2Pa_2022.01.31a_notes.csv	174		0.006941					0	10	done
S2Pa	1	4	S6_string_S2Pa_Rig_2	test 1c - no adjustment	string_test_log_2022.01.31.09.41.txt	string_test_data_2022.01.31.09.41.csv		174		0.006696
S2Pa	2	1	S6_string_S2Pa_Rig_2	test 2a - creep test at 235 Hz	string_test_log_2022.02.03.08.28.txt	string_test_data_2022.02.03.08.28.csv		235		0.017388	1500
S2Pa	2	2	S6_string_S2Pa_Rig_2	test 2b - Young's modulus	string_test_log_2022.02.10.17.46.txt	string_test_data_2022.02.10.17.46.csv	string_S2Pa_2022.02.12a_notes.csv	235		0.017461					0	10	done
S2Pa	2	4	S6_string_S2Pa_Rig_2	test 2c - no adjustment	string_test_log_2022.02.12.11.20.txt	string_test_data_2022.02.12.11.20.csv		235		0.017262
S2Pa	3	1	S6_string_S2Pa_Rig_2	test 3a - creep test at 288 Hz	string_test_log_2022.02.15.09.48.txt	string_test_data_2022.02.15.09.48.csv		288		0.028908	2800
S2Pa	3	2	S6_string_S2Pa_Rig_2	test 3b - Young's modulus	string_test_log_2022.02.28.09.42.txt	string_test_data_2022.02.28.09.42.csv	string_S2Pa_2022.03.02a_notes.csv	288		0.029197							done
S2Pa	3	4	S6_string_S2Pa_Rig_2	test 3c - no adjustment	string_test_log_2022.03.02.11.36.txt	string_test_data_2022.03.02.11.36.csv		288		0.028799
S2Pa	4	1	S6_string_S2Pa_Rig_2	test 4a - creep test at 324 Hz	string_test_log_2022.03.05.09.19.txt	string_test_data_2022.03.05.09.19.csv		324		0.03971
S2Pa	4	1	S6_string_S2Pa_Rig_2	test 4a - creep test at 324 Hz	string_test_log_2022.03.11.09.03.txt	string_test_data_2022.03.11.09.03.csv		324		0.037546	1600
S2Pa	4	2	S6_string_S2Pa_Rig_2	test 4b - Young's modulus	string_test_log_2022.03.14.12.29.txt	string_test_data_2022.03.14.12.29.csv		324	0.000273	0.034149								extra length adjustment missing from datafile due to forced termination
S2Pa	4	2	S6_string_S2Pa_Rig_2	test 4b - Young's modulus	string_test_log_2022.03.14.12.30.txt	string_test_data_2022.03.14.12.30.csv	string_S2Pa_2022.03.14a_notes.csv	324		0.03773							done
S2Pa	4	4	S6_string_S2Pa_Rig_2	test 4c - no adjustment	string_test_log_2022.03.16.09.08.txt	string_test_data_2022.03.16.09.08.csv		324		0.037366
S2Pa	4	0	S6_string_S2Pa_Rig_2	test 4d - humidity test	string_test_log_2022.03.19.06.59.txt	string_test_data_2022.03.19.06.59.csv		324		0.037766	400
S2Pa	4	0	S6_string_S2Pa_Rig_2	test 4d - humidity test	string_test_log_2022.03.22.16.26.txt	string_test_data_2022.03.22.16.26.csv		324		0.037613
S2Pa	4	1	S6_string_S2Pa_Rig_2	test 4d - humidity test	string_test_log_2022.03.23.16.19.txt	string_test_data_2022.03.23.16.19.csv		324		0.037881	1
ST1b	1	1	S8_string_ST1a_Rig_2	test 1a - creep test at 135 Hz	string_test_log_2022.04.26.11.39.txt	string_test_data_2022.04.26.11.39.csv		135		0.017014	2900
ST1b	1	2	S8_string_ST1a_Rig_2	test 1b - Young's modulus	string_test_log_2022.05.08.20.41.txt	string_test_data_2022.05.08.20.41.csv	string_ST1a_2022.05.10a_notes.csv	135		0.017135					0		done
ST1b	1	4	S8_string_ST1a_Rig_2	test 1c - no adjustment	string_test_log_2022.05.10.09.48.txt	string_test_data_2022.05.10.09.48.csv		135		0.017252
ST1b	2	1	S8_string_ST1a_Rig_2	test 2a - creep test at 156 Hz	string_test_log_2022.05.13.07.10.txt	string_test_data_2022.05.13.07.10.csv		156		0.02416	1550
ST1b	2	2	S8_string_ST1a_Rig_2	test 2b - Young's modulus	string_test_log_2022.05.20.20.58.txt	string_test_data_2022.05.20.20.58.csv	string_ST1a_2022.05.22a_notes.csv	156		0.024315					0		done
ST1b	2	4	S8_string_ST1a_Rig_2	test 2c - no adjustment	string_test_log_2022.05.22.09.41.txt	string_test_data_2022.05.22.09.41.csv		156		0.024467
ST1b	3	1	S8_string_ST1a_Rig_2	test 3a - creep test at 174 Hz	string_test_log_2022.05.25.08.37.txt	string_test_data_2022.05.25.08.37.csv		174		0.032017
ST1b	3	1	S8_string_ST1a_Rig_2	test 3a - creep test at 174 Hz	string_test_log_2022.05.31.14.46.txt	string_test_data_2022.05.31.14.46.csv		174		0.032146
ST1b	3	1	S8_string_ST1a_Rig_2	test 3a - creep test at 174 Hz	string_test_log_2022.06.02.16.43.txt	string_test_data_2022.06.02.16.43.csv		174		0.032724	3020
ST1b	3	2	S8_string_ST1a_Rig_2	test 3b - Young's modulus	string_test_log_2022.06.07.13.17.txt	string_test_data_2022.06.07.13.17.csv	string_ST1a_2022.06.09a_notes.csv	174		0.032902					0		done
ST1b	3	4	S8_string_ST1a_Rig_2	test 3c - no adjustment	string_test_log_2022.06.09.08.15.txt	string_test_data_2022.06.09.08.15.csv		174		0.033173	0
ST1b	4	1	S8_string_ST1a_Rig_2	test 4a - creep test at 191 Hz	string_test_log_2022.06.12.06.30.txt	string_test_data_2022.06.12.06.30.csv		191		0.039543
S12Pa	1	1	S9_string_S12Pa_Rig_2	test 1a - creep test at 174 Hz	string_test_log_2022.06.12.15.52.txt	string_test_data_2022.06.12.15.52.csv		174		0.006349	2270
S12Pa	1	2	S9_string_S12Pa_Rig_2	test 1b - Young's modulus	string_test_log_2022.06.21.22.20.txt	string_test_data_2022.06.21.22.20.csv	string_S12Pa_2022.06.23a_notes.csv	174		0.006405					3.1	5.5	done
S12Pa	1	4	S9_string_S12Pa_Rig_2	test 1c - no adjustment	string_test_log_2022.06.23.08.10.txt	string_test_data_2022.06.23.08.10.csv		174		0.006271	19
S12Pa	2	1	S9_string_S12Pa_Rig_2	test 2a - creep test at 235 Hz	string_test_log_2022.06.27.07.24.txt	string_test_data_2022.06.27.07.24.csv		235		0.017834
S12Pa	2	1	S9_string_S12Pa_Rig_2	test 2a - creep test at 235 Hz	string_test_log_2022.06.30.07.09.txt	string_test_data_2022.06.30.07.09.csv		235		0.016795	1700
S12Pa	2	2	S9_string_S12Pa_Rig_2	test 2b - Young's modulus	string_test_log_2022.07.04.21.25.txt	string_test_data_2022.07.04.21.25.csv	string_S12Pa_2022.07.06a_notes.csv	235		0.016733							done
S12Pa	2	4	S9_string_S12Pa_Rig_2	test 2c - no adjustment	string_test_log_2022.07.06.06.47.txt	string_test_data_2022.07.06.06.47.csv		235		0.016672	260	501
S12Pa	3	1	S9_string_S12Pa_Rig_2	test 3a - creep test at 288 Hz	string_test_log_2022.07.10.08.40.txt	string_test_data_2022.07.10.08.40.csv		288		0.029149	2270
S12Pa	3	2	S9_string_S12Pa_Rig_2	test 3b - Young's modulus	string_test_log_2022.07.20.12.36.txt	string_test_data_2022.07.20.12.36.csv	string_S12Pa_2022.07.28a_notes.csv	288		0.029248							done
S12Pa	3	4	S9_string_S12Pa_Rig_2	test 3c - no adjustment	string_test_log_2022.07.28.08.36.txt	string_test_data_2022.07.28.08.36.csv		288		0.028982	256
S12Pa	4	1	S9_string_S12Pa_Rig_2	test 4a - creep test at 324 Hz	string_test_log_2022.07.31.07.28.txt	string_test_data_2022.07.31.07.28.csv		324		0.038546
S12Pa	4	1	S9_string_S12Pa_Rig_2	test 4a - creep test at 324 Hz	string_test_log_2022.07.31.13.15.txt	string_test_data_2022.07.31.13.15.csv		324		0.037732	2100
S12Pa	4	2	S9_string_S12Pa_Rig_2	test 4b - Young's modulus	string_test_log_2022.08.08.20.30.txt	string_test_data_2022.08.08.20.30.csv	string_S12Pa_2022.08.21a_notes.csv	324		0.038137							done
S12Pa	4	4	S9_string_S12Pa_Rig_2	test 4c - no adjustment	string_test_log_2022.08.21.08.04.txt	string_test_data_2022.08.21.08.04.csv		324		0.037853	239
S5Pa	1	1	S12_string_S5Pa_Rig_2	test 1a - creep test at 174 Hz	string_test_log_2022.08.24.13.51.txt	string_test_data_2022.08.24.13.51.csv		174		0.008409
S5Pa	1	1	S12_string_S5Pa_Rig_2	test 1a - creep test at 174 Hz	string_test_log_2022.09.02.17.49.txt	string_test_data_2022.09.02.17.49.csv		174		0.008438	3030
S5Pa	1	2	S12_string_S5Pa_Rig_2	test 1b - Young's modulus	string_test_log_2022.09.05.18.38.txt	string_test_data_2022.09.05.18.38.csv	string_S5Pa_2022.09.08a_notes.csv	174		0.008409					3.1		done
S5Pa	1	4	S12_string_S5Pa_Rig_2	test 1c - no adjustment	string_test_log_2022.09.08.08.05.txt	string_test_data_2022.09.08.08.05.csv		174		0.008387
S5Pa	2	1	S12_string_S5Pa_Rig_2	test 2a - creep test at 235 Hz	string_test_log_2022.09.11.06.04.txt	string_test_data_2022.09.11.06.04.csv		235		0.018289	1500
S5Pa	2	2	S12_string_S5Pa_Rig_2	test 2b - Young's modulus	string_test_log_2022.09.18.20.20.txt	string_test_data_2022.09.18.20.20.csv	string_S5Pa_2022.09.20a_notes.csv	235		0.018262							done
S5Pa	2	4	S12_string_S5Pa_Rig_2	test 2c - no adjustment	string_test_log_2022.09.20.09.01.txt	string_test_data_2022.09.20.09.01.csv		235		0.018397
S5Pa	3	1	S12_string_S5Pa_Rig_2	test 3a - creep test at 288 Hz	string_test_log_2022.09.23.07.43.txt	string_test_data_2022.09.23.07.43.csv		288		0.028887	1700
S5Pa	3	2	S12_string_S5Pa_Rig_2	test 3b - Young's modulus	string_test_log_2022.09.30.20.54.txt	string_test_data_2022.09.30.20.54.csv	string_S5Pa_2022.10.02a_notes.csv	288		0.028945							done
S5Pa	3	4	S12_string_S5Pa_Rig_2	test 3c - no adjustment	string_test_log_2022.10.02.10.25.txt	string_test_data_2022.10.02.10.25.csv		288		0.029077
S5Pa	4	1	S12_string_S5Pa_Rig_2	test 4a - creep test at 324 Hz	string_test_log_2022.10.05.07.08.txt	string_test_data_2022.10.05.07.08.csv		324		0.037256	1700
S5Pa	4	2	S12_string_S5Pa_Rig_2	test 4b - Young's modulus	string_test_log_2022.10.12.19.36.txt	string_test_data_2022.10.12.19.36.csv	string_S5Pa_2022.10.14a_notes.csv	324		0.037274							done
S5Pa	4	4	S12_string_S5Pa_Rig_2	test 4c - no adjustment	string_test_log_2022.10.14.09.40.txt	string_test_data_2022.10.14.09.40.csv		324		0.037404
S5Pa	4	1	S12_string_S5Pa_Rig_2	test 4d - humidity test	string_test_log_2022.10.17.07.25.txt	string_test_data_2022.10.17.07.25.csv		324		0.037442
S5Pa	4	1	S12_string_S5Pa_Rig_2	test 4d - humidity test	string_test_log_2022.10.21.12.38.txt	string_test_data_2022.10.21.12.38.csv		324		0.037797	1750
S5Ua	1	1	S14_string_S5Ua_Rig_2	test 1a - creep test at 174 Hz	string_test_log_2022.11.13.15.59.txt	string_test_data_2022.11.13.15.59.csv		174		0.008876	2170
S5Ua	1	2	S14_string_S5Ua_Rig_2	test 1b - Young's modulus	string_test_log_2022.11.23.13.45.txt	string_test_data_2022.11.23.13.45.csv	string_S5Ua_2022.11.25a_notes.csv	174		0.008932					0	10	done
S5Ua	1	4	S14_string_S5Ua_Rig_2	test 1c - no adjustment	string_test_log_2022.11.25.10.52.txt	string_test_data_2022.11.25.10.52.csv		174		0.009025
S5Ua	2	1	S14_string_S5Ua_Rig_2	test 2a - creep test at 235 Hz	string_test_log_2022.11.28.08.42.txt	string_test_data_2022.11.28.08.42.csv		235		0.018937
S5Ua	2	1	S14_string_S5Ua_Rig_2	test 2a - creep test at 235 Hz	string_test_log_2022.12.04.11.54.txt	string_test_data_2022.12.04.11.54.csv		235		0.018919
S5Ua	2	1	S14_string_S5Ua_Rig_2	test 2a - creep test at 235 Hz	string_test_log_2022.12.05.09.23.txt	string_test_data_2022.12.05.09.23.csv		235		0.018875	1790
S5Ua	2	2	S14_string_S5Ua_Rig_2	test 2b - Young's modulus	string_test_log_2022.12.06.17.30.txt	string_test_data_2022.12.06.17.30.csv	string_S5Ua_2022.12.08a_notes.csv	235		0.018937							done
S5Ua	2	4	S14_string_S5Ua_Rig_2	test 2c - no adjustment	string_test_log_2022.12.08.12.03.txt	string_test_data_2022.12.08.12.03.csv		235		0.018975
S5Ua	3	1	S14_string_S5Ua_Rig_2	test 3a - creep test at 288 Hz	string_test_log_2022.12.11.08.56.txt	string_test_data_2022.12.11.08.56.csv		288		0.030078	1650
S5Ua	3	2	S14_string_S5Ua_Rig_2	test 3b - Young's modulus	string_test_log_2022.12.18.17.37.txt	string_test_data_2022.12.18.17.37.csv	string_S5Ua_2022.12.20a_notes.csv	288		0.030347							done
S5Ua	3	4	S14_string_S5Ua_Rig_2	test 3c - no adjustment	string_test_log_2022.12.20.09.52.txt	string_test_data_2022.12.20.09.52.csv		288		0.030518
S5Ua	4	1	S14_string_S5Ua_Rig_2	test 4a - creep test at 324 Hz	string_test_log_2022.12.23.08.24.txt	string_test_data_2022.12.23.08.24.csv		324		0.042138
S5Ua	4	1	S14_string_S5Ua_Rig_2	test 4a - creep test at 324 Hz	string_test_log_2022.12.24.21.51.txt	string_test_data_2022.12.24.21.51.csv		324		0.042411
S5Ua	4	1	S14_string_S5Ua_Rig_2	test 4a - creep test at 324 Hz	string_test_log_2022.12.25.08.48.txt	string_test_data_2022.12.25.08.48.csv		324		0.043248
S5Ua	4	1	S14_string_S5Ua_Rig_2	test 4a - creep test at 324 Hz	string_test_log_2022.12.26.19.56.txt	string_test_data_2022.12.26.19.56.csv		324		0.043415
S5Ua	4	1	S14_string_S5Ua_Rig_2	test 4a - creep test at 324 Hz	string_test_log_2022.12.27.09.25.txt	string_test_data_2022.12.27.09.25.csv		324		0.043237
S5Ua	4	1	S14_string_S5Ua_Rig_2	test 4a - creep test at 324 Hz	string_test_log_2022.12.27.12.28.txt	string_test_data_2022.12.27.12.28.csv		324		0.043319
S5Ua	4	1	S14_string_S5Ua_Rig_2	test 4a - creep test at 324 Hz	string_test_log_2022.12.28.09.54.txt	string_test_data_2022.12.28.09.54.csv		324		0.041079
S5Ua	4	1	S14_string_S5Ua_Rig_2	test 4a - creep test at 324 Hz	string_test_log_2022.12.31.20.09.txt	string_test_data_2022.12.31.20.09.csv		324		0.041536	2520
S5Ua	4	2	S14_string_S5Ua_Rig_2	test 4b - Young's modulus	string_test_log_2023.01.03.21.59.txt	string_test_data_2023.01.03.21.59.csv	string_S5Ua_2023.01.05a_notes.csv	324		0.041635							done
S5Ua	4	4	S14_string_S5Ua_Rig_2	test 4c - no adjustment	string_test_log_2023.01.05.11.35.txt	string_test_data_2023.01.05.11.35.csv		324		0.041727
S5Ua	4	1	S14_string_S5Ua_Rig_2	test 4d - humidity test	string_test_log_2023.01.08.09.08.txt	string_test_data_2023.01.08.09.08.csv		324		0.041681	650

## Sheet: Test Type Key
ID	Test Type		range1A	range1B	range2A	range2B	filter_low	filter_high
0	ignore, except for adjustment length logging
1	constant frequency / creep test		start index for highlighted (red) plot section
2	Young's modulus test		start index for line fitting for frequency deviation and linear density versus temperature at base tension	end index for line fitting for frequency deviation and linear density versus temperature at base tension	start index for line fitting for absolute and relative humidity versus temperature	end index for line fitting for absolute and relative humidity versus temperature	low limit for filtering Young's modulus values from individual test segments	high limit for filtering Young's modulus values from individual test segments
3	constant tension test		start index for line fitting for frequency deviation and linear density versus temperature	end index for line fitting for frequency deviation and linear density versus temperature
4	constant length test		start index for line fitting for frequency deviation, tension and linear density versus temperature	end index for line fitting for frequency deviation, tension and linear density versus temperature
